# Supplementary material for: Comparative transcriptomics coupled to developmental grading via transgenic zebrafish reporter strains identifies conserved features in neutrophil maturation
Source: Nat Commun. 2024 Feb 27;15:1792. doi: 10.1038/s41467-024-45802-1 (PMC10899643; doi:10.1038/s41467-024-45802-1)
Supplement: Supplementary file 4 — Supplementary Data 1-11 [file 41467_2024_45802_MOESM4_ESM.xlsx]

## Sheet: overview
title	legend
Supplementary Data 1	Maturation-associated genes differential expression statistics using Slingshot, modules membership, and signatures assignment.
Supplementary Data 2	Gene expression of maturation-associated genes along zebrafish discretized maturation trajectory.
Supplementary Data 3	Output of overrepresentation analysis of gene-modules based on msigdb databases.
Supplementary Data 4	DTW distance and similarity for all transcription factor – target gene pairs.
Supplementary Data 5	Output of Dunn’s test of transcription factors similarities to target genes across modules.
Supplementary Data 6	Pan-species signature orthologous mapping across species.
Supplementary Data 7	Output of cross-correlation analysis of mouse and human scRNA-seq trajectories separately and species average.
Supplementary Data 8	Overview of utilized external datasets.
Supplementary Data 9	Summary of CellRanger metrics for the sequencing runs.
Supplementary Data 10	Gene expression of common maturation-associated orthologous across the aggregated neutrophil stages and along the discretized maturation trajectories in zebrafish, mouse and human.
Supplementary Data 11	Output of differential expression analysis using FindMarkers function from Seurat package comparing the cycling cell cluster (see Supplementary Data Fig. 3k) to other clusters

## Sheet: supplementary_data_1
gene_symbol	is_TF	waldStat	df	pvalue	meanLogFC	pvalue_adj	module_zebrafish	module_ortho	module_pan
eef1g	FALSE	3831.44	4	0	0.491594	0	M1	M1_ortho	M1_pan
eef1b2	FALSE	2957.08	4	0	0.462213	0	M1	M1_ortho	M1_pan
cfd	FALSE	4085.64	4	0	2.09763	0	M1
prdx2	FALSE	754.034	4	0	0.523141	0	M1
atp5mc3b	FALSE	724.127	4	0	0.288151	0	M1
faua	FALSE	1608.4	4	0	0.341868	0	M1	M1_ortho	M1_pan
RPS17	FALSE	1105.52	4	0	0.34583	0	M1
si:ch73-1a9.3	FALSE	588.421	4	0	0.351596	0	M1
rack1	FALSE	2747.03	4	0	0.481034	0	M1
si:dkey-151g10.6	FALSE	2047.69	4	0	0.281491	0	M1
si:ch1073-429i10.1	FALSE	12035.4	4	0	0.832845	0	M1
sms	FALSE	8059.81	4	0	0.765022	0	M1	M1_ortho	M1_pan
ssr4	FALSE	1662.4	4	0	1.0464	0	M1	M1_ortho	M1_pan
ran	FALSE	571.885	4	0	0.386404	0	M1	M1_ortho	M1_pan
eef1a1l1	FALSE	5084.66	4	0	0.38722	0	M1
dbi	FALSE	5923.43	4	0	0.510822	0	M1	M1_ortho	M1_pan
eef2b	FALSE	1921.49	4	0	0.647215	0	M1
ssr3	FALSE	1473.85	4	0	1.12145	0	M1	M1_ortho	M1_pan
idh2	FALSE	1569.83	4	0	0.902006	0	M1	M1_ortho	M1_pan
pdia3	FALSE	1260.21	4	0	1.12855	0	M1	M1_ortho	M1_pan
mibp2	FALSE	1298.3	4	0	0.530988	0	M1
fabp3	FALSE	2005.53	4	0	1.92971	0	M1
ak2	FALSE	1126.47	4	0	0.736216	0	M1	M1_ortho	M1_pan
eif3ea	FALSE	1218.13	4	0	0.957517	0	M1	M1_ortho	M1_pan
si:ch211-222l21.1	FALSE	4836.66	4	0	0.234928	0	M1
snrpf	FALSE	959.415	4	0	0.732837	0	M1	M1_ortho	M1_pan
uba52	FALSE	1116.54	4	0	0.323153	0	M1	M1_ortho
cox6a2	FALSE	921.598	4	0	0.288276	0	M1	M1_ortho	M1_pan
ncf2	FALSE	1300.02	4	0	1.1266	0	M1	M1_ortho
hmga1a	TRUE	1296.37	4	0	0.557688	0	M1
atp5fa1	FALSE	893.42	4	0	0.496284	0	M1
sub1a	TRUE	898.606	4	0	0.507432	0	M1	M1_ortho	M1_pan
adh5	FALSE	1120.82	4	0	1.00213	0	M1
vdac2	FALSE	822.941	4	0	0.538388	0	M1	M1_ortho	M1_pan
cct7	FALSE	1031.11	4	0	0.992813	0	M1	M1_ortho	M1_pan
ssr2	FALSE	666.972	4	0	0.692038	0	M1	M1_ortho	M1_pan
eif3f	FALSE	549.859	4	0	0.375921	0	M1	M1_ortho	M1_pan
eef1da	FALSE	1300.45	4	0	0.828567	0	M1
h2az2b	FALSE	1805.69	4	0	0.684277	0	M1
ppib	FALSE	923.714	4	0	0.444801	0	M1
COX5B	FALSE	630.318	4	0	0.26652	0	M1
sult2st1	FALSE	4505.81	4	0	0.436975	0	M1
rpsa	FALSE	747.616	4	0	0.248514	0	M1	M1_ortho	M1_pan
cct4	FALSE	750.752	4	0	0.754588	0	M1	M1_ortho	M1_pan
zgc:171772	FALSE	912.666	4	0	0.207671	0	M1	M1_ortho	M1_pan
eif3s6ip	FALSE	667.792	4	0	0.869188	0	M1
eif3ba	FALSE	910.35	4	0	0.96498	0	M1	M1_ortho	M1_pan
aldh9a1a.1	FALSE	938.938	4	0	0.670381	0	M1	M1_ortho
ahcy	FALSE	872.727	4	0	1.43342	0	M1
hmgb2b	TRUE	1114.9	4	0	0.994497	0	M1
calm3a	FALSE	1508.69	4	0	0.704899	0	M1
cct2.1	FALSE	727.708	4	0	0.86592	0	M1
sec61a1	FALSE	743.394	4	0	1.03989	0	M1
myb	TRUE	962.654	4	0	0.84076	0	M1	M1_ortho	M1_pan
ybx1	TRUE	211.412	4	0	0.250059	0	M1	M1_ortho	M1_pan
hmgn6	FALSE	1229.95	4	0	0.292361	0	M1
sec61b	FALSE	1159.89	4	0	1.04083	0	M1		M1_pan
serbp1a	FALSE	256.587	4	0	0.26521	0	M1	M1_ortho	M1_pan
snrpb	FALSE	727.755	4	0	0.821053	0	M1	M1_ortho	M1_pan
sod1	FALSE	1126.07	4	0	0.786493	0	M1	M1_ortho	M1_pan
atp5f1b	FALSE	989.068	4	0	0.30183	0	M1
si:ch211-288g17.3	FALSE	988.775	4	0	1.16406	0	M1
ch25hl2	FALSE	4735.49	4	0	0.885782	0	M1
cct6a	FALSE	865.551	4	0	1.0394	0	M1
cox5ab	FALSE	653.681	4	0	0.596453	0	M1
psma2	FALSE	695.906	4	0	0.798654	0	M1
slc25a3b	FALSE	516.752	4	0	0.395852	0	M1	M1_ortho	M1_pan
rpn1	FALSE	582.75	4	0	0.755836	0	M1	M1_ortho	M1_pan
atp5f1c	FALSE	805.766	4	0	0.396544	0	M1
pcna	FALSE	1507.54	4	0	0.731419	0	M1	M1_ortho	M1_pan
eif5a	FALSE	819.258	4	0	0.63649	0	M1
hnrnpa0b	FALSE	786.811	4	0	0.771608	0	M1
si:ch73-281n10.2	FALSE	1026.05	4	0	1.17335	0	M1
krtcap2	FALSE	519.928	4	0	0.726645	0	M1	M1_ortho	M1_pan
rab3db	FALSE	1169.25	4	0	1.10335	0	M1	M1_ortho	M1_pan
ckbb	FALSE	527.973	4	0	1.48763	0	M1	M1_ortho	M1_pan
calm3b	FALSE	758.286	4	0	0.504004	0	M1
nap1l1	FALSE	310.98	4	0	0.371475	0	M1	M1_ortho	M1_pan
rrm1	FALSE	596.33	4	0	0.965545	0	M1	M1_ortho	M1_pan
eif3m	FALSE	454.553	4	0	0.547561	0	M1	M1_ortho	M1_pan
tmem258	FALSE	656.948	4	0	0.611404	0	M1	M1_ortho	M1_pan
atp5mc1	FALSE	1182.21	4	0	0.79658	0	M1
sec61g	FALSE	774.086	4	0	0.350189	0	M1	M1_ortho	M1_pan
hsp90ab1	FALSE	869.162	4	0	0.496106	0	M1
rbbp4	FALSE	681.658	4	0	1.11866	0	M1	M1_ortho	M1_pan
abcb9	FALSE	2750.49	4	0	0.745541	0	M1	M1_ortho	M1_pan
cct3	FALSE	688.135	4	0	1.17994	0	M1	M1_ortho	M1_pan
npm1a	FALSE	887.37	4	0	1.19459	0	M1	M1_ortho	M1_pan
prdx4	FALSE	476.639	4	0	0.722322	0	M1
CFPNTR	FALSE	869.546	4	0	1.13729	0	M1
lyz	FALSE	58000.8	4	0	0.570822	0	M1
ddost	FALSE	870.8	4	0	0.624287	0	M1	M1_ortho	M1_pan
cnbpa	FALSE	589.498	4	0	1.03466	0	M1
serp1	FALSE	623.902	4	0	1.26949	0	M1	M1_ortho	M1_pan
eif3k	FALSE	147.698	4	0	0.381723	0	M1	M1_ortho	M1_pan
eif2s1b	FALSE	666.776	4	0	0.515494	0	M1
atp5po	FALSE	747.153	4	0	0.383639	0	M1
nsa2	FALSE	400.854	4	0	0.388396	0	M1	M1_ortho	M1_pan
slc39a7	FALSE	551.118	4	0	0.725713	0	M1
naca	FALSE	458.037	4	0	0.317662	0	M1	M1_ortho	M1_pan
eif3d	FALSE	301.612	4	0	0.33779	0	M1	M1_ortho	M1_pan
hp1bp3	FALSE	460.882	4	0	0.408375	0	M1
gstm.1	FALSE	468.958	4	0	1.03321	0	M1
mdh2	FALSE	680.866	4	0	0.305999	0	M1	M1_ortho	M1_pan
ranbp1	FALSE	448.281	4	0	0.623798	0	M1
hint1	FALSE	678.66	4	0	0.971789	0	M1
eif3s10	FALSE	329.525	4	0	0.330389	0	M1	M1_ortho	M1_pan
dhfr	FALSE	475.024	4	0	0.938357	0	M1
farsa	FALSE	635.179	4	0	0.365287	0	M1	M1_ortho	M1_pan
fen1	FALSE	677.531	4	0	0.977672	0	M1	M1_ortho	M1_pan
eif5a2	FALSE	530.315	4	0	1.03988	0	M1
nutf2l	FALSE	559.364	4	0	0.544727	0	M1
h2ax	FALSE	618.29	4	0	1.36815	0	M1
mdh1aa	FALSE	460.618	4	0	0.478444	0	M1	M1_ortho
mcm6	FALSE	820.956	4	0	1.53432	0	M1	M1_ortho	M1_pan
zgc:153409	FALSE	663.1	4	0	0.213475	0	M1
eif2s3	FALSE	783.538	4	0	0.879667	0	M1	M1_ortho	M1_pan
sumo3b	FALSE	616.923	4	0	0.852947	0	M1
cirbpa	FALSE	368.299	4	0	0.795774	0	M1
clta	FALSE	679.307	4	0	0.821453	0	M1	M1_ortho	M1_pan
cct5	FALSE	579.647	4	0	0.797255	0	M1	M1_ortho	M1_pan
anp32b	FALSE	511.649	4	0	0.710028	0	M1	M1_ortho	M1_pan
snd1	FALSE	402.312	4	0	0.992353	0	M1	M1_ortho	M1_pan
chaf1a	FALSE	527.012	4	0	1.60753	0	M1	M1_ortho	M1_pan
psma5	FALSE	480.629	4	0	0.206021	0	M1	M1_ortho	M1_pan
sephs2	FALSE	797.557	4	0	0.547774	0	M1
mcm3	FALSE	794.821	4	0	1.20249	0	M1	M1_ortho	M1_pan
ldhba	FALSE	486.374	4	0	0.250567	0	M1
p4hb	FALSE	800.251	4	0	0.624426	0	M1	M1_ortho	M1_pan
gde1	FALSE	781.913	4	0	0.747741	0	M1	M1_ortho
psma8	FALSE	262.568	4	0	0.343255	0	M1
eef1db	FALSE	349.4	4	0	0.640553	0	M1
tyms	FALSE	282.523	4	0	1.03486	0	M1	M1_ortho	M1_pan
morf4l1	FALSE	219.102	4	0	0.176183	0	M1	M1_ortho	M1_pan
hspa5	FALSE	1134.9	4	0	1.77736	0	M1	M1_ortho	M1_pan
eif4a1b	FALSE	399.123	4	0	0.744366	0	M1
dnajc9	FALSE	615.055	4	0	0.941125	0	M1	M1_ortho	M1_pan
srsf3b	FALSE	354.852	4	0	0.332332	0	M1
dut	FALSE	302.82	4	0	0.988724	0	M1	M1_ortho	M1_pan
eif4bb	FALSE	593.931	4	0	0.486039	0	M1	M1_ortho	M1_pan
mcm2	FALSE	818.326	4	0	1.80782	0	M1	M1_ortho	M1_pan
gars1	FALSE	497.279	4	0	0.678953	0	M1
snrpd1	FALSE	569.032	4	0	0.95138	0	M1	M1_ortho
cox6a1	FALSE	357.881	4	0	0.401467	0	M1
papss2b	FALSE	792.106	4	0	1.05969	0	M1
esd	FALSE	376.611	4	0	0.564473	0	M1	M1_ortho	M1_pan
si:ch211-156b7.4	FALSE	289.58	4	0	1.55022	0	M1
tcp1	FALSE	580.704	4	0	1.09962	0	M1	M1_ortho	M1_pan
adssl	FALSE	311.454	4	0	0.416516	0	M1
h3f3b.1	FALSE	532.008	4	0	0.110775	0	M1
ddx39ab	FALSE	614.329	4	0	1.14988	0	M1
psma1	FALSE	140.813	4	0	0.442602	0	M1	M1_ortho	M1_pan
rangap1a	FALSE	231.156	4	0	0.399471	0	M1	M1_ortho	M1_pan
pno1	FALSE	297.381	4	0	0.436987	0	M1
ncl	FALSE	143.94	4	0	0.42635	0	M1
setb	FALSE	226.64	4	0	0.568142	0	M1
ola1	FALSE	291.011	4	0	0.49741	0	M1
rrm2.1	FALSE	551.169	4	0	1.98911	0	M1
zgc:110339	FALSE	232.441	4	0	0.324775	0	M1
hnrnpa1b	FALSE	410.459	4	0	0.562978	0	M1	M1_ortho	M1_pan
gpx4b	FALSE	595.839	4	0	0.664372	0	M1	M1_ortho	M1_pan
hist1h4l.16	FALSE	324.68	4	0	1.26599	0	M1
abcc13	FALSE	1438.93	4	0	1.29684	0	M1
tram1	FALSE	126.664	4	0	0.27865	0	M1	M1_ortho	M1_pan
rpa1	FALSE	556.949	4	0	0.51072	0	M1	M1_ortho	M1_pan
mcm5	FALSE	896.887	4	0	1.79462	0	M1	M1_ortho	M1_pan
btf3	FALSE	181.908	4	0	0.229685	0	M1	M1_ortho	M1_pan
snrpe	FALSE	406.239	4	0	0.761517	0	M1	M1_ortho	M1_pan
nasp	FALSE	660.578	4	0	0.650167	0	M1	M1_ortho	M1_pan
hsd3b7	FALSE	1672.47	4	0	0.935029	0	M1
tuba8l	FALSE	1026.51	4	0	0.915655	0	M1
shmt1	FALSE	465.073	4	0	0.849728	0	M1
mif	FALSE	557.649	4	0	0.422531	0	M1
srsf1a	FALSE	291.427	4	0	0.500411	0	M1
eif3ha	FALSE	476.729	4	0	0.863935	0	M1	M1_ortho	M1_pan
asf1ba	FALSE	229.587	4	0	0.915269	0	M1
zgc:110540	FALSE	340.166	4	0	1.15998	0	M1
rfc2	FALSE	329.357	4	0	0.570409	0	M1	M1_ortho	M1_pan
srsf7a	FALSE	271.803	4	0	0.221815	0	M1
hdlbpa	FALSE	383.245	4	0	1.01975	0	M1	M1_ortho	M1_pan
cbx5	FALSE	410.072	4	0	0.402595	0	M1	M1_ortho	M1_pan
pa2g4a	FALSE	445.559	4	0	0.989241	0	M1	M1_ortho	M1_pan
nars1	FALSE	293.275	4	0	0.657898	0	M1
hmgb2a	TRUE	830.207	4	0	0.244586	0	M1	M1_ortho	M1_pan
nucks1a	FALSE	429.672	4	0	0.306013	0	M1
nucks1b	FALSE	265.235	4	0	0.326458	0	M1
c1qbp	FALSE	343.825	4	0	0.459735	0	M1	M1_ortho	M1_pan
mtpn	FALSE	1266.41	4	0	0.573403	0	M1	M1_ortho	M1_pan
cbx1a	FALSE	405.724	4	0	0.387525	0	M1
hmgn2	FALSE	5429.44	4	0	0.793285	0	M1	M1_ortho	M1_pan
manf	FALSE	477.827	4	0	1.5147	0	M1	M1_ortho	M1_pan
sub1b	TRUE	290.436	4	0	0.278929	0	M1
canx	FALSE	426.221	4	0	0.732933	0	M1	M1_ortho	M1_pan
prdx1	FALSE	3435.73	4	0	1.09897	0	M1	M1_ortho	M1_pan
khdrbs1a	FALSE	281.607	4	0	0.402169	0	M1
tma7	FALSE	307.368	4	0	0.219142	0	M1
gtpbp4	FALSE	461.591	4	0	1.05912	0	M1	M1_ortho	M1_pan
rpa3	FALSE	463.194	4	0	0.541335	0	M1	M1_ortho	M1_pan
selenoh	TRUE	408.688	4	0	0.980844	0	M1	M1_ortho	M1_pan
kdelr2b	FALSE	300.442	4	0	0.418423	0	M1	M1_ortho	M1_pan
myca	TRUE	178.646	4	0	1.49422	0	M1	M1_ortho
spcs1	FALSE	254.689	4	0	0.205563	0	M1	M1_ortho	M1_pan
hells	FALSE	293.643	4	0	1.51117	0	M1
ostc	FALSE	313.774	4	0	0.732084	0	M1	M1_ortho	M1_pan
ddx21	FALSE	276.588	4	0	0.70063	0	M1	M1_ortho	M1_pan
fkbp1aa	FALSE	225.007	4	0	0.351436	0	M1
tpm4a	FALSE	1082.06	4	0	1.04202	0	M1
hnrnpabb	FALSE	305.777	4	0	0.684788	0	M1
seta	FALSE	142.812	4	0	0.292536	0	M1
calr3a	FALSE	558.634	4	0	0.765735	0	M1
bccip	FALSE	334.103	4	0	0.349423	0	M1	M1_ortho	M1_pan
lig1	FALSE	370.502	4	0	0.6511	0	M1	M1_ortho	M1_pan
nop58	FALSE	431.77	4	0	0.769214	0	M1	M1_ortho	M1_pan
atp5pd	FALSE	486.764	4	0	0.303502	0	M1
eif5b	FALSE	184.151	4	0	0.392057	0	M1
selenof	FALSE	241.914	4	0	0.586047	0	M1
calr3b	FALSE	618.838	4	0	0.978777	0	M1
aars1	FALSE	331.972	4	0	0.48038	0	M1
kars1	FALSE	285.622	4	0	0.572905	0	M1
ufm1	FALSE	346.375	4	0	0.311342	0	M1	M1_ortho	M1_pan
supt16h	FALSE	183.468	4	0	0.461618	0	M1	M1_ortho	M1_pan
gnl3	FALSE	242.206	4	0	0.823915	0	M1
tmed2	FALSE	568.237	4	0	0.489266	0	M1	M1_ortho
polr1d	FALSE	525.972	4	0	0.722992	0	M1	M1_ortho	M1_pan
uqcrc2a	FALSE	399.016	4	0	0.399221	0	M1
pfdn4	FALSE	361.87	4	0	0.702125	0	M1	M1_ortho	M1_pan
prdx3	FALSE	324.32	4	0	0.277213	0	M1	M1_ortho	M1_pan
atp5mf	FALSE	286.571	4	0	0.409637	0	M1
naa10	FALSE	175.943	4	0	0.222663	0	M1	M1_ortho	M1_pan
uqcrh	FALSE	141.217	4	0	0.434278	0	M1	M1_ortho	M1_pan
mcm4	FALSE	797.727	4	0	0.947299	0	M1	M1_ortho	M1_pan
elof1	FALSE	281.189	4	0	0.269888	0	M1	M1_ortho	M1_pan
si:ch211-217k17.7	FALSE	287.06	4	0	0.661626	0	M1
tmed9	FALSE	313.983	4	0	0.283995	0	M1	M1_ortho	M1_pan
wdr43	FALSE	401.003	4	0	0.513479	0	M1
si:ch211-121a2.2	FALSE	351.093	4	0	1.52987	0	M1
dkc1	FALSE	480.251	4	0	1.12231	0	M1	M1_ortho	M1_pan
tubb2b	FALSE	592.638	4	0	0.709833	0	M1
pdia6	FALSE	451.996	4	0	1.41561	0	M1	M1_ortho	M1_pan
psma3	FALSE	459.668	4	0	0.521562	0	M1	M1_ortho	M1_pan
ubr7	FALSE	315.19	4	0	0.297763	0	M1
rnaseh2a	FALSE	488.07	4	0	0.579388	0	M1	M1_ortho	M1_pan
hypk	FALSE	169.031	4	0	0.223319	0	M1	M1_ortho	M1_pan
prmt1	FALSE	230.114	4	0	0.595753	0	M1	M1_ortho	M1_pan
nop53	FALSE	303.464	4	0	0.72505	0	M1
hsbp1a	FALSE	484.758	4	0	0.991697	0	M1
immt	FALSE	419.692	4	0	0.348582	0	M1	M1_ortho	M1_pan
snrpd2	FALSE	448.169	4	0	0.784007	0	M1	M1_ortho	M1_pan
nop10	FALSE	344.357	4	0	0.68433	0	M1	M1_ortho
hist1h4l.6	FALSE	463.171	4	0	0.322797	0	M1
pclaf	FALSE	209.381	4	0	1.17569	0	M1
hexb	FALSE	798.713	4	0	0.450311	0	M1	M1_ortho	M1_pan
atp5f1d	FALSE	307.423	4	0	0.244095	0	M1
cox7b	FALSE	316.771	4	0	0.320861	0	M1
si:ch211-51e12.7	FALSE	274.585	4	0	0.326453	0	M1
dnph1	FALSE	392.757	4	0	0.927766	0	M1
cbx3a	FALSE	280.549	4	0	0.544624	0	M1	M1_ortho	M1_pan
akr1b1.2	FALSE	646.514	4	0	0.65418	0	M1
taf15	FALSE	413.967	4	0	0.842972	0	M1
si:dkey-261m9.12	FALSE	400.473	4	0	1.32383	0	M1
nop56	FALSE	617.017	4	0	0.424455	0	M1	M1_ortho	M1_pan
atp5mc3a	FALSE	319.862	4	0	0.550406	0	M1
dad1	FALSE	362.441	4	0	0.294876	0	M1	M1_ortho	M1_pan
phb2a	FALSE	297.354	4	0	0.395821	0	M1
tuba8l4	FALSE	483.429	4	0	0.339438	0	M1
zgc:110425	FALSE	830.246	4	0	0.622477	0	M1
orc4	FALSE	241.12	4	0	1.76578	0	M1	M1_ortho	M1_pan
pdhb	FALSE	540.273	4	0	0.283057	0	M1	M1_ortho	M1_pan
si:ch211-113a14.18	FALSE	324.104	4	0	1.38419	0	M1
hsp90b1	FALSE	595.008	4	0	1.42806	0	M1	M1_ortho	M1_pan
stmn1a	FALSE	287.853	4	0	1.19539	0	M1	M1_ortho	M1_pan
tomm6	FALSE	296.37	4	0	0.480987	0	M1
zgc:173552.3	FALSE	518.836	4	0	2.31984	0	M1
psmb1	FALSE	233.896	4	0	0.573911	0	M1	M1_ortho	M1_pan
nhp2	FALSE	405.491	4	0	0.698642	0	M1
mibp	FALSE	345.863	4	0	0.792841	0	M1
pycard	FALSE	291.069	4	0	0.546187	0	M1
ywhaqa	FALSE	171.478	4	0	0.447292	0	M1
pin1	FALSE	128.915	4	0	0.233866	0	M1	M1_ortho	M1_pan
srsf2a	FALSE	316.217	4	0	0.548105	0	M1	M1_ortho	M1_pan
atp5pb	FALSE	125.581	4	0	0.0632339	0	M1
phf5a	FALSE	355.171	4	0	0.271551	0	M1	M1_ortho	M1_pan
fkbp2	FALSE	311.876	4	0	0.692362	0	M1
fbl	FALSE	331.203	4	0	0.92596	0	M1	M1_ortho	M1_pan
atp5l	FALSE	135.332	4	0	0.196522	0	M1
si:dkey-108k21.10	FALSE	520.288	4	0	1.4915	0	M1
h2az2a	FALSE	560.824	4	0	0.736964	0	M1
etf1b	FALSE	177.265	4	0	0.556613	0	M1
ube2v1	FALSE	380.566	4	0	0.235763	0	M1
rbm8a	FALSE	235.533	4	0	0.659657	0	M1	M1_ortho	M1_pan
mych	TRUE	428.145	4	0	0.538198	0	M1
pabpn1	FALSE	169.717	4	0	0.401813	0	M1	M1_ortho	M1_pan
atp5if1a	FALSE	188.392	4	0	0.370507	0	M1
si:ch211-197h24.9	FALSE	426.511	4	0	0.563851	0	M1
nup62l	FALSE	142.053	4	0	0.184499	0	M1	M1_ortho	M1_pan
dusp2	FALSE	724.307	4	0	1.23217	0	M1	M1_ortho
mki67	FALSE	359.02	4	0	0.973151	0	M1	M1_ortho	M1_pan
polr2l	FALSE	290.871	4	0	0.437892	0	M1	M1_ortho	M1_pan
pa2g4b	FALSE	201.064	4	0	0.7574	0	M1
rpa2	FALSE	368.597	4	0	0.439054	0	M1	M1_ortho	M1_pan
ap2m1a	FALSE	304.409	4	0	0.29919	0	M1
cks1b	FALSE	435.584	4	0	0.570575	0	M1	M1_ortho	M1_pan
ndufab1b	FALSE	368.616	4	0	0.358976	0	M1
banf1	FALSE	382.751	4	0	0.946381	0	M1	M1_ortho	M1_pan
ctnnb1	FALSE	227.927	4	0	0.24946	0	M1
ppm1g	FALSE	238.902	4	0	0.32403	0	M1	M1_ortho	M1_pan
eif6	FALSE	205.117	4	0	0.559977	0	M1	M1_ortho	M1_pan
lsm7	FALSE	299.36	4	0	0.435195	0	M1	M1_ortho	M1_pan
pfn2	FALSE	361.345	4	0	0.909303	0	M1
hdac1	FALSE	135.524	4	0	0.359849	0	M1	M1_ortho	M1_pan
park7	FALSE	174.263	4	0	0.415081	0	M1	M1_ortho	M1_pan
denr	FALSE	280.029	4	0	0.390333	0	M1	M1_ortho	M1_pan
dnajc1	TRUE	124.253	4	0	0.364976	0	M1	M1_ortho	M1_pan
rfc3	FALSE	264.15	4	0	0.397621	0	M1	M1_ortho	M1_pan
aldoaa	FALSE	190.177	4	0	0.118576	0	M1	M1_ortho	M1_pan
dpy30	FALSE	293.661	4	0	0.241593	0	M1	M1_ortho	M1_pan
fdx1	FALSE	662.141	4	0	0.392821	0	M1
anp32a	FALSE	244.886	4	0	0.218573	0	M1	M1_ortho
gspt1l	FALSE	186.273	4	0	0.551321	0	M1
erp44	FALSE	243.475	4	0	0.175381	0	M1	M1_ortho	M1_pan
hspd1	FALSE	260.489	4	0	1.32086	0	M1	M1_ortho	M1_pan
lsm6	FALSE	349.879	4	0	0.436908	0	M1	M1_ortho	M1_pan
aldh6a1	FALSE	269.464	4	0	0.4591	0	M1	M1_ortho	M1_pan
rbm4.3	FALSE	288.229	4	0	0.466141	0	M1
sap18	FALSE	292.424	4	0	0.462923	0	M1	M1_ortho	M1_pan
abce1	FALSE	288.277	4	0	0.748271	0	M1	M1_ortho	M1_pan
atp5pf	FALSE	148.817	4	0	0.225356	0	M1
metap2b	FALSE	134.896	4	0	0.204651	0	M1	M1_ortho	M1_pan
anxa2a	FALSE	622.182	4	0	1.40982	0	M1
zgc:153867	FALSE	472.376	4	0	0.177257	0	M1
hnrnpr	FALSE	237.159	4	0	0.244604	0	M1	M1_ortho	M1_pan
psmb7	FALSE	223.09	4	0	0.202487	0	M1	M1_ortho	M1_pan
sars1	FALSE	272.353	4	0	0.537774	0	M1
larp4ab	FALSE	240.968	4	0	0.507581	0	M1
micos10	FALSE	221.976	4	0	0.371951	0	M1
calr	FALSE	237.159	4	0	1.07664	0	M1	M1_ortho	M1_pan
ptgr1	FALSE	156.005	4	0	1.63105	0	M1
hist2h2l	FALSE	155.379	4	0	0.577681	0	M1
cenpx	FALSE	380.501	4	0	0.549421	0	M1
mtch2	FALSE	191.589	4	0	0.291422	0	M1	M1_ortho	M1_pan
gatd3a	FALSE	436.736	4	0	0.44403	0	M1
krt18b	FALSE	194.317	4	0	1.13123	0	M1
zgc:194989	FALSE	469.104	4	0	0.495637	0	M1
pik3r1	FALSE	212.361	4	0	0.300484	0	M1	M1_ortho	M1_pan
ccdc25	FALSE	194.025	4	0	0.30866	0	M1	M1_ortho	M1_pan
khdrbs1b	FALSE	337.259	4	0	0.336546	0	M1
si:ch73-308l14.2	FALSE	199.557	4	0	0.581838	0	M1	M1_ortho	M1_pan
gins2	FALSE	311.165	4	0	1.42965	0	M1
CU457819.1	FALSE	140.276	4	0	1.54841	0	M1
ccna2	FALSE	267.69	4	0	1.35371	0	M1	M1_ortho
eif4ebp3l	FALSE	246.967	4	0	0.449647	0	M1
psmb6	FALSE	164.543	4	0	0.400342	0	M1	M1_ortho	M1_pan
dnmt1	FALSE	457.92	4	0	0.828502	0	M1	M1_ortho	M1_pan
psmc6	FALSE	289.502	4	0	0.367228	0	M1	M1_ortho	M1_pan
phb	TRUE	329.216	4	0	0.690503	0	M1
g3bp1	FALSE	282.355	4	0	0.973215	0	M1	M1_ortho	M1_pan
aimp1a	FALSE	214.865	4	0	0.44422	0	M1	M1_ortho	M1_pan
eif4e1c	FALSE	194.38	4	0	0.455588	0	M1
olfm2a	FALSE	203.998	4	0	1.93659	0	M1
gmds	FALSE	803.419	4	0	0.692673	0	M1	M1_ortho	M1_pan
slbp	FALSE	273.925	4	0	0.977992	0	M1	M1_ortho	M1_pan
mrps10	FALSE	169.191	4	0	0.158517	0	M1	M1_ortho	M1_pan
eif4a1a	FALSE	296.026	4	0	0.977759	0	M1
hyou1	FALSE	365.3	4	0	1.64886	0	M1
sgta	FALSE	262.302	4	0	0.345575	0	M1	M1_ortho	M1_pan
ndufa12	FALSE	158.201	4	0	0.288712	0	M1	M1_ortho	M1_pan
echs1	FALSE	184.129	4	0	0.269864	0	M1	M1_ortho	M1_pan
abcf1	FALSE	176.979	4	0	0.798264	0	M1
hnrnpa0l.1	FALSE	131.876	4	0	0.21937	0	M1
ddx39aa	FALSE	246.212	4	0	0.521052	0	M1
psmd1	FALSE	265.756	4	0	0.521064	0	M1
lrrc59	FALSE	260.253	4	0	0.54222	0	M1
cox6c	FALSE	265.876	4	0	0.182579	0	M1
kpnb3	FALSE	250.859	4	0	0.623979	0	M1
nop2	FALSE	253.03	4	0	0.647331	0	M1	M1_ortho	M1_pan
psmb2	FALSE	140.959	4	0	0.326524	0	M1	M1_ortho	M1_pan
cycsb	FALSE	467.825	4	0	0.574685	0	M1
pdia4	FALSE	327.072	4	0	1.56031	0	M1	M1_ortho
dnajb11	FALSE	278.422	4	0	0.728784	0	M1	M1_ortho	M1_pan
ewsr1b	FALSE	190.824	4	0	0.387767	0	M1
smc4	FALSE	157.579	4	0	1.67898	0	M1	M1_ortho	M1_pan
psmb12	FALSE	210.791	4	0	0.847627	0	M1
snrpg	FALSE	402.616	4	0	1.14587	0	M1	M1_ortho	M1_pan
calm3a.1	FALSE	239.608	4	0	0.432168	0	M1
sf3a2	FALSE	178.24	4	0	0.276282	0	M1	M1_ortho	M1_pan
dck	FALSE	233.406	4	0	0.608501	0	M1	M1_ortho	M1_pan
ptges3b	FALSE	174.968	4	0	0.48509	0	M1
asf1bb	FALSE	293.888	4	0	0.769724	0	M1
pmm2	FALSE	426.026	4	0	0.786863	0	M1	M1_ortho	M1_pan
etfa	FALSE	195.272	4	0	0.216452	0	M1	M1_ortho	M1_pan
smc2	FALSE	208.705	4	0	1.69849	0	M1	M1_ortho	M1_pan
cnpy1	FALSE	208.586	4	0	0.675267	0	M1
ilf2	FALSE	336.051	4	0	0.64936	0	M1	M1_ortho	M1_pan
hist1h4l.2	FALSE	189.53	4	0	1.0319	0	M1
zgc:153405	FALSE	208.249	4	0	1.01349	0	M1
rtn4a	FALSE	178.991	4	0	0.332214	0	M1	M1_ortho	M1_pan
mrpl12	FALSE	258.771	4	0	0.514993	0	M1	M1_ortho	M1_pan
bub3	FALSE	313.855	4	0	0.38152	0	M1	M1_ortho	M1_pan
arpp19b	FALSE	212.312	4	0	0.444529	0	M1
gusb	FALSE	288.663	4	0	0.397067	0	M1	M1_ortho
srprb	FALSE	176.725	4	0	0.248414	0	M1
ndufs5	FALSE	128.698	4	0	0.134673	0	M1	M1_ortho	M1_pan
rfc4	FALSE	385.985	4	0	0.765521	0	M1	M1_ortho	M1_pan
si:dkey-6i22.5	FALSE	249.058	4	0	1.62505	0	M1	M1_ortho	M1_pan
psmd3	FALSE	208.331	4	0	0.60224	0	M1	M1_ortho	M1_pan
vdac1	FALSE	274.506	4	0	0.351396	0	M1	M1_ortho	M1_pan
macroh2a2	FALSE	209.156	4	0	0.349267	0	M1
fkbp3	FALSE	167.691	4	0	0.323321	0	M1	M1_ortho	M1_pan
ncapg	FALSE	240.634	4	0	1.5018	0	M1
si:ch1073-153i20.4	FALSE	245.83	4	0	0.927899	0	M1
got2b	FALSE	199.348	4	0	0.517805	0	M1	M1_ortho	M1_pan
pomp	FALSE	168.98	4	0	0.527946	0	M1	M1_ortho	M1_pan
srsf11	FALSE	175.483	4	0	0.246252	0	M1	M1_ortho	M1_pan
hspa9	FALSE	186.526	4	0	0.550995	0	M1	M1_ortho	M1_pan
prpf39	FALSE	331.45	4	0	0.290947	0	M1	M1_ortho	M1_pan
ppifb	FALSE	372.14	4	0	0.517301	0	M1	M1_ortho	M1_pan
psma6b	FALSE	135.455	4	0	0.208766	0	M1
hspe1	FALSE	189.857	4	0	0.973534	0	M1	M1_ortho	M1_pan
mrpl30	FALSE	214.996	4	0	0.488606	0	M1
eif3i	FALSE	190.074	4	0	0.189468	0	M1	M1_ortho	M1_pan
usp10	FALSE	251.678	4	0	0.669721	0	M1
sf3b3	FALSE	302.948	4	0	0.455496	0	M1	M1_ortho	M1_pan
tars1	FALSE	345.992	4	0	0.654629	0	M1
tmco1	FALSE	206.959	4	0	0.828946	0	M1	M1_ortho	M1_pan
csnk2b	FALSE	130.275	4	0	0.236545	0	M1
emd	FALSE	280.263	4	0	0.275701	0	M1
pbdc1	FALSE	138.852	4	0	0.222922	0	M1	M1_ortho	M1_pan
dnpep	FALSE	191.102	4	0	0.324141	0	M1	M1_ortho	M1_pan
ndufs4	FALSE	168.813	4	0	0.241796	0	M1	M1_ortho	M1_pan
ndufa9a	FALSE	203.296	4	0	0.23655	0	M1	M1_ortho	M1_pan
eif1b	FALSE	148.264	4	0	0.548022	0	M1	M1_ortho	M1_pan
ncapd2	FALSE	137.073	4	0	1.64799	0	M1	M1_ortho	M1_pan
cdca7a	FALSE	249.737	4	0	1.94768	0	M1	M1_ortho	M1_pan
pde7a	FALSE	225.49	4	0	0.315708	0	M1
hspa4b	FALSE	246.361	4	0	0.516802	0	M1	M1_ortho
snrpc	FALSE	208.172	4	0	0.336424	0	M1	M1_ortho	M1_pan
tomm5	FALSE	296.771	4	0	0.42605	0	M1
mrpl54	FALSE	245.32	4	0	0.309266	0	M1	M1_ortho	M1_pan
mrpl57	FALSE	113.897	4	0	0.294899	0	M1	M1_ortho	M1_pan
rwdd1	FALSE	159.399	4	0	0.226408	0	M1	M1_ortho	M1_pan
psmd13	FALSE	192.977	4	0	0.196903	0	M1	M1_ortho	M1_pan
phax	FALSE	261.532	4	0	0.497962	0	M1	M1_ortho	M1_pan
elavl1a	FALSE	208.431	4	0	0.274756	0	M1
slc29a2	FALSE	199.256	4	0	1.6486	0	M1
pfdn5	FALSE	182.765	4	0	0.236032	0	M1	M1_ortho	M1_pan
psmd7	FALSE	136.617	4	0	0.295575	0	M1	M1_ortho	M1_pan
mgst1.2	FALSE	108.828	4	0	0.237679	0	M1	M1_ortho
eif4g1a	FALSE	176.058	4	0	0.815575	0	M1
uqcrfs1	FALSE	167.157	4	0	0.161721	0	M1	M1_ortho	M1_pan
galm	FALSE	515.333	4	0	0.50642	0	M1	M1_ortho	M1_pan
eif4h	FALSE	141.962	4	0	0.439264	0	M1	M1_ortho	M1_pan
dldh	FALSE	251.231	4	0	0.297323	0	M1	M1_ortho	M1_pan
atox1	FALSE	241.904	4	0	0.218045	0	M1
mgst3b	FALSE	199.051	4	0	0.30212	0	M1
si:ch211-113a14.24	FALSE	165.785	4	0	0.92696	0	M1
u2af1	FALSE	241.182	4	0	0.278961	0	M1
spcs2	FALSE	234.047	4	0	0.392344	0	M1	M1_ortho	M1_pan
psmc4	FALSE	333.302	4	0	0.643251	0	M1	M1_ortho	M1_pan
fbxo5	FALSE	151.594	4	0	1.48041	0	M1	M1_ortho	M1_pan
psmc1a	FALSE	218.945	4	0	0.33502	0	M1	M1_ortho	M1_pan
psip1b	FALSE	138.565	4	0	0.540516	0	M1
cct8	FALSE	153.53	4	0	0.394529	0	M1	M1_ortho	M1_pan
ube2nb	FALSE	208.926	4	0	0.205506	0	M1
psma4	FALSE	226.871	4	0	0.393987	0	M1	M1_ortho	M1_pan
copz1	FALSE	211.519	4	0	0.306674	0	M1	M1_ortho
mrpl11	FALSE	163.341	4	0	0.495902	0	M1	M1_ortho	M1_pan
tmem256	FALSE	212.443	4	0	0.47491	0	M1	M1_ortho	M1_pan
puf60a	FALSE	118.444	4	0	0.303312	0	M1
csrp1a	FALSE	160.709	4	0	0.21322	0	M1
ndufa10	FALSE	315.956	4	0	0.463725	0	M1	M1_ortho	M1_pan
hlx1	TRUE	174.18	4	0	0.239907	0	M1	M1_ortho	M1_pan
slc25a55a	FALSE	249.905	4	0	0.541557	0	M1
zgc:86764	FALSE	149.012	4	0	1.73149	0	M1
pdcd5	FALSE	157.098	4	0	0.290069	0	M1	M1_ortho	M1_pan
sdhdb	FALSE	247.765	4	0	0.390154	0	M1
zgc:193541	FALSE	173.119	4	0	0.162	0	M1
ndufs3	FALSE	205.368	4	0	0.290275	0	M1	M1_ortho	M1_pan
aurkb	FALSE	340.878	4	0	1.41917	0	M1	M1_ortho	M1_pan
psmb10	FALSE	158.256	4	0	0.406449	0	M1	M1_ortho	M1_pan
srrt	FALSE	160.027	4	0	0.365096	0	M1	M1_ortho	M1_pan
sf3b5	FALSE	282.742	4	0	0.655603	0	M1	M1_ortho	M1_pan
eif1axb	FALSE	145.566	4	0	0.256509	0	M1	M1_ortho	M1_pan
psme2	FALSE	207.806	4	0	0.46257	0	M1	M1_ortho	M1_pan
commd7	FALSE	153.659	4	0	0.241518	0	M1	M1_ortho	M1_pan
psmc5	FALSE	111.636	4	0	0.307785	0	M1	M1_ortho	M1_pan
srp19	FALSE	167.926	4	0	0.395788	0	M1	M1_ortho	M1_pan
ndufab1a	FALSE	178.369	4	0	0.444171	0	M1
mrpl20	FALSE	163.871	4	0	0.308515	0	M1	M1_ortho	M1_pan
derl2	FALSE	139.718	4	0	0.34173	0	M1
cops2	FALSE	134.93	4	0	0.323386	0	M1	M1_ortho	M1_pan
dhrs13a.1	FALSE	135.367	4	0	0.182416	0	M1
mrps31	FALSE	116.997	4	0	0.249964	0	M1	M1_ortho	M1_pan
ndufv2	FALSE	174.683	4	0	0.211597	0	M1	M1_ortho	M1_pan
rbm28	FALSE	160.252	4	0	0.273275	0	M1	M1_ortho
psma6a	FALSE	225.033	4	0	0.461247	0	M1
ifi30	FALSE	151.938	4	0	0.288505	0	M1
psmb4	FALSE	186.438	4	0	0.418542	0	M1	M1_ortho	M1_pan
cox7a2a	FALSE	216.487	4	0	0.167495	0	M1	M1_ortho	M1_pan
khsrp	TRUE	146.699	4	0	0.211852	0	M1	M1_ortho	M1_pan
cs	FALSE	170.837	4	0	0.218559	0	M1	M1_ortho	M1_pan
vbp1	FALSE	112.633	4	0	0.389435	0	M1	M1_ortho
sem1	FALSE	163.185	4	0	0.336192	0	M1
ufc1	FALSE	261.767	4	0	0.476798	0	M1	M1_ortho	M1_pan
ndufs7	FALSE	136.919	4	0	0.427538	0	M1	M1_ortho	M1_pan
atp5mea	FALSE	214.086	4	0	0.367947	0	M1
pnn	FALSE	140.836	4	0	0.417177	0	M1	M1_ortho	M1_pan
api5	FALSE	154.91	4	0	0.527487	0	M1	M1_ortho	M1_pan
cox7a2l	FALSE	111.245	4	0	0.138982	0	M1	M1_ortho	M1_pan
mrps33	FALSE	303.176	4	0	0.317589	0	M1	M1_ortho	M1_pan
si:ch211-161h7.4	FALSE	258.542	4	0	1.34156	0	M1	M1_ortho	M1_pan
tomm20b	FALSE	126.865	4	0	0.154189	0	M1	M1_ortho	M1_pan
st13	FALSE	162.35	4	0	0.262617	0	M1	M1_ortho	M1_pan
mcts1	FALSE	135.353	4	0	0.248992	0	M1	M1_ortho	M1_pan
mars1	FALSE	246.942	4	0	0.33761	0	M1
trnau1apb	FALSE	137.57	4	0	0.297018	0	M1
parp2	FALSE	264.401	4	0	0.380594	0	M1	M1_ortho	M1_pan
dnajc3a	FALSE	220.818	4	0	0.791968	0	M1	M1_ortho	M1_pan
igf2bp2b	FALSE	102.592	4	0	0.203503	0	M1	M1_ortho	M1_pan
si:rp71-45k5.4	FALSE	123.223	4	0	0.20521	0	M1	M1_ortho	M1_pan
puf60b	FALSE	193.017	4	0	0.252844	0	M1	M1_ortho	M1_pan
psmb8a	FALSE	206.625	4	0	0.560532	0	M1
rad23b	FALSE	225.195	4	0	0.264193	0	M1	M1_ortho	M1_pan
ndufb6	FALSE	237.223	4	0	0.211754	0	M1	M1_ortho	M1_pan
nedd8	FALSE	209.175	4	0	0.263439	0	M1
ywhaqb	FALSE	196.336	4	0	0.409021	0	M1
psmg2	FALSE	135.636	4	0	0.222789	0	M1	M1_ortho	M1_pan
ndufb7	FALSE	112.475	4	0	0.149341	0	M1	M1_ortho	M1_pan
cmpk	FALSE	495.847	4	0	0.809851	0	M1
tardbpl	FALSE	170.944	4	0	0.367223	0	M1	M1_ortho	M1_pan
rer1	FALSE	116.197	4	0	0.409671	0	M1	M1_ortho	M1_pan
COA4	FALSE	164.139	4	0	0.301973	0	M1
tmem14ca	FALSE	118.113	4	0	0.206781	0	M1	M1_ortho	M1_pan
kif4	FALSE	159.443	4	0	1.43297	0	M1
rraga	FALSE	150.03	4	0	0.310227	0	M1	M1_ortho	M1_pan
top2a	FALSE	250.007	4	0	1.51296	0	M1	M1_ortho	M1_pan
rnps1	FALSE	194.185	4	0	0.286617	0	M1	M1_ortho	M1_pan
hist1h4l.11	FALSE	342.853	4	0	0.720624	0	M1
gemin8	FALSE	118.73	4	0	0.307371	0	M1
smc1al	FALSE	138.297	4	0	0.168503	0	M1
zc3h15	FALSE	119.365	4	0	0.260769	0	M1	M1_ortho	M1_pan
zgc:162944	FALSE	393.977	4	0	0.634104	0	M1
ndufa3	FALSE	118.033	4	0	0.161787	0	M1
trappc2l	FALSE	216.838	4	0	0.473447	0	M1	M1_ortho	M1_pan
prkcsh	FALSE	261.969	4	0	0.213244	0	M1	M1_ortho	M1_pan
tmem214	FALSE	107.858	4	0	0.317545	0	M1	M1_ortho	M1_pan
smarce1	TRUE	152.236	4	0	0.245086	0	M1	M1_ortho	M1_pan
cox5aa	FALSE	123.904	4	0	0.275788	0	M1
psmd8	FALSE	229.168	4	0	0.663653	0	M1	M1_ortho	M1_pan
si:ch211-113a14.19.2	FALSE	225.926	4	0	0.600688	0	M1
pdcd4a	FALSE	131.087	4	0	0.29873	0	M1
hist1h2a5	FALSE	110.01	4	0	1.01199	0	M1
zc3h13	FALSE	106.657	4	0	0.206907	0	M1	M1_ortho	M1_pan
h1-0	FALSE	151.8	4	0	1.46659	0	M1
rbm22	FALSE	148.71	4	0	0.317717	0	M1	M1_ortho	M1_pan
ccdc47	FALSE	105.829	4	0	0.25082	0	M1	M1_ortho	M1_pan
zgc:158463	FALSE	164.376	4	0	0.306151	0	M1
eif4ebp1	FALSE	210.703	4	0	0.563928	0	M1	M1_ortho	M1_pan
lsm8	FALSE	143.948	4	0	0.389497	0	M1	M1_ortho	M1_pan
lsm12a	FALSE	141.466	4	0	0.537214	0	M1
pfdn6	FALSE	111.964	4	0	0.237766	0	M1
smarca4a	FALSE	224.844	4	0	0.590269	0	M1	M1_ortho	M1_pan
bod1	FALSE	129.507	4	0	0.306289	0	M1	M1_ortho
cenpf	FALSE	231.69	4	0	0.886398	0	M1
phf3	FALSE	115.388	4	0	0.468527	0	M1	M1_ortho	M1_pan
cdca8	FALSE	169.211	4	0	1.21602	0	M1	M1_ortho	M1_pan
rrm2	FALSE	153.068	4	0	0.783322	0	M1	M1_ortho	M1_pan
cep55l	FALSE	197.114	4	0	1.03757	0	M1	M1_ortho	M1_pan
insig1	FALSE	125.824	4	0	0.469609	0	M1	M1_ortho	M1_pan
nono	FALSE	117.255	4	0	0.35265	0	M1	M1_ortho	M1_pan
ezh2	FALSE	128.18	4	0	0.470934	0	M1	M1_ortho
tm7sf3	FALSE	229.098	4	0	0.637276	0	M1	M1_ortho	M1_pan
mhc1uba	FALSE	358.21	4	0	1.112	0	M1
arf5	FALSE	194.096	4	0	0.450658	0	M1
dctn3	FALSE	180.862	4	0	0.465805	0	M1	M1_ortho	M1_pan
tpx2	FALSE	182.411	4	0	1.40014	0	M1	M1_ortho	M1_pan
pip4k2ca	FALSE	168.326	4	0	0.280338	0	M1
prdx6	FALSE	234.102	4	0	0.595038	0	M1
ube2g1b	FALSE	121.431	4	0	0.534858	0	M1
slc38a5a	FALSE	111.807	4	0	0.526036	0	M1
tp53	TRUE	191.213	4	0	0.591536	0	M1	M1_ortho
snrpb2	FALSE	176.338	4	0	0.543833	0	M1
b2m	FALSE	304.815	4	0	0.272565	0	M1
pgk1	FALSE	136.721	4	0	0.307251	0	M1	M1_ortho	M1_pan
ptmaa	FALSE	909.312	4	0	0.222029	0	M1
ppiab	FALSE	153.246	4	0	0.0771751	0	M2
dek	FALSE	294.079	4	0	0.61905	0	M2	M2_ortho	M2_pan
sult2st2	FALSE	209.285	4	0	1.47834	0	M2
cox6b1	FALSE	647.266	4	0	0.861809	0	M2
tfe3a	TRUE	319.761	4	0	0.447405	0	M2
sec11a	FALSE	401.14	4	0	0.631721	0	M2	M2_ortho	M2_pan
ccng1	FALSE	411.549	4	0	0.384642	0	M2	M2_ortho	M2_pan
skap1	FALSE	358.274	4	0	1.06616	0	M2
cpa5	FALSE	13275	4	0	0.705352	0	M2
ascc1	FALSE	368.01	4	0	0.630781	0	M2	M2_ortho	M2_pan
rad21a	FALSE	356.393	4	0	0.267201	0	M2	M2_ortho	M2_pan
lbr	FALSE	494.279	4	0	0.341167	0	M2	M2_ortho	M2_pan
mad2l1	FALSE	286.342	4	0	1.17488	0	M2	M2_ortho	M2_pan
ilf3b	FALSE	285.658	4	0	0.460599	0	M2	M2_ortho	M2_pan
chtf8	FALSE	551.755	4	0	0.593028	0	M2	M2_ortho	M2_pan
copb1	FALSE	137.347	4	0	0.208852	0	M2	M2_ortho	M2_pan
cdk1	FALSE	388.082	4	0	1.42085	0	M2	M2_ortho	M2_pan
arrb2a	FALSE	569.711	4	0	0.843229	0	M2
msra	FALSE	216.543	4	0	0.204053	0	M2
capns1a	FALSE	450.147	4	0	0.565111	0	M2	M2_ortho	M2_pan
txndc9	FALSE	170.297	4	0	0.183815	0	M2	M2_ortho	M2_pan
ywhaz	FALSE	532.929	4	0	0.181784	0	M2
cope	FALSE	261.17	4	0	0.558562	0	M2	M2_ortho	M2_pan
spc24	FALSE	167.02	4	0	0.648775	0	M2	M2_ortho	M2_pan
zgc:161969	TRUE	526.566	4	0	0.701634	0	M2
gstm.2	FALSE	475.291	4	0	0.503368	0	M2
pbk	FALSE	200.676	4	0	1.4208	0	M2
npsn	FALSE	17491	4	0	0.435662	0	M2
hirip3	FALSE	229.393	4	0	0.56189	0	M2	M2_ortho	M2_pan
ponzr1	FALSE	367.879	4	0	0.12087	0	M2
lsm3	FALSE	179.293	4	0	0.314269	0	M2	M2_ortho	M2_pan
rbmx	FALSE	281.888	4	0	0.295363	0	M2
hist1h2a6	FALSE	136.59	4	0	1.62121	0	M2
amd1	FALSE	607.732	4	0	0.503165	0	M2	M2_ortho	M2_pan
ncaph	FALSE	295.834	4	0	0.885796	0	M2	M2_ortho	M2_pan
psmb3	FALSE	257.375	4	0	0.557296	0	M2
si:ch211-113a14.12	FALSE	160.451	4	0	1.29698	0	M2
mvp	FALSE	832.9	4	0	0.337485	0	M2	M2_ortho	M2_pan
ppiaa	FALSE	240.758	4	0	0.129705	0	M2
rbx1	FALSE	176.656	4	0	0.332827	0	M2	M2_ortho	M2_pan
hist2h3c	FALSE	150.064	4	0	1.44057	0	M2
ryr3	FALSE	606.413	4	0	1.48284	0	M2
mrps14	FALSE	228.195	4	0	0.427138	0	M2	M2_ortho	M2_pan
ndufc2	FALSE	192.288	4	0	0.330432	0	M2	M2_ortho	M2_pan
sybl1	FALSE	833.679	4	0	0.414934	0	M2
si:dkey-23a13.17	FALSE	196.135	4	0	1.38932	0	M2
abcb10	FALSE	389.163	4	0	0.322433	0	M2
ywhabl	FALSE	474.545	4	0	0.361393	0	M2
zgc:158403	FALSE	382.464	4	0	0.36024	0	M2
mrpl36	FALSE	224.517	4	0	0.233949	0	M2	M2_ortho	M2_pan
lrrc47	FALSE	132.115	4	0	0.304538	0	M2	M2_ortho	M2_pan
magt1	FALSE	315.258	4	0	0.256459	0	M2	M2_ortho	M2_pan
mpc2	FALSE	132.246	4	0	0.389722	0	M2	M2_ortho	M2_pan
cfh	FALSE	671.993	4	0	0.683326	0	M2
psmb9a	FALSE	243.139	4	0	0.515955	0	M2
cyc1	FALSE	141.13	4	0	0.120628	0	M2	M2_ortho	M2_pan
kdm1a	FALSE	170.88	4	0	0.251073	0	M2	M2_ortho	M2_pan
vcp	FALSE	222.062	4	0	0.494898	0	M2	M2_ortho	M2_pan
vma21	FALSE	213.542	4	0	0.168562	0	M2	M2_ortho	M2_pan
rhocb	FALSE	375.55	4	0	0.502562	0	M2
CABZ01058261.1	FALSE	222.919	4	0	1.31351	0	M2
uqcrc2b	FALSE	266.294	4	0	0.387826	0	M2	M2_ortho	M2_pan
hist1h4l.14	FALSE	154.185	4	0	1.37391	0	M2
polr2eb	FALSE	124.948	4	0	0.24984	0	M2	M2_ortho	M2_pan
mrps18a	FALSE	305.726	4	0	0.574827	0	M2
c6ast1	FALSE	436.534	4	0	1.30025	0	M2
atf6	TRUE	164.625	4	0	0.315347	0	M2	M2_ortho	M2_pan
kctd12.2	FALSE	1432.77	4	0	0.574141	0	M2
si:dkey-108k21.21	FALSE	229.924	4	0	0.694618	0	M2
tmed10	FALSE	124.732	4	0	0.376265	0	M2	M2_ortho	M2_pan
ndufb5	FALSE	268.452	4	0	0.158615	0	M2	M2_ortho	M2_pan
slc25a24	FALSE	320.797	4	0	0.341913	0	M2
sept6	FALSE	151.803	4	0	0.101281	0	M2
cnpy3	FALSE	131.03	4	0	0.210227	0	M2	M2_ortho
ost4	FALSE	215.87	4	0	0.608372	0	M2	M2_ortho	M2_pan
uqcrc1	FALSE	321.585	4	0	0.448713	0	M2	M2_ortho	M2_pan
fthl27	FALSE	118.014	4	0	0.119266	0	M2
dctn2	FALSE	222.48	4	0	0.369084	0	M2	M2_ortho	M2_pan
zgc:171480	FALSE	193	4	0	0.281229	0	M2
anp32e	FALSE	111.77	4	0	0.547652	0	M2	M2_ortho	M2_pan
vps29	FALSE	166.386	4	0	0.312709	0	M2	M2_ortho	M2_pan
jagn1b	FALSE	129.747	4	0	0.293382	0	M2
smarcd2	FALSE	119.282	4	0	0.216574	0	M2	M2_ortho	M2_pan
srsf9	FALSE	174.016	4	0	0.325815	0	M2	M2_ortho	M2_pan
ndufa8	FALSE	162.384	4	0	0.211534	0	M2	M2_ortho	M2_pan
cpsf6	FALSE	177.191	4	0	0.238165	0	M2	M2_ortho	M2_pan
kpnb1	FALSE	122.436	4	0	0.375766	0	M2	M2_ortho	M2_pan
knstrn	FALSE	114.985	4	0	1.26865	0	M2	M2_ortho	M2_pan
si:dkey-106l3.7	FALSE	330.599	4	0	0.799182	0	M2
chka	FALSE	221.104	4	0	0.604734	0	M2	M2_ortho	M2_pan
mxd3	TRUE	185.054	4	0	1.23876	0	M2	M2_ortho	M2_pan
histh1l	FALSE	249.706	4	0	0.664934	0	M2
cd99	FALSE	339.083	4	0	0.412733	0	M2
h1-10	FALSE	1843.55	4	0	0.718113	0	M2
dnase1l4.2	FALSE	288.619	4	0	0.341072	0	M2
zgc:110239	FALSE	137.046	4	0	0.249393	0	M2
wu:fj29h11	FALSE	157.389	4	0	0.208529	0	M2
sfxn2	FALSE	188.77	4	0	0.583694	0	M2	M2_ortho	M2_pan
gadd45ga	FALSE	276.975	4	0	0.354553	0	M2	M2_ortho	M2_pan
gadd45ba	FALSE	349.909	4	0	0.299229	0	M2
acadm	FALSE	127.949	4	0	0.183606	0	M2	M2_ortho
dlst	FALSE	191.356	4	0	0.207935	0	M2	M2_ortho	M2_pan
ndufs2	FALSE	154.401	4	0	0.325934	0	M2	M2_ortho	M2_pan
cks2	FALSE	329.611	4	0	0.933583	0	M2
arl2	FALSE	173.73	4	0	0.335798	0	M2	M2_ortho	M2_pan
prkar2aa	FALSE	114.974	4	0	0.325725	0	M2
srd5a2a	FALSE	784.157	4	0	0.300749	0	M2
prelid1a	FALSE	158.972	4	0	0.472364	0	M2
fnta	FALSE	267.711	4	0	0.339663	0	M2	M2_ortho	M2_pan
churc1	FALSE	164.216	4	0	0.260135	0	M2	M2_ortho	M2_pan
rgn	FALSE	267.778	4	0	0.634377	0	M2
cpne1	FALSE	132.389	4	0	0.101591	0	M2
sept7b	FALSE	177.09	4	0	0.155173	0	M2
plk1	FALSE	209.35	4	0	1.38944	0	M2
MRPS12	FALSE	169.873	4	0	0.492857	0	M2
apmap	FALSE	389.177	4	0	0.675089	0	M2	M2_ortho	M2_pan
dlgap5	FALSE	250.292	4	0	1.2257	0	M2	M2_ortho	M2_pan
eno3	FALSE	119.144	4	0	0.237443	0	M2
arpc5a	FALSE	465.226	4	0	0.557157	0	M2
ttk	FALSE	194.439	4	0	1.02781	0	M2
m6pr	FALSE	149.982	4	0	0.339377	0	M2	M2_ortho	M2_pan
slirp	FALSE	182.6	4	0	0.23902	0	M2	M2_ortho	M2_pan
srsf6b	FALSE	189.653	4	0	0.337706	0	M2	M2_ortho	M2_pan
tspo	FALSE	526.769	4	0	0.363241	0	M2
emc2	FALSE	104.258	4	0	0.167889	0	M2	M2_ortho	M2_pan
kif23	FALSE	154.023	4	0	0.693999	0	M2	M2_ortho	M2_pan
uba1	FALSE	129.775	4	0	0.311022	0	M2	M2_ortho	M2_pan
fabp7a	FALSE	428.416	4	0	1.3742	0	M2
si:dkeyp-55f12.3	FALSE	197.263	4	0	0.26244	0	M2
commd9	FALSE	107.459	4	0	0.227874	0	M2	M2_ortho	M2_pan
lgals3a	FALSE	367.395	4	0	0.519463	0	M2	M2_ortho	M2_pan
prc1b	FALSE	212.978	4	0	1.04036	0	M2	M2_ortho
FAR2	FALSE	276.927	4	0	0.843009	0	M2
numa1	FALSE	212.334	4	0	0.694888	0	M2	M2_ortho	M2_pan
capza1b	FALSE	167.342	4	0	0.202641	0	M2
mrpl13	FALSE	208.565	4	0	0.299997	0	M2	M2_ortho	M2_pan
actr2a	FALSE	343.127	4	0	0.226553	0	M2	M2_ortho	M2_pan
chchd6b	FALSE	109.153	4	0	0.198863	0	M2
mapk12a	FALSE	336.006	4	0	0.535177	0	M2
sh3glb1b	FALSE	419.033	4	0	0.227269	0	M2
sccpdhb	FALSE	205.945	4	0	0.467081	0	M2
capn2b	FALSE	161.004	4	0	0.404162	0	M2
arhgdia	FALSE	253.278	4	0	0.113315	0	M2	M2_ortho	M2_pan
cbr1l	FALSE	155.553	4	0	0.386617	0	M2
lamtor2	FALSE	200.984	4	0	0.278242	0	M2	M2_ortho	M2_pan
cyb5a	FALSE	211.978	4	0	0.37028	0	M2	M2_ortho	M2_pan
ndufa11	FALSE	114.737	4	0	0.175005	0	M2	M2_ortho	M2_pan
dtd1	FALSE	215.451	4	0	0.604244	0	M2	M2_ortho	M2_pan
fbp1a	FALSE	121.147	4	0	0.264753	0	M2
srgn	FALSE	12666.3	4	0	0.205052	0	M2	M2_ortho	M2_pan
uqcr10	FALSE	118.855	4	0	0.178027	0	M2	M2_ortho	M2_pan
prr11	FALSE	226.07	4	0	1.06928	0	M2	M2_ortho	M2_pan
spdl1	FALSE	151.735	4	0	1.24039	0	M2
cyb5r3	FALSE	296.583	4	0	0.483163	0	M2	M2_ortho	M2_pan
creb1a	TRUE	151.61	4	0	0.642761	0	M2
smim15	FALSE	173.938	4	0	0.261262	0	M2
med19b	FALSE	149.239	4	0	0.636222	0	M2
sec61a1l	FALSE	169.472	4	0	0.490195	0	M2
hist1h2a11.4	FALSE	171.06	4	0	1.4229	0	M2
ociad1	FALSE	238.468	4	0	0.290893	0	M2
si:ch73-340n8.4	FALSE	113.466	4	0	0.320117	0	M2
sdha	FALSE	227.217	4	0	0.3143	0	M2	M2_ortho
nfyba	TRUE	128.735	4	0	0.382898	0	M2	M2_ortho	M2_pan
TAGAP	FALSE	230.586	4	0	0.184863	0	M2
ndufb10	FALSE	144.267	4	0	0.293712	0	M2	M2_ortho	M2_pan
atp6v1h	FALSE	326.822	4	0	0.288417	0	M2	M2_ortho	M2_pan
eml2	FALSE	220.791	4	0	0.289775	0	M2	M2_ortho	M2_pan
nusap1	FALSE	346.557	4	0	0.67491	0	M2	M2_ortho	M2_pan
si:ch211-195b13.1	FALSE	310.84	4	0	0.429891	0	M2
CR354540.1	FALSE	649.521	4	0	0.451693	0	M2
birc5a	FALSE	208.213	4	0	0.883533	0	M2	M2_ortho
coa6	FALSE	122.567	4	0	0.320697	0	M2	M2_ortho	M2_pan
si:ch1073-110a20.3	FALSE	182.356	4	0	0.787185	0	M2
kifc1	FALSE	134.474	4	0	1.07783	0	M2
arhgap11a	FALSE	197.467	4	0	1.28918	0	M2
ppp1r2	FALSE	147.839	4	0	0.219375	0	M2	M2_ortho
kifbp	FALSE	167.354	4	0	0.583041	0	M2
ptmab	FALSE	126.35	4	0	0.392947	0	M2
prc1a	FALSE	103.64	4	0	1.49802	0	M2
vps35	FALSE	204.081	4	0	0.261634	0	M2	M2_ortho	M2_pan
kdm6bb	FALSE	155.172	4	0	0.239142	0	M2	M2_ortho	M2_pan
nabp1a	FALSE	193.914	4	0	0.41459	0	M2
ndufv1	FALSE	144.658	4	0	0.362462	0	M2	M2_ortho	M2_pan
ube2c	FALSE	275.317	4	0	0.887443	0	M2	M2_ortho	M2_pan
tor4aa	FALSE	278.987	4	0	0.952492	0	M2	M2_ortho	M2_pan
ppp2r5ea	FALSE	166.383	4	0	0.420253	0	M2
pgm1	FALSE	315.996	4	0	0.351882	0	M2
kpna2	FALSE	266.94	4	0	0.506026	0	M2	M2_ortho	M2_pan
glrx5	FALSE	140.621	4	0	0.287526	0	M2	M2_ortho	M2_pan
ndrg3b	FALSE	167.844	4	0	0.40554	0	M2
h3f3c	FALSE	179.77	4	0	0.144011	0	M2
DDX17	FALSE	131.889	4	0	0.322607	0	M2
cyfip2	FALSE	297.915	4	0	0.432077	0	M2	M2_ortho	M2_pan
cnot9	FALSE	163.155	4	0	0.411329	0	M2
ap1m1	FALSE	121.663	4	0	0.382296	0	M2	M2_ortho	M2_pan
cbx7a	FALSE	581.258	4	0	0.580455	0	M2	M2_ortho	M2_pan
atl3	FALSE	128.81	4	0	0.448621	0	M2	M2_ortho	M2_pan
tapbp.1	FALSE	152.132	4	0	0.350591	0	M2
acp5a	FALSE	463.143	4	0	0.925002	0	M2
sdhc	FALSE	104.242	4	0	0.249006	0	M2	M2_ortho	M2_pan
mfsd10	FALSE	370.472	4	0	0.567466	0	M2
brms1	FALSE	117.384	4	0	0.556189	0	M2	M2_ortho	M2_pan
rnf181	FALSE	173.402	4	0	0.376545	0	M2
egr1	TRUE	180.551	4	0	1.48573	0	M2
snx5	FALSE	189.845	4	0	0.377586	0	M2	M2_ortho	M2_pan
b3galt2	FALSE	208.815	4	0	0.698187	0	M2
tcea1	FALSE	136.216	4	0	0.324152	0	M2	M2_ortho	M2_pan
kmt5aa	FALSE	190.069	4	0	0.25709	0	M2
mrps36	FALSE	153.139	4	0	0.603174	0	M2
prpf40a	FALSE	135.516	4	0	0.348276	0	M2	M2_ortho	M2_pan
pgam1a	FALSE	114.12	4	0	0.658929	0	M2
ubtd2	FALSE	139.397	4	0	0.255212	0	M2
pkma	FALSE	317.836	4	0	0.21066	0	M2
arl1	FALSE	133.746	4	0	0.237256	0	M2	M2_ortho
tmem167a	FALSE	105.89	4	0	0.341467	0	M2	M2_ortho	M2_pan
chchd3a	FALSE	241.595	4	0	0.259078	0	M2	M2_ortho	M2_pan
dusp6	FALSE	255.822	4	0	0.41737	0	M2	M2_ortho
tssc4	FALSE	110.131	4	0	0.790642	0	M2	M2_ortho	M2_pan
syne1b	FALSE	159.618	4	0	0.355558	0	M2	M2_ortho	M2_pan
ppp3r1b	FALSE	150.514	4	0	0.275707	0	M2	M2_ortho	M2_pan
abcf2a	FALSE	124.39	4	0	0.563392	0	M2	M2_ortho	M2_pan
sh3bgrl	FALSE	363.041	4	0	0.499449	0	M2	M2_ortho	M2_pan
ndufs6	FALSE	116.397	4	0	0.209759	0	M2	M2_ortho	M2_pan
cds2	FALSE	139.294	4	0	0.422493	0	M2	M2_ortho	M2_pan
atp6v1c1a	FALSE	376.268	4	0	0.491719	0	M2
myclb	TRUE	301.989	4	0	0.662211	0	M2
echdc2	FALSE	342.707	4	0	0.59982	0	M2
tpi1b	FALSE	146.407	4	0	0.226946	0	M2
si:ch211-132p1.3	FALSE	271.093	4	0	0.355376	0	M2
sptlc3	FALSE	301.432	4	0	0.412509	0	M2
aurka	FALSE	139.633	4	0	1.04987	0	M2	M2_ortho	M2_pan
idh1	FALSE	582.693	4	0	0.262743	0	M2	M2_ortho	M2_pan
tacc3	FALSE	117.898	4	0	0.846367	0	M2	M2_ortho	M2_pan
agla	FALSE	179.949	4	0	0.792755	0	M2
cst14a.2	FALSE	508.869	4	0	0.282793	0	M2	M2_ortho	M2_pan
slc51a	FALSE	322.329	4	0	0.94056	0	M2
ska2	FALSE	103.472	4	0	0.238561	0	M2	M2_ortho	M2_pan
commd8	FALSE	194.062	4	0	0.30307	0	M2	M2_ortho	M2_pan
pld7	FALSE	144.451	4	0	0.477169	0	M2
BX548028.1	FALSE	211.954	4	0	0.34033	0	M2
crlf3	FALSE	130.205	4	0	0.574394	0	M2	M2_ortho	M2_pan
zgc:86598	FALSE	151.832	4	0	0.223382	0	M2
abracl	FALSE	311.545	4	0	0.276608	0	M2	M2_ortho	M2_pan
hnrnph1l	FALSE	156.806	4	0	0.448738	0	M2
emc10	FALSE	130.185	4	0	0.231525	0	M2	M2_ortho	M2_pan
g2e3	FALSE	123.397	4	0	1.42856	0	M2
ccnb1	FALSE	176.668	4	0	0.828762	0	M2
aopep	FALSE	132.229	4	0	0.393175	0	M2
zgc:175088	FALSE	173.828	4	0	0.238777	0	M2
ppp6c	FALSE	165.757	4	0	0.227738	0	M2	M2_ortho
lyrm4	FALSE	106.359	4	0	0.913136	0	M2	M2_ortho	M2_pan
ap2s1	FALSE	108.129	4	0	0.408893	0	M2	M2_ortho	M2_pan
alyref	FALSE	123.651	4	0	0.396809	0	M2
tmem39b	FALSE	138.478	4	0	0.278012	0	M2	M2_ortho	M2_pan
smdt1b	FALSE	166.98	4	0	0.172689	0	M2
ctsa	FALSE	152.957	4	0	0.317027	0	M2	M2_ortho	M2_pan
tmcc3	FALSE	115.772	4	0	0.490449	0	M2
lman2	FALSE	143.713	4	0	0.252364	0	M2	M2_ortho	M2_pan
atp6v1ba	FALSE	226.443	4	0	0.613237	0	M2
gpd1c	FALSE	241.161	4	0	0.593807	0	M2
dynlrb1	FALSE	188.594	4	0	0.351012	0	M2	M2_ortho	M2_pan
selenot1b	FALSE	173.818	4	0	0.318688	0	M2
cox14	FALSE	146.498	4	0	0.298064	0	M2
si:ch73-208g10.1	FALSE	186.715	4	0	0.324972	0	M2
cdc20	FALSE	111.508	4	0	0.620786	0	M2
maptb	FALSE	623.859	4	0	0.987902	0	M2
prune2	FALSE	214.026	4	0	0.537774	0	M2
gskip	FALSE	137.83	4	0	0.25325	0	M2	M2_ortho
aspm	FALSE	151.041	4	0	2.02789	0	M2	M2_ortho	M2_pan
sumo1	FALSE	108.363	4	0	0.247193	0	M2	M2_ortho	M2_pan
trappc1	FALSE	122.148	4	0	0.403466	0	M2	M2_ortho	M2_pan
usf1l	TRUE	112.005	4	0	0.446208	0	M2
akirin1	FALSE	129.563	4	0	0.345069	0	M2	M2_ortho	M2_pan
sptbn2	FALSE	164.311	4	0	0.625737	0	M2
dctn5	FALSE	134.542	4	0	0.700418	0	M2	M2_ortho	M2_pan
ccnb3	FALSE	116.59	4	0	0.8834	0	M2
supt4h1	FALSE	115.619	4	0	0.415462	0	M2	M2_ortho
fubp1	FALSE	120.247	4	0	0.38835	0	M2	M2_ortho	M2_pan
hpgd	FALSE	2000.43	4	0	0.501338	0	M2
cdipt	FALSE	186.036	4	0	0.301602	0	M2	M2_ortho	M2_pan
dcaf7	FALSE	109.307	4	0	0.359655	0	M2	M2_ortho
mrpl33	FALSE	105.889	4	0	0.257433	0	M2	M2_ortho	M2_pan
txnrd3	FALSE	199.301	4	0	0.322754	0	M2
lamtor4	FALSE	333.046	4	0	0.465424	0	M2	M2_ortho	M2_pan
acsl4a	FALSE	125.473	4	0	0.486484	0	M2
kif11	FALSE	156.258	4	0	1.30908	0	M2	M2_ortho
mfsd2ab	FALSE	183.896	4	0	0.627194	0	M2
ppp2r1ba	FALSE	135.633	4	0	0.31073	0	M2
ube2kb	FALSE	124.45	4	0	0.321224	0	M2
ap1s1	FALSE	134.875	4	0	0.459097	0	M2
psmb13a	FALSE	106.553	4	0	0.418509	0	M2
lamtor3	FALSE	131.725	4	0	0.417954	0	M2	M2_ortho	M2_pan
GCA	FALSE	867.222	4	0	0.258595	0	M2
tmem18	FALSE	106.104	4	0	0.700123	0	M2	M2_ortho	M2_pan
C23H1orf52	FALSE	123.943	4	0	0.274054	0	M2
sdhaf4	FALSE	160.616	4	0	0.428505	0	M2	M2_ortho
smarcb1a	FALSE	142.208	4	0	0.379315	0	M2
taf10	FALSE	121.076	4	0	0.625841	0	M2	M2_ortho	M2_pan
hk1	FALSE	133.859	4	0	0.45085	0	M2	M2_ortho
sgk1	FALSE	322.387	4	0	0.439601	0	M2
serpinb1l3	FALSE	153.881	4	0	0.497629	0	M2
ENSDARG00000076223	FALSE	140.184	4	0	0.220109	0	M2
cnksr2b	FALSE	1079.23	4	0	0.877762	0	M2
micos13	FALSE	141.422	4	0	0.647477	0	M2
vta1	FALSE	125.842	4	0	0.69734	0	M2	M2_ortho	M2_pan
ndufa2	FALSE	128.592	4	0	0.439121	0	M2	M2_ortho	M2_pan
ptpn11b	FALSE	106.39	4	0	0.752451	0	M2
ift20	FALSE	105.753	4	0	0.712136	0	M2	M2_ortho	M2_pan
elocb	FALSE	166.567	4	0	0.168164	0	M2
flna	FALSE	579.873	4	0	0.711519	0	M2	M2_ortho	M2_pan
nedd8l	FALSE	107.023	4	0	0.339346	0	M2	M2_ortho	M2_pan
naga	FALSE	123.606	4	0	0.551446	0	M2	M2_ortho	M2_pan
ppp1caa	FALSE	120.16	4	0	0.404533	0	M2
si:zfos-943e10.1	FALSE	134.016	4	0	0.40752	0	M2
emc7	FALSE	144.711	4	0	0.691089	0	M2	M2_ortho	M2_pan
actr1	FALSE	131.982	4	0	0.35318	0	M2	M2_ortho	M2_pan
actn4	FALSE	108.926	4	0	0.585452	0	M2
gng12a	FALSE	350.031	4	0	0.737735	0	M2
tsg101b	FALSE	136.649	4	0	0.753132	0	M2
dcun1d5	FALSE	102.25	4	0	0.494673	0	M2	M2_ortho	M2_pan
si:ch211-69g19.2	FALSE	129.407	4	0	0.688342	0	M2	M2_ortho	M2_pan
zgc:56525	FALSE	115.708	4	0	0.437881	0	M2	M2_ortho	M2_pan
atp6v1e1a	FALSE	254.035	4	0	1.10064	0	M2
calm2a	FALSE	105.267	4	0	0.424506	0	M2
parp16	FALSE	135.777	4	0	0.396041	0	M2
bloc1s2	FALSE	175.79	4	0	0.344249	0	M2	M2_ortho	M2_pan
cox17	FALSE	127.628	4	0	0.162707	0	M2
CABZ01115113.1	FALSE	148.531	4	0	0.594353	0	M2
ube2s	FALSE	136.197	4	0	0.636959	0	M2	M2_ortho	M2_pan
sptlc1	FALSE	107.513	4	0	0.517423	0	M2	M2_ortho	M2_pan
fam162a	FALSE	335.848	4	0	0.228851	0	M2	M2_ortho	M2_pan
gclm	FALSE	302.241	4	0	0.67873	0	M2	M2_ortho	M2_pan
atp1a3a	FALSE	234.288	4	0	0.38788	0	M2
chchd2	FALSE	160.295	4	0	0.494252	0	M2	M2_ortho
rhbdf1a	FALSE	108.151	4	0	0.289931	0	M2
triqk	FALSE	165.527	4	0	0.538534	0	M2
b3gnt5b	FALSE	274.112	4	0	0.607523	0	M2
mettl7a.1	FALSE	104.455	4	0	0.491825	0	M2
tes	FALSE	206.982	4	0	0.577383	0	M2	M2_ortho
socs1a	FALSE	340.534	4	0	0.398013	0	M2	M2_ortho	M2_pan
nap1l4b	FALSE	125.358	4	0	0.397429	0	M2
naa80	FALSE	408.608	4	0	0.598136	0	M2
si:dkey-286j15.3	FALSE	175.223	4	0	0.410308	0	M2
ero1b	FALSE	147.539	4	0	0.422396	0	M2
cdk9	FALSE	114.766	4	0	0.284628	0	M2	M2_ortho	M2_pan
il34	FALSE	368.316	4	0	0.189087	0	M2
fes	FALSE	135.075	4	0	0.336462	0	M2	M2_ortho
C5H9orf16	FALSE	117.566	4	0	0.610168	0	M2
tmem106a	FALSE	159.172	4	0	0.342776	0	M2
ndufa7	FALSE	103.002	4	0	0.368176	0	M2	M2_ortho
ncoa4	FALSE	112.462	4	0	0.591999	0	M2	M2_ortho
pdcd10b	FALSE	123.865	4	0	0.627816	0	M2	M2_ortho	M2_pan
neu4	FALSE	213.592	4	0	1.10972	0	M2
pgp	FALSE	600.745	4	0	0.423234	0	M2	M2_ortho
atp6v0d1	FALSE	137.462	4	0	0.412323	0	M2	M2_ortho	M2_pan
hyal3	FALSE	390.309	4	0	0.459747	0	M2
si:dkey-261j15.2	FALSE	211.696	4	0	1.07191	0	M2
caspa	FALSE	132.208	4	0	0.257763	0	M2
aldh2.2	FALSE	184.272	4	0	0.512383	0	M2
gtf2e2	FALSE	120.606	4	0	0.508231	0	M2	M2_ortho	M2_pan
actn1	FALSE	216.762	4	0	0.607002	0	M2	M2_ortho	M2_pan
tgfbi	FALSE	331.363	4	0	1.69146	0	M2	M2_ortho	M2_pan
rab32a	FALSE	109.761	4	0	0.507294	0	M2
lypla2	FALSE	142.774	4	0	0.550637	0	M2	M2_ortho
rab5b	FALSE	105.118	4	0	0.590282	0	M2
oaz1a	FALSE	136.425	4	0	0.337032	0	M2	M2_ortho	M2_pan
sri	FALSE	462.915	4	0	0.368839	0	M2	M2_ortho	M2_pan
ppp1cab	FALSE	119.371	4	0	0.433848	0	M2
trappc5	FALSE	102.564	4	0	0.360818	0	M2	M2_ortho	M2_pan
npc2	FALSE	159.353	4	0	0.174687	0	M2	M2_ortho	M2_pan
letm1	FALSE	107.356	4	0	0.446578	0	M2	M2_ortho
parm1	FALSE	138.309	4	0	0.405219	0	M2
rpz2	FALSE	208.694	4	0	0.507031	0	M2
pam	FALSE	134.689	4	0	0.751166	0	M2	M2_ortho
map2k2a	FALSE	102.371	4	0	0.404113	0	M2	M2_ortho
ier2a	FALSE	127.381	4	0	0.528789	0	M2
sla1a	FALSE	108.383	4	0	0.967296	0	M2	M2_ortho
fuca2	FALSE	147.473	4	0	0.729878	0	M2	M2_ortho	M2_pan
map4k5	FALSE	117.337	4	0	0.528229	0	M2
gadd45ab	FALSE	196.35	4	0	0.280396	0	M2	M2_ortho
sft2d1	FALSE	113.193	4	0	0.608055	0	M2	M2_ortho	M2_pan
march5l	FALSE	109.851	4	0	0.776281	0	M2
unc13d	FALSE	103.877	4	0	0.36082	0	M2	M2_ortho	M2_pan
senp2	FALSE	104.753	4	0	1.0258	0	M2
inpp5b	FALSE	203.676	4	0	0.598565	0	M2	M2_ortho	M2_pan
xiap	FALSE	129.218	4	0	0.363915	0	M2	M2_ortho
ssuh2rs1	FALSE	240.313	4	0	0.75693	0	M2
atp6ap1b	FALSE	203.391	4	0	0.494058	0	M2	M2_ortho	M2_pan
bida	FALSE	137.339	4	0	0.929468	0	M2
cnr2	FALSE	231.384	4	0	0.512088	0	M2
zgc:174904	FALSE	112.447	4	0	1.50084	0	M2
prkcda	FALSE	341.966	4	0	0.552892	0	M2
lpcat2	FALSE	119.619	4	0	1.24461	0	M2	M2_ortho	M2_pan
ap1g2	FALSE	367.53	4	0	0.88172	0	M2	M2_ortho
agtrap	FALSE	123.804	4	0	0.695673	0	M2	M2_ortho	M2_pan
anxa3b	FALSE	403.73	4	0	0.510206	0	M2	M2_ortho	M2_pan
spns3	FALSE	172.86	4	0	0.337779	0	M2	M2_ortho	M2_pan
tprg1	FALSE	129.384	4	0	0.82262	0	M2
ISCU	FALSE	115.695	4	0	0.847708	0	M2
sptssa	FALSE	122.76	4	0	0.494029	0	M2	M2_ortho
dhrs13b.1	FALSE	211.123	4	0	0.744959	0	M2
tprg1l	FALSE	106.407	4	0	1.1309	0	M2	M2_ortho	M2_pan
gsr	FALSE	437.804	4	0	0.385495	0	M2	M2_ortho	M2_pan
dennd2da	FALSE	110.228	4	0	0.532991	0	M2
pigrl2.3.1	FALSE	293.383	4	0	0.476847	0	M2
cited4b	FALSE	105.866	4	0	0.505739	0	M2
dapp1	FALSE	156.971	4	0	1.07112	0	M2	M2_ortho
mkrn1	FALSE	229.19	4	0	1.2588	0	M2	M2_ortho	M2_pan
napsa	FALSE	153.614	4	0	0.397173	0	M2
sqstm1	FALSE	131.003	4	0	0.842817	0	M2	M2_ortho	M2_pan
her9	TRUE	414.855	4	0	1.80676	0	M3
ndufaf1	FALSE	119.391	4	0	0.336832	0	M3	M3_ortho	M3_pan
oaz1b	FALSE	138.574	4	0	0.305824	0	M3
hspa4a	FALSE	127.839	4	0	1.05044	0	M3
nr4a1	TRUE	128.54	4	0	0.863051	0	M3
irf2bp2b	FALSE	127.425	4	0	1.32808	0	M3
higd1a	FALSE	151.272	4	0	0.540169	0	M3	M3_ortho
h3f3d	FALSE	1118.07	4	0	0.206247	0	M3
ccr9a	FALSE	275.116	4	0	0.572143	0	M3
suclg1	FALSE	174.079	4	0	0.598949	0	M3	M3_ortho	M3_pan
mmp13a	FALSE	124.857	4	0	1.41418	0	M3
grn1	FALSE	150.854	4	0	2.0781	0	M3
ube2d2	FALSE	162.711	4	0	0.142629	0	M3
lgals9l3	FALSE	176.144	4	0	0.869876	0	M3
jund	TRUE	148.675	4	0	0.526862	0	M3	M3_ortho
rhoca	FALSE	106.117	4	0	0.709808	0	M3
hnrnpa0a	FALSE	131.417	4	0	0.711569	0	M3
midn	FALSE	196.164	4	0	0.634973	0	M3	M3_ortho	M3_pan
lect2l	FALSE	15715	4	0	0.651228	0	M3
b3gnt5a	FALSE	121.232	4	0	0.512995	0	M3	M3_ortho	M3_pan
sdc4	FALSE	131.728	4	0	0.855202	0	M3
rgs13	FALSE	104.098	4	0	0.364323	0	M3
lcp2a	FALSE	126.362	4	0	0.576935	0	M3	M3_ortho
ankrd11	FALSE	132.727	4	0	0.363865	0	M3	M3_ortho	M3_pan
f8	FALSE	153.166	4	0	1.48524	0	M3
gnb1b	FALSE	112.821	4	0	0.291441	0	M3	M3_ortho
si:ch1073-303k11.2	FALSE	232.204	4	0	1.04867	0	M3
adam19b	FALSE	102.65	4	0	0.601176	0	M3
bach1b	TRUE	121.532	4	0	0.395822	0	M3	M3_ortho	M3_pan
grap2b	FALSE	132.003	4	0	0.175032	0	M3
crema	TRUE	116.66	4	0	0.340993	0	M3	M3_ortho	M3_pan
zgc:194659	FALSE	138.195	4	0	1.58356	0	M3
tnip2	FALSE	190.089	4	0	0.867784	0	M3	M3_ortho	M3_pan
krt8	FALSE	430.735	4	0	0.518454	0	M3
atp6v0e1	FALSE	144.773	4	0	0.112009	0	M3	M3_ortho	M3_pan
nadka.1	FALSE	108.826	4	0	0.766117	0	M3
hhla2a.1	FALSE	124.451	4	0	0.905416	0	M3
hmox1a	FALSE	247.003	4	0	1.16602	0	M3	M3_ortho	M3_pan
nfil3	TRUE	310.475	4	0	0.934726	0	M3	M3_ortho	M3_pan
cmtm7	FALSE	195.75	4	0	0.545528	0	M3	M3_ortho
kdm7aa	FALSE	466.304	4	0	1.16315	0	M3	M3_ortho	M3_pan
hsp70.3	FALSE	127.297	4	0	1.24108	0	M3
ctsc	FALSE	104.783	4	0	0.565871	0	M3	M3_ortho
mogs	FALSE	329.551	4	0	1.13364	0	M3	M3_ortho
impa1	FALSE	197.806	4	0	0.83291	0	M3	M3_ortho
id3	TRUE	353.198	4	0	0.554304	0	M3
ved	TRUE	112.747	4	0	0.781753	0	M3
bzw1b	FALSE	281.483	4	0	0.157683	0	M3	M3_ortho	M3_pan
dusp5	FALSE	235.565	4	0	0.869787	0	M3
zfand5b	FALSE	194.891	4	0	0.5074	0	M3
hsp70.1	FALSE	173.734	4	0	1.38441	0	M3
papss2a	FALSE	109.082	4	0	1.27126	0	M3
birc2	FALSE	246.171	4	0	0.642836	0	M3	M3_ortho
msna	FALSE	244.404	4	0	0.332166	0	M3	M3_ortho	M3_pan
rhoaa	FALSE	108.184	4	0	0.180098	0	M3
card9	FALSE	128.259	4	0	0.827987	0	M3	M3_ortho
si:ch211-153b23.7	FALSE	156.278	4	0	0.994876	0	M3
ccdc88b	FALSE	196.468	4	0	0.186223	0	M3	M3_ortho
ldha	FALSE	208.735	4	0	0.683477	0	M3	M3_ortho	M3_pan
gnai2a	FALSE	136.264	4	0	0.432218	0	M3	M3_ortho	M3_pan
dub	FALSE	179.789	4	0	0.494991	0	M3
dnajb1b	FALSE	246.67	4	0	1.0795	0	M3	M3_ortho
hsp70.2	FALSE	152.183	4	0	1.23977	0	M3
klf2a	TRUE	355.316	4	0	1.78214	0	M3
si:ch211-199g17.2	FALSE	163.171	4	0	1.5538	0	M3
hsp90aa1.2	FALSE	270.033	4	0	1.46485	0	M3
nrros	FALSE	374.439	4	0	0.630283	0	M3	M3_ortho	M3_pan
pglyrp5	FALSE	209.255	4	0	1.33702	0	M3	M3_ortho	M3_pan
vps4b	FALSE	110.038	4	0	0.374785	0	M3
si:ch211-201h21.5	FALSE	242.321	4	0	1.14383	0	M3
tiam1a	FALSE	160.4	4	0	1.11984	0	M3	M3_ortho
BX120005.2	FALSE	199.662	4	0	1.64339	0	M3
hmgb1a	TRUE	179.198	4	0	0.57467	0	M3
marcksl1b	FALSE	157.109	4	0	1.55689	0	M3
arpc4l	FALSE	180.024	4	0	0.326514	0	M3
timp4.3	FALSE	108.227	4	0	1.89438	0	M3
ubb	FALSE	162.592	4	0	0.565567	0	M3
atp6v1g1	FALSE	181.483	4	0	0.39959	0	M3	M3_ortho	M3_pan
CABZ01078737.1	FALSE	277.921	4	0	1.9684	0	M3
lrrc15	FALSE	536.454	4	0	0.5039	0	M3
arpc5b	FALSE	174.042	4	0	0.369751	0	M3
si:dkey-117a8.4	FALSE	206.581	4	0	1.18848	0	M3
CABZ01088134.1	FALSE	420.21	4	0	1.59762	0	M3
anxa4	FALSE	133.247	4	0	0.374923	0	M3	M3_ortho	M3_pan
stk10	FALSE	109.264	4	0	1.02068	0	M3	M3_ortho	M3_pan
irak3	FALSE	231.736	4	0	1.25279	0	M3	M3_ortho	M3_pan
hbp1	TRUE	110.699	4	0	0.80676	0	M3	M3_ortho	M3_pan
si:dkey-52l18.4	FALSE	317.02	4	0	2.03649	0	M3
mylipb	FALSE	168.717	4	0	1.8888	0	M3
plscr3b	TRUE	207.563	4	0	1.12838	0	M3
cnp	FALSE	130.346	4	0	0.643928	0	M3	M3_ortho
cxcr3.3	FALSE	108.712	4	0	0.683243	0	M3
slc2a6	FALSE	387.86	4	0	1.36323	0	M3	M3_ortho
si:dkey-21a6.5	FALSE	146.046	4	0	0.81478	0	M3
ptp4a2b	FALSE	113.493	4	0	0.679717	0	M3	M3_ortho
wasa	FALSE	237.37	4	0	0.677471	0	M3
cd82b	FALSE	119.042	4	0	1.11334	0	M3
grap2a	FALSE	156.674	4	0	0.36075	0	M3
si:ch73-335l21.4	FALSE	236.316	4	0	0.595801	0	M3
nkx3-1	TRUE	375.24	4	0	1.62173	0	M3
RASSF5	FALSE	181.042	4	0	0.785683	0	M3
csnk1a1	FALSE	154.76	4	0	0.311865	0	M3	M3_ortho
alox12	FALSE	119.252	4	0	1.07047	0	M3
plecb	FALSE	204.576	4	0	0.822834	0	M3
pmaip1	FALSE	118.74	4	0	0.700609	0	M3
fcer1g	FALSE	152.944	4	0	1.06953	0	M3
maff	TRUE	113.951	4	0	0.665686	0	M3
lcp1	FALSE	193.626	4	0	0.428535	0	M3	M3_ortho	M3_pan
myo1f	FALSE	138.439	4	0	0.925446	0	M3	M3_ortho	M3_pan
tspan31	FALSE	114.106	4	0	1.00967	0	M3	M3_ortho
ptgdsb.1	FALSE	140.112	4	0	2.24713	0	M3
tppp	FALSE	312.66	4	0	1.14804	0	M3
hk2	FALSE	206.71	4	0	0.733673	0	M3	M3_ortho	M3_pan
pla2g15	FALSE	143.724	4	0	1.17953	0	M3
rnaset2	FALSE	160.083	4	0	0.393965	0	M3	M3_ortho	M3_pan
hpse	FALSE	106.882	4	0	0.82672	0	M3
ZNF335	TRUE	446.749	4	0	1.26693	0	M3
pdzd8	FALSE	127.695	4	0	0.843596	0	M3	M3_ortho
myl12.1	FALSE	147.267	4	0	0.355272	0	M3
SBNO2	FALSE	278.964	4	0	0.812143	0	M3
eepd1	FALSE	211.343	4	0	1.65909	0	M3	M3_ortho
C7H7H19orf12	FALSE	224.524	4	0	1.52036	0	M3
nr1d2a	TRUE	200.744	4	0	0.381423	0	M3
ppdpfb	FALSE	243.871	4	0	0.457913	0	M3
klf3	TRUE	412.753	4	0	1.63352	0	M3	M3_ortho
mapk6	FALSE	133.575	4	0	0.838104	0	M3	M3_ortho
il10ra	FALSE	237.056	4	0	0.856154	0	M3
hspa8	FALSE	647.357	4	0	0.366488	0	M3
rca2.1	FALSE	131.281	4	0	0.549282	0	M3
mid1ip1b	FALSE	159.723	4	0	0.998875	0	M3
bcl2l1	FALSE	146.855	4	0	0.92669	0	M3	M3_ortho
triobpa	FALSE	129.8	4	0	0.927435	0	M3	M3_ortho	M3_pan
itgae.2	FALSE	105.974	4	0	0.400845	0	M3
ctss1	FALSE	375.291	4	0	1.09103	0	M3
arrb2b	FALSE	110.462	4	0	0.685501	0	M3	M3_ortho	M3_pan
spag1a	FALSE	198.62	4	0	1.26977	0	M3
cbsb	FALSE	256.246	4	0	0.858376	0	M3
itln1	FALSE	232.88	4	0	1.51269	0	M3
mknk1	FALSE	106.493	4	0	1.31272	0	M3
klf2b	TRUE	134.408	4	0	1.24311	0	M3
hif1al	FALSE	121.996	4	0	0.687198	0	M3
si:dkey-27i16.2	FALSE	716.877	4	0	0.21351	0	M3
pitpnaa	FALSE	124.512	4	0	0.541906	0	M3
ube2d1b	FALSE	121.536	4	0	0.444016	0	M3	M3_ortho	M3_pan
ndfip2	FALSE	118.269	4	0	0.506968	0	M3
abhd2a	FALSE	113.494	4	0	1.46607	0	M3
si:dkey-79d12.5	FALSE	154.069	4	0	0.780554	0	M3
si:dkey-262k9.4	FALSE	205.085	4	0	0.583679	0	M3
HACD4	FALSE	204.955	4	0	0.949148	0	M3
tnfb	FALSE	728.383	4	0	1.84459	0	M3
pxk	FALSE	119.033	4	0	0.588971	0	M3	M3_ortho
zmp:0000001139	FALSE	186.729	4	0	1.15561	0	M3
cd22	FALSE	126.55	4	0	1.245	0	M3
klf9	TRUE	255.631	4	0	0.931045	0	M3
si:ch211-212k18.7	FALSE	221.502	4	0	0.306247	0	M3
ponzr6	FALSE	513.989	4	0	1.6812	0	M3
hsp70l	FALSE	309.23	4	0	1.53216	0	M3
afap1l1b	FALSE	220.659	4	0	1.04404	0	M3
si:dkey-42l23.9	FALSE	115.731	4	0	2.06524	0	M3
slc7a11	FALSE	139.648	4	0	0.751062	0	M3	M3_ortho	M3_pan
ugt2a4	FALSE	150.327	4	0	1.4938	0	M3
ifngr1	FALSE	381.469	4	0	1.5144	0	M3
chmp1b	FALSE	136.667	4	0	0.815796	0	M3	M3_ortho
hivep1	TRUE	113.088	4	0	0.753611	0	M3	M3_ortho
chmp2a	FALSE	123.073	4	0	0.365745	0	M3	M3_ortho	M3_pan
nck1b	FALSE	319.304	4	0	0.923082	0	M3
dicp3.1	FALSE	175.853	4	0	1.46916	0	M3
btg2	FALSE	289.825	4	0	0.426614	0	M3	M3_ortho	M3_pan
hdac9b	FALSE	353.987	4	0	0.673275	0	M3
serf2	FALSE	164.809	4	0	0.322696	0	M3
lxn	FALSE	619.395	4	0	0.775216	0	M3	M3_ortho	M3_pan
ssh2a	FALSE	217.896	4	0	1.52873	0	M3	M3_ortho	M3_pan
zyx	FALSE	156.102	4	0	0.808022	0	M3	M3_ortho	M3_pan
ier2b	FALSE	400.766	4	0	0.297105	0	M3	M3_ortho	M3_pan
si:dkey-185m8.2	FALSE	312.512	4	0	0.539127	0	M3
cab39l1	FALSE	270.569	4	0	1.06668	0	M3
sik1	FALSE	507.038	4	0	1.02695	0	M3
tnfsf18	FALSE	1006.83	4	0	1.36781	0	M3
mctp2b	FALSE	358.119	4	0	2.08425	0	M3	M3_ortho	M3_pan
si:dkey-7j14.6	FALSE	356.07	4	0	0.521501	0	M3
btk	FALSE	102.544	4	0	0.765709	0	M3	M3_ortho	M3_pan
CU019662.1	FALSE	309.136	4	0	1.12471	0	M3
gadd45aa	FALSE	334.05	4	0	1.52901	0	M3
gsto2	FALSE	119.482	4	0	1.36595	0	M3
pag1	FALSE	403.855	4	0	1.73635	0	M3	M3_ortho	M3_pan
hck	FALSE	213.818	4	0	1.05344	0	M3	M3_ortho
cmip	FALSE	151.289	4	0	1.09558	0	M3	M3_ortho
FBXO48	FALSE	127.995	4	0	1.45099	0	M3
rasgef1ba	FALSE	493.766	4	0	0.897073	0	M3
si:dkey-19b23.14	FALSE	253.429	4	0	0.877124	0	M3
mknk2b	FALSE	774.907	4	0	1.02328	0	M3	M3_ortho	M3_pan
si:dkey-238m4.4	FALSE	395.867	4	0	1.44411	0	M3
yrk	FALSE	184.057	4	0	0.952941	0	M3	M3_ortho
si:ch211-264f5.2	FALSE	226.774	4	0	0.797956	0	M3
csf3r	FALSE	146.588	4	0	1.28034	0	M3	M3_ortho	M3_pan
rab11fip4b	FALSE	147.469	4	0	0.749944	0	M3	M3_ortho	M3_pan
aff4	TRUE	121.173	4	0	0.618636	0	M3	M3_ortho
si:ch211-196l7.4	FALSE	259.439	4	0	0.934441	0	M3
sult5a1	FALSE	216.784	4	0	1.56538	0	M3
tnip1	FALSE	143.426	4	0	0.836067	0	M3	M3_ortho	M3_pan
ccnl1b	FALSE	165.044	4	0	0.746391	0	M3
blnk	FALSE	162.178	4	0	1.48941	0	M3
gstp1	FALSE	360.829	4	0	1.36452	0	M3
susd6	FALSE	164.231	4	0	1.39921	0	M3	M3_ortho	M3_pan
nfil3-5	TRUE	351.268	4	0	1.10624	0	M3
cyth1a.1	FALSE	297.979	4	0	0.394732	0	M3
lyn	FALSE	513.217	4	0	1.29451	0	M3	M3_ortho	M3_pan
si:zfos-741a10.3	FALSE	144.096	4	0	1.35637	0	M3
aif1l	FALSE	1166.75	4	0	1.75509	0	M3
si:ch73-264p11.1	FALSE	765.595	4	0	1.33021	0	M3
akap13	FALSE	225.955	4	0	1.34341	0	M3
mfng	FALSE	640.373	4	0	2.31504	0	M3	M3_ortho
si:ch211-152p11.4	FALSE	166.026	4	0	1.74439	0	M3
ip6k2a	FALSE	126.9	4	0	1.3099	0	M3
si:ch73-359m17.7	FALSE	248.43	4	0	1.91464	0	M3
tmem30ab	FALSE	399.489	4	0	1.45587	0	M3	M3_ortho
serinc2	FALSE	150.901	4	0	0.72472	0	M3
si:ch73-359m17.5	FALSE	307.82	4	0	2.01241	0	M3
nccrp1	FALSE	239.609	4	0	0.319686	0	M3
lgals9l1	FALSE	640.051	4	0	2.42892	0	M3
cdc42l	FALSE	371.542	4	0	0.308626	0	M3
nme2b.1	FALSE	721.649	4	0	0.233759	0	M3
slc9a3r1a	FALSE	108.988	4	0	0.582355	0	M3	M3_ortho	M3_pan
ivns1abpa	FALSE	276.411	4	0	0.965846	0	M3
si:ch211-191c10.1	FALSE	143.122	4	0	1.09832	0	M3
zbtb16a	TRUE	236.018	4	0	1.74708	0	M3
ehd1a	FALSE	183.265	4	0	0.989211	0	M3	M3_ortho	M3_pan
si:ch1073-67j19.1	FALSE	377.279	4	0	1.50841	0	M3
si:ch211-226m16.2	FALSE	787.61	4	0	1.29061	0	M3
rhogb	FALSE	398.494	4	0	0.59332	0	M3	M3_ortho	M3_pan
si:dkey-117a8.1	FALSE	408.074	4	0	1.99726	0	M3
si:ch211-203d1.3	FALSE	162.37	4	0	1.16118	0	M3	M3_ortho
gapdh	FALSE	304.403	4	0	1.24637	0	M3	M3_ortho	M3_pan
mrtfab	FALSE	730.247	4	0	1.3391	0	M3
fam117ab	FALSE	276.757	4	0	1.80444	0	M3
si:ch211-260e23.9	FALSE	656.369	4	0	2.67265	0	M3
smap2	FALSE	120.716	4	0	1.28821	0	M3	M3_ortho	M3_pan
plekho1b	FALSE	303.354	4	0	0.847457	0	M3
batf3	TRUE	381.153	4	0	2.0058	0	M3
swt1	FALSE	130.901	4	0	0.71637	0	M3	M3_ortho	M3_pan
fam177a1	FALSE	105.222	4	0	1.01738	0	M3	M3_ortho	M3_pan
elovl1b	FALSE	227.474	4	0	0.366742	0	M3
tln1	FALSE	457.4	4	0	0.50192	0	M3	M3_ortho	M3_pan
susd1	FALSE	135.457	4	0	1.35631	0	M3	M3_ortho
spi1a	TRUE	760.963	4	0	0.787992	0	M3
ripor2	FALSE	356.9	4	0	0.967385	0	M3
zgc:152863	FALSE	780.575	4	0	2.8576	0	M3
si:ch73-343l4.2	FALSE	308.418	4	0	1.65488	0	M3
rarga	TRUE	1356.61	4	0	1.67902	0	M3
rab8b	FALSE	351.989	4	0	0.688816	0	M3	M3_ortho	M3_pan
def6a	FALSE	274.417	4	0	1.13738	0	M3	M3_ortho	M3_pan
sat1a.1	FALSE	170.49	4	0	1.7104	0	M3
notch2	FALSE	122.456	4	0	2.15653	0	M3
mxi1	TRUE	944.029	4	0	2.37599	0	M3	M3_ortho	M3_pan
si:ch211-213a13.1	FALSE	109.096	4	0	0.692535	0	M3
stk17al	FALSE	241.344	4	0	1.156	0	M3
si:ch1073-392o20.2	FALSE	795.367	4	0	1.04195	0	M3	M3_ortho
wasb	FALSE	858.668	4	0	0.91375	0	M3
trib3	FALSE	370.306	4	0	0.644557	0	M3	M3_ortho	M3_pan
eif1	FALSE	326.313	4	0	0.291584	0	M3	M3_ortho
tlr5b	FALSE	304.617	4	0	1.27418	0	M3
tpd52l2b	FALSE	186.265	4	0	0.664357	0	M3
glipr1a	FALSE	137.616	4	0	1.10946	0	M3
pim2	FALSE	828.877	4	0	0.642498	0	M3
il10rb	FALSE	215.66	4	0	0.973121	0	M3	M3_ortho	M3_pan
glo1	FALSE	192.036	4	0	0.346876	0	M3	M3_ortho
prelid3b	FALSE	252.825	4	0	0.379338	0	M3
zgc:158868	FALSE	1495.86	4	0	2.6042	0	M3
gyg1a	FALSE	668.52	4	0	0.514301	0	M3	M3_ortho	M3_pan
arg2	FALSE	376.068	4	0	1.09574	0	M3
clic2	FALSE	751.835	4	0	2.54477	0	M3
plekhg5b	FALSE	263.268	4	0	1.81099	0	M3
cox8a	FALSE	319.737	4	0	0.345266	0	M3	M3_ortho	M3_pan
tcnbb	FALSE	3964.33	4	0	9.96072	0	M3
junba	TRUE	1220.3	4	0	0.87144	0	M3
rnf144b	FALSE	259.496	4	0	1.44893	0	M3	M3_ortho
atp6ap2	FALSE	247.422	4	0	0.626409	0	M3	M3_ortho
si:rp71-68n21.9	FALSE	294.152	4	0	0.658626	0	M3
arpc4	FALSE	146.149	4	0	0.529864	0	M3	M3_ortho	M3_pan
cd63	FALSE	486.061	4	0	0.540239	0	M3	M3_ortho
cxcr4b	FALSE	1486.94	4	0	1.39589	0	M3
arrdc3b	FALSE	728.257	4	0	1.64548	0	M3
ppp1r18	FALSE	106.121	4	0	0.872495	0	M3
cib1	FALSE	109.933	4	0	0.56409	0	M3	M3_ortho
arhgap45b	FALSE	534.552	4	0	0.314375	0	M3
slc7a3a	FALSE	1009.36	4	0	0.938824	0	M3
itm2cb	FALSE	823.255	4	0	1.871	0	M3	M3_ortho
ablim1a	FALSE	422.981	4	0	1.45119	0	M3	M3_ortho
f5	FALSE	2047.37	4	0	3.37003	0	M3	M3_ortho	M3_pan
adgrg3	FALSE	826.127	4	0	1.77032	0	M3
ahr2	TRUE	239.49	4	0	0.86534	0	M3
rnaseka	FALSE	125.044	4	0	0.628092	0	M3
pak2a	FALSE	155.021	4	0	0.558697	0	M3	M3_ortho	M3_pan
pnp5a	FALSE	948.215	4	0	1.24039	0	M3
nfkbiaa	FALSE	1155.51	4	0	0.972656	0	M3
mical1	FALSE	199.367	4	0	1.54742	0	M3	M3_ortho	M3_pan
si:dkey-25e12.3	FALSE	828.362	4	0	1.35779	0	M3
ube2al	FALSE	118.879	4	0	0.727524	0	M3
gnai1	FALSE	128.184	4	0	0.362102	0	M3
alas1	FALSE	705.114	4	0	0.595366	0	M3	M3_ortho
klf6a	TRUE	406.089	4	0	0.371953	0	M3	M3_ortho	M3_pan
jak1	FALSE	306.382	4	0	0.610012	0	M3	M3_ortho	M3_pan
ostf1	FALSE	124.99	4	0	0.895802	0	M3	M3_ortho	M3_pan
si:dkey-172h23.2	FALSE	262.342	4	0	1.0282	0	M3
plpp1a	FALSE	139.198	4	0	0.68981	0	M3
pxna	FALSE	158.307	4	0	1.43879	0	M3
tdh	FALSE	206.735	4	0	0.3812	0	M3
ets2	TRUE	822.368	4	0	0.531105	0	M3
si:dkey-192g7.3	FALSE	238.769	4	0	0.510882	0	M3
tubb4b	FALSE	399.732	4	0	0.548872	0	M3
vamp8	FALSE	515.212	4	0	1.32956	0	M3	M3_ortho	M3_pan
laptm5	FALSE	1211.23	4	0	0.430324	0	M3
C1H3H16orf72	FALSE	121.914	4	0	0.426751	0	M3
efhd2	FALSE	646.809	4	0	1.30668	0	M3	M3_ortho	M3_pan
txn	FALSE	299.444	4	0	1.23705	0	M3	M3_ortho	M3_pan
mob1a	FALSE	195.318	4	0	0.390163	0	M3	M3_ortho	M3_pan
ip6k2b	FALSE	131.19	4	0	0.437025	0	M3	M3_ortho
cxcr1	FALSE	1493.04	4	0	7.87215	0	M3
phtf1	FALSE	263.846	4	0	0.716584	0	M3	M3_ortho	M3_pan
ndel1a	FALSE	280.327	4	0	1.57478	0	M3
ucp2	FALSE	541.712	4	0	0.281711	0	M3	M3_ortho
cyba	FALSE	237.49	4	0	0.626502	0	M3	M3_ortho	M3_pan
si:dkey-42l23.4	FALSE	268.819	4	0	2.85575	0	M3
itm2ba	FALSE	389.182	4	0	0.557328	0	M3
zgc:158343	FALSE	983.089	4	0	1.79359	0	M3
rgs2	FALSE	621.087	4	0	2.13723	0	M3	M3_ortho	M3_pan
txnipa	FALSE	3607.06	4	0	1.48142	0	M3	M3_ortho	M3_pan
si:ch211-243a20.4	FALSE	431.084	4	0	0.926685	0	M3
si:zfos-2326c3.2	FALSE	327.058	4	0	0.809981	0	M3
lgals2a	FALSE	4251.63	4	0	3.83268	0	M3
metrnla	FALSE	547.967	4	0	1.61631	0	M3
plek	TRUE	206.261	4	0	0.374582	0	M3	M3_ortho
glipr2	FALSE	132.159	4	0	1.94681	0	M3
gabarapa	FALSE	408.799	4	0	1.13359	0	M3
hcls1	FALSE	174.699	4	0	0.731568	0	M3	M3_ortho	M3_pan
capgb	FALSE	353.969	4	0	0.625576	0	M3	M3_ortho
pde4ba	FALSE	925.336	4	0	0.82548	0	M3	M3_ortho	M3_pan
sowahd	FALSE	228.252	4	0	1.3511	0	M3
slc2a3b	FALSE	505.983	4	0	0.971402	0	M3
ZC3H12A	FALSE	374.22	4	0	1.18726	0	M3
samsn1b	FALSE	612.05	4	0	1.94366	0	M3
pim1	FALSE	635.169	4	0	0.68104	0	M3	M3_ortho
xbp1	TRUE	552.122	4	0	0.473188	0	M3	M3_ortho
anxa1a	FALSE	2163.11	4	0	2.86324	0	M3
zfand5a	FALSE	407.291	4	0	1.23155	0	M3
asah1a	FALSE	173.004	4	0	1.45758	0	M3
mid1ip1l	FALSE	783.186	4	0	0.927891	0	M3
raraa	TRUE	1703.75	4	0	2.9129	0	M3
il16	FALSE	327.426	4	0	1.13624	0	M3	M3_ortho	M3_pan
nfil3-6	TRUE	195.766	4	0	1.14096	0	M3
cnn2	FALSE	1347.51	4	0	0.850967	0	M3	M3_ortho	M3_pan
si:dkey-222f8.3	FALSE	152.411	4	0	0.861642	0	M3
bcl6ab	TRUE	261.695	4	0	1.37978	0	M3
ltb4r	FALSE	176.908	4	0	0.627545	0	M3
actb1	FALSE	701.069	4	0	0.391568	0	M3
lygl1	FALSE	448.074	4	0	0.787649	0	M3
nck1a	FALSE	503.644	4	0	2.39972	0	M3	M3_ortho
si:ch73-234b20.5	FALSE	133.284	4	0	1.17821	0	M3
tnfrsf1a	FALSE	165.133	4	0	1.06232	0	M3
ptprc	FALSE	268.095	4	0	0.49811	0	M3
mmp9	FALSE	3414.97	4	0	4.45842	0	M3	M3_ortho
si:dkey-112a7.4	FALSE	448.299	4	0	0.64765	0	M3
chmp4bb	FALSE	348.563	4	0	0.761031	0	M3
mpx	FALSE	302.955	4	0	0.358454	0	M3
samsn1a	FALSE	405.356	4	0	1.04513	0	M3
BX908782.2	FALSE	939.213	4	0	0.690151	0	M3
abi3a	FALSE	511.903	4	0	1.77159	0	M3
skap2	FALSE	266.101	4	0	0.55129	0	M3	M3_ortho	M3_pan
zgc:77650	FALSE	623.611	4	0	0.728223	0	M3	M3_ortho	M3_pan
socs3b	FALSE	446.284	4	0	0.846634	0	M3
il1b	FALSE	953.246	4	0	1.08061	0	M3	M3_ortho
si:ch211-102c2.4	FALSE	269.373	4	0	1.24699	0	M3
UBB	FALSE	279.978	4	0	0.406698	0	M3
sc:d156	FALSE	636.82	4	0	2.45768	0	M3
sumo2b	FALSE	1037.39	4	0	0.55377	0	M3
CU499336.2	FALSE	181.784	4	0	0.657055	0	M3
si:ch211-8c17.2	FALSE	155.711	4	0	1.65229	0	M3
fth1a	FALSE	2661.21	4	0	0.542585	0	M3	M3_ortho	M3_pan
alox5ap	FALSE	517.28	4	0	1.08728	0	M3	M3_ortho	M3_pan
zgc:165573	FALSE	164.507	4	0	1.14816	0	M3
mrps15	FALSE	130.901	4	0	0.505696	0	M3	M3_ortho	M3_pan
coro1a	FALSE	1130.91	4	0	1.11537	0	M3	M3_ortho	M3_pan
zgc:77112	FALSE	507.341	4	0	1.17741	0	M3
atf4b	TRUE	1204.18	4	0	0.312429	0	M3	M3_ortho
nfe2l2a	TRUE	310.872	4	0	0.427356	0	M3	M3_ortho	M3_pan
pnrc2	FALSE	1190.24	4	0	0.264073	0	M3	M3_ortho
g6pd	FALSE	530.418	4	0	1.09749	0	M3	M3_ortho	M3_pan
tpst1	FALSE	202.335	4	0	0.737844	0	M3
gpr84	FALSE	794.375	4	0	2.08489	0	M3
fkbp5	FALSE	1071.65	4	0	0.549979	0	M3	M3_ortho	M3_pan
cfbl	FALSE	1771	4	0	3.71241	0	M3
litaf	TRUE	126.028	4	0	0.865323	0	M3	M3_ortho	M3_pan
cdaa	FALSE	2487.04	4	0	2.91451	0	M3
btg1	FALSE	991.594	4	0	0.90098	0	M3	M3_ortho	M3_pan
itpkcb	FALSE	310.761	4	0	1.35707	0	M3
rab11ba	FALSE	196.411	4	0	0.546192	0	M3	M3_ortho	M3_pan
pfn1	FALSE	1897.92	4	0	0.744222	0	M3	M3_ortho	M3_pan
tmem59	FALSE	155.45	4	0	1.10598	0	M3	M3_ortho	M3_pan
myh9a	FALSE	1001.17	4	0	1.05143	0	M3	M3_ortho	M3_pan
antxr2a	FALSE	249.535	4	0	0.745996	0	M3	M3_ortho	M3_pan
snap23.1	FALSE	350.054	4	0	0.585024	0	M3	M3_ortho	M3_pan
cd7al	FALSE	2885.88	4	0	0.905828	0	M3
gpr183a	FALSE	601.928	4	0	1.30981	0	M3
arpc3	FALSE	388.563	4	0	0.687845	0	M3	M3_ortho	M3_pan
marcksl1a	FALSE	2109.49	4	0	1.49763	0	M3
thy1	FALSE	256.449	4	0	1.09135	0	M3
smox	FALSE	1560.37	4	0	1.6186	0	M3
si:ch211-15b10.6	FALSE	1002.1	4	0	1.48836	0	M3	M3_ortho
selenow1	FALSE	1249.64	4	0	1.26115	0	M3
mapk11	FALSE	585.653	4	0	1.16423	0	M3
hopx	TRUE	423.061	4	0	1.50003	0	M3
si:rp71-1g18.13	FALSE	490.667	4	0	1.94434	0	M3
lrrfip1a	TRUE	639.111	4	0	0.68295	0	M3	M3_ortho
si:dkey-195m11.11	FALSE	773.568	4	0	0.736219	0	M3
hbegfa	FALSE	561.766	4	0	0.794415	0	M3
si:ch211-276a23.5	FALSE	2742.02	4	0	4.79149	0	M3
actb2	FALSE	2911.88	4	0	0.617235	0	M3
cfl1	FALSE	1752.33	4	0	0.570263	0	M3	M3_ortho
lpar5a	FALSE	519.212	4	0	0.712643	0	M3
eno1a	FALSE	860.003	4	0	0.934841	0	M3	M3_ortho	M3_pan
ca6	FALSE	2986.31	4	0	2.5939	0	M3
rhoab	FALSE	837.5	4	0	0.516068	0	M3
ccni	FALSE	627.333	4	0	0.580715	0	M3	M3_ortho	M3_pan
tagln2	FALSE	477.794	4	0	0.82139	0	M3
si:ch211-193e13.5	FALSE	2200.52	4	0	1.40035	0	M3	M3_ortho	M3_pan
ccng2	FALSE	2807.64	4	0	0.958001	0	M3	M3_ortho	M3_pan
stx11a	FALSE	629.825	4	0	1.46547	0	M3
tsc22d3	TRUE	2781.68	4	0	1.21742	0	M3
gpx1a	FALSE	1882.26	4	0	0.737123	0	M3
itm2bb	FALSE	1466.1	4	0	0.762865	0	M3	M3_ortho	M3_pan
tpt1	FALSE	577.462	4	0	0.411626	0	M3	M3_ortho
si:ch211-284o19.8	FALSE	354.997	4	0	0.928497	0	M3
socs3a	FALSE	2784.6	4	0	1.68161	0	M3	M3_ortho	M3_pan
ddx5	FALSE	1452.77	4	0	0.317668	0	M3	M3_ortho
chia.6.1	FALSE	896.144	4	0	1.78491	0	M3
b2ml	FALSE	1524.43	4	0	0.285106	0	M3
plekhf1	FALSE	2066.18	4	0	1.84814	0	M3
dusp1	FALSE	1635.46	4	0	0.944568	0	M3	M3_ortho	M3_pan
si:dkey-24p1.7	FALSE	1014.09	4	0	1.7121	0	M3
rac2	FALSE	703.936	4	0	0.896744	0	M3	M3_ortho	M3_pan
si:dkey-222f2.7	FALSE	1052.28	4	0	2.57771	0	M3
rab44	FALSE	1196.39	4	0	2.2448	0	M3	M3_ortho
si:dkey-27h10.2	FALSE	1632.28	4	0	1.00741	0	M3
arpc1b	FALSE	1160.49	4	0	1.07309	0	M3	M3_ortho	M3_pan
si:cabz01036022.1	FALSE	809.997	4	0	1.51904	0	M3
calm1b	FALSE	1650.72	4	0	0.929081	0	M3
lsp1b	FALSE	487.205	4	0	0.947929	0	M3
zgc:64051	FALSE	1680.12	4	0	0.720317	0	M3	M3_ortho
si:ch211-105j21.9	FALSE	494.052	4	0	1.7091	0	M3
odc1	FALSE	1539.75	4	0	0.914636	0	M3	M3_ortho	M3_pan
cfl1l	FALSE	933.179	4	0	1.962	0	M3
sdcbp2	FALSE	1063.03	4	0	0.720474	0	M3
icn	FALSE	1350.57	4	0	1.45732	0	M3
plekho2	FALSE	797.632	4	0	1.16038	0	M3	M3_ortho	M3_pan
atf3	TRUE	2145.23	4	0	1.14701	0	M3
sema4aa	FALSE	710.283	4	0	1.50525	0	M3
cotl1	FALSE	2511.85	4	0	0.937127	0	M3	M3_ortho	M3_pan
mhc1zba	FALSE	1965.6	4	0	0.399785	0	M3
cebpa	TRUE	754.59	4	0	0.542931	0	M3
mmp13a.1	FALSE	10150.8	4	0	4.30438	0	M3
arpc2	FALSE	1080.9	4	0	0.760279	0	M3	M3_ortho	M3_pan
fermt3b	FALSE	1432.76	4	0	0.990095	0	M3	M3_ortho	M3_pan
mcl1b	FALSE	318.544	4	0	0.85855	0	M3
il6r	FALSE	7364.34	4	0	0.872759	0	M3	M3_ortho	M3_pan
itgb2	FALSE	667.137	4	0	0.96038	0	M3	M3_ortho
arl6ip1	FALSE	715.099	4	0	0.801191	0	M3	M3_ortho	M3_pan
nfkbiab	FALSE	2936.97	4	0	0.750451	0	M3
arhgdig	FALSE	2488.6	4	0	0.871129	0	M3
si:ch73-343l4.8	FALSE	1608.46	4	0	2.74501	0	M3
si:ch211-66e2.3	FALSE	1509.27	4	0	1.61018	0	M3
tmsb1	FALSE	610.208	4	0	1.26756	0	M3
vsir	FALSE	4301.79	4	0	1.63771	0	M3
lasp1	FALSE	1718.66	4	0	0.757904	0	M3	M3_ortho	M3_pan
si:ch73-248e21.7	FALSE	930.398	4	0	1.54046	0	M3
cybb	FALSE	456.972	4	0	0.639615	0	M3	M3_ortho
si:ch211-136m16.8	FALSE	2785.86	4	0	1.482	0	M3
gapdhs	FALSE	2087.66	4	0	0.853139	0	M3
wbp2nl	FALSE	2918.52	4	0	1.07028	0	M3
s1pr4	FALSE	8229.24	4	0	6.22074	0	M3	M3_ortho	M3_pan
fybb	FALSE	1404.68	4	0	1.31806	0	M3
stk17b	FALSE	1927.79	4	0	1.36323	0	M3	M3_ortho	M3_pan
prdx5	FALSE	5686.42	4	0	0.549257	0	M3	M3_ortho
h3f3b.1.1	FALSE	1952.19	4	0	1.36506	0	M3
sat1a.2	FALSE	1403.66	4	0	0.597193	0	M3
crip1	FALSE	3405.58	4	0	1.18911	0	M3
spi1b	TRUE	4904.01	4	0	1.60841	0	M3	M3_ortho	M3_pan
ubc	FALSE	2462.16	4	0	0.888813	0	M3
scinlb	FALSE	1418.82	4	0	1.22462	0	M3
timp2b	FALSE	4108.24	4	0	1.87231	0	M3
mapre1a	FALSE	1513.54	4	0	1.33484	0	M3
si:ch73-248e21.5	FALSE	6185.18	4	0	1.64395	0	M3
si:ch211-9d9.1	FALSE	4224.42	4	0	1.4458	0	M3
ppdpfa	FALSE	2149.15	4	0	1.84058	0	M3	M3_ortho	M3_pan
zgc:162730	TRUE	6365.5	4	0	1.54238	0	M3
ctss2.1	FALSE	1837.26	4	0	1.61684	0	M3
adam8a	FALSE	3092.46	4	0	1.7037	0	M3
illr4	FALSE	1283.53	4	0	1.48586	0	M3
SMIM22	FALSE	1224.74	4	0	1.77971	0	M3
scpp8	FALSE	5719.31	4	0	2.18427	0	M3
mcl1a	FALSE	5519.68	4	0	0.936687	0	M3	M3_ortho	M3_pan
ncf1	FALSE	4242.45	4	0	0.748981	0	M3	M3_ortho	M3_pan
si:dkey-102g19.3	FALSE	4021.64	4	0	2.39619	0	M3
fcer1gl	FALSE	6040.76	4	0	1.88069	0	M3
s100a10b	FALSE	6166.53	4	0	1.38156	0	M3
tmsb4x	FALSE	18001.9	4	0	0.731209	0	M3
cebpb	TRUE	13925.2	4	0	2.84426	0	M3	M3_ortho	M3_pan

## Sheet: supplementary_data_2
gene_symbol	phase_1_avg	phase_2_avg	phase_3_avg	phase_4_avg	traj_1	traj_2	traj_3	traj_4	traj_5	traj_6	traj_7	traj_8	traj_9	traj_10	traj_11	traj_12	traj_13	traj_14	traj_15	traj_16	traj_17	traj_18	traj_19	traj_20	traj_21	traj_22	traj_23	traj_24	traj_25	traj_26	traj_27	traj_28	traj_29	traj_30	traj_31	traj_32	traj_33	traj_34	traj_35	traj_36	traj_37	traj_38	traj_39	traj_40	traj_41	traj_42	traj_43	traj_44	traj_45
eef1g	2.59924	1.92353	1.28937	1.02079	2.67161	2.77259	2.67355	2.78095	2.70805	2.59871	2.76734	2.47749	2.62835	2.70961	2.50492	2.68884	2.72217	2.59305	2.57712	2.62556	2.686	2.43189	2.43237	2.4446	2.35799	2.33045	2.32584	2.14055	2.19802	2.2375	2.17732	2.06543	2.10646	1.99445	1.96765	1.99339	1.94979	1.87616	1.94955	1.93743	1.8472	1.90615	1.73869	1.84918	1.8684	1.73892	1.8265	1.76133	1.75399
eef1b2	2.45738	1.8392	1.30644	1.09589	2.57804	2.63906	2.73614	2.67539	1.94591	2.65244	2.61265	2.38487	2.56652	2.58068	2.52359	2.59448	2.55499	2.42155	2.45186	2.41798	2.50792	2.31065	2.27945	2.21094	2.24866	2.1685	2.12994	2.08003	2.09665	2.07251	2.10158	1.95475	2.04266	1.94744	1.84821	1.85497	1.85874	1.88155	1.79008	1.72155	1.83751	1.81648	1.70694	1.74398	1.76701	1.71765	1.71723	1.70949	1.69517
cfd	2.85183	1.54613	0.208216	0.0392968	3.36527	3.21888	2.99448	3.14481	2.70805	3.1709	3.09101	3.22276	3.05587	3.02081	2.71173	2.57278	2.31503	2.71117	2.81721	2.71893	2.75024	2.62907	2.54497	2.66432	2.64023	2.6718	2.3977	2.56687	2.55355	2.25908	2.3598	2.15162	2.00957	1.95062	1.86013	1.70273	1.7481	1.71762	1.45232	1.44832	1.53222	1.34914	1.24362	1.07398	1.20212	1.04354	1.08665	1.00852	0.906943
prdx2	1.42313	0.804417	0.449972	0.204495	1.59923	1.60944	1.86883	1.34178	1.38629	1.82481	1.47694	1.6566	1.59311	1.53985	1.28099	1.54019	1.46502	1.33911	1.29491	1.4741	1.29834	1.04893	1.19759	1.13041	1.26136	1.08108	1.11026	0.993162	1.18565	0.998651	1.094	0.937521	0.862107	0.897769	0.876112	0.881158	0.774425	0.765913	0.793485	0.760629	0.767126	0.77461	0.642694	0.755523	0.681108	0.694893	0.691109	0.727951	0.658207
atp5mc3b	1.59877	1.1699	0.833575	0.705595	1.86368	1.94591	1.52226	1.73099	1.79176	1.73428	1.73099	1.61209	1.71067	1.58969	1.69039	1.79127	1.62495	1.4756	1.61928	1.4782	1.51411	1.44923	1.30282	1.42461	1.29433	1.27577	1.33694	1.22937	1.36927	1.33446	1.25679	1.18929	1.11265	1.31548	1.21497	1.22989	1.1458	1.16621	1.14539	1.12735	1.20724	1.20955	1.09652	1.21712	1.12534	1.11181	1.12309	1.08716	1.08139
faua	2.62326	2.02434	1.63478	1.43206	2.70694	2.48491	2.74032	2.79721	2.56495	2.89093	2.82546	2.41139	2.68417	2.79708	2.80973	2.70505	2.80894	2.63862	2.61491	2.60709	2.6966	2.47735	2.31614	2.43276	2.36863	2.33251	2.33504	2.13992	2.18971	2.17307	2.17366	2.1468	2.08086	2.0678	2.04678	2.07424	2.00241	2.04131	1.97164	2.04087	2.03681	2.00664	1.96522	2.04443	1.95946	1.94979	1.94651	1.96608	1.93002
RPS17	2.38933	1.85296	1.47824	1.30423	2.54069	2.07944	2.56198	2.56297	2.19722	2.48125	2.55929	2.22485	2.46424	2.40252	2.42595	2.54143	2.64746	2.53996	2.29352	2.37578	2.44652	2.35415	2.23362	2.25364	2.22275	2.15592	2.18118	2.00115	2.06138	2.06651	1.99207	1.92102	1.92408	1.91333	1.90974	1.92852	1.83643	1.87071	1.90466	1.87885	1.78876	1.8394	1.74488	1.81096	1.80151	1.7094	1.75045	1.77192	1.75369
si:ch73-1a9.3	1.52117	1.18096	0.771505	0.475283	1.85664	1.60944	1.44519	1.85865	1.09861	1.52856	1.80388	1.82688	1.58343	1.4426	1.29824	1.69016	1.46093	1.54764	1.64817	1.42904	1.46206	1.14493	1.49047	1.31406	1.45944	1.46674	1.17283	1.5143	1.37177	1.39026	1.24655	1.46325	1.12902	1.24412	1.17271	1.18655	1.25438	1.21445	1.31522	1.23158	1.22357	1.18524	1.25414	1.12014	1.07762	1.03065	1.0706	0.954476	1.10333
rack1	2.16295	1.63694	1.00902	0.874092	2.22633	1.94591	2.19101	2.25997	2.48491	2.15777	2.20935	1.86614	2.29601	2.29007	2.24944	2.26346	2.26953	2.16826	2.21218	2.13388	2.24365	2.13507	1.9889	2.05064	2.00755	1.93493	2.05479	1.89062	1.75203	1.88338	1.82316	1.67878	1.75036	1.76785	1.62937	1.75608	1.7051	1.68127	1.66696	1.61502	1.60016	1.59529	1.57986	1.65029	1.56529	1.46274	1.54996	1.50425	1.48774
si:dkey-151g10.6	3.41547	2.8484	2.55521	2.21236	3.60237	3.4012	3.46132	3.59111	3.29584	3.53295	3.56939	3.14235	3.46031	3.5584	3.43762	3.63367	3.54385	3.48765	3.36928	3.45638	3.44503	3.34246	3.1762	3.23846	3.21623	3.17833	3.11966	2.99807	2.94686	3.04003	3.04132	2.95394	2.88202	2.91944	2.8811	2.92819	2.83663	2.86326	2.87675	2.8378	2.81298	2.78127	2.76107	2.81032	2.78867	2.75275	2.77255	2.75906	2.75023
si:ch1073-429i10.1	2.61462	2.14178	0.886257	0.135664	2.8284	2.56495	2.4414	2.75108	2.19722	2.51276	2.68186	2.60399	2.78358	2.78536	2.3765	2.79044	2.71257	2.60985	2.50537	2.65113	2.66624	2.67376	2.66849	2.54134	2.54833	2.62694	2.37614	2.44351	2.44502	2.46361	2.44876	2.35776	2.34195	2.34091	2.29074	2.17364	2.17929	2.27808	2.24044	2.09958	2.11335	2.11024	2.04827	2.11744	2.04867	1.90866	2.00042	1.94541	1.90122
sms	2.23552	1.84814	0.826068	0.397597	2.38354	2.63906	2.45264	2.59441	1.38629	2.06717	2.49851	2.48491	2.32324	2.15054	2.27956	2.21699	1.92014	2.22592	2.16585	2.20445	2.23435	2.12569	2.11449	2.23824	2.16642	2.30899	2.09149	2.13314	2.28892	2.13748	1.88465	2.03256	2.02484	1.98106	1.97004	1.88496	1.92359	1.8565	1.81239	1.8638	1.84218	1.87991	1.69508	1.77366	1.78749	1.7048	1.73854	1.67999	1.6701
ssr4	1.25272	0.68249	0.200295	0.134823	1.45428	0.693147	1.58903	1.19451	1.38629	1.32273	1.2904	1.36478	1.54848	1.19586	1.68335	1.12746	1.20191	1.28821	1.16544	1.26544	1.23755	0.952371	1.19586	1.1966	1.11762	1.08852	0.950025	1.00277	0.99892	1.00384	0.845644	0.810685	0.872004	0.717254	0.774554	0.724531	0.7476	0.734881	0.611725	0.731014	0.625814	0.642009	0.624166	0.57184	0.543511	0.516072	0.520458	0.489954	0.492461
ran	1.75447	1.26607	0.891117	0.826879	2.08066	1.79176	1.94591	1.86614	1.60944	1.99725	2.07419	2.07419	1.93203	1.7096	1.51006	1.82206	1.85319	1.63909	1.78903	1.62916	1.23574	1.58304	1.60878	1.63585	1.63331	1.57776	1.52965	1.44156	1.57615	1.45653	1.4933	1.35637	1.40626	1.43404	1.36349	1.31837	1.29439	1.28238	1.27776	1.2196	1.20666	1.1687	1.17209	1.23428	1.2189	1.16362	1.13941	1.13416	1.14242
eef1a1l1	3.65874	3.23215	2.77187	2.76874	3.71327	3.71357	3.70608	3.61115	3.80666	3.67871	3.68227	3.51462	3.73544	3.72445	3.74909	3.72711	3.72385	3.73447	3.64861	3.65876	3.69207	3.59183	3.55479	3.5455	3.51688	3.46311	3.4542	3.38355	3.39474	3.42901	3.36166	3.31033	3.34466	3.21678	3.25127	3.31	3.25998	3.23015	3.24303	3.21376	3.19393	3.20187	3.13853	3.1931	3.18466	3.13631	3.17695	3.1594	3.13293
dbi	1.89668	1.67691	0.828558	0.505349	2.12679	2.19722	2.29756	1.85865	1.38629	1.84388	2.14108	2.28898	1.95395	1.76688	1.94581	1.87977	1.61568	1.77298	1.90191	1.79452	1.83587	1.7315	1.6864	1.83044	2.00093	1.86979	1.77656	1.8258	1.80524	1.9287	1.82755	1.80594	1.76662	1.71628	1.79705	1.73651	1.75335	1.79242	1.70596	1.65638	1.65806	1.69267	1.66132	1.60798	1.62525	1.60242	1.55741	1.57032	1.55643
eef2b	2.60581	1.82109	1.24887	1.24359	2.90234	2.77259	2.70582	2.76133	2.83321	2.69229	2.80792	2.43101	2.65188	2.76947	2.45448	2.71888	2.67992	2.65662	2.52488	2.57304	2.55979	2.45398	2.36507	2.38368	2.27812	2.35148	2.21662	2.14052	2.11656	2.13856	2.10343	2.01584	1.94139	1.89218	1.89016	1.89135	1.84235	1.79089	1.80471	1.80778	1.78176	1.87175	1.63004	1.66922	1.71656	1.66377	1.72833	1.69527	1.67713
ssr3	1.23661	0.611107	0.171961	0.0990713	1.64481	1.79176	1.58903	1.15525	1.38629	1.26883	1.32966	0.879686	1.40985	1.435	0.934417	1.17722	1.15491	1.04564	1.11101	1.13215	1.29179	1.22526	1.04819	1.05065	1.06005	1.08402	0.804994	0.8282	0.92347	0.84744	0.731375	0.733295	0.711176	0.788333	0.724959	0.756151	0.645089	0.580567	0.665893	0.635023	0.553858	0.594212	0.473179	0.52271	0.502204	0.450752	0.505076	0.442484	0.472914
idh2	1.25323	0.714247	0.259749	0.206938	1.66095	1.38629	1.52226	1.19451	0.693147	1.61799	1.49994	1.2904	1.53557	1.19586	1.24245	1.50909	1.32718	1.28254	1.30051	1.26915	0.975164	1.01042	1.08756	1.02993	1.0002	0.939897	1.00049	0.842207	0.7489	0.997417	0.835254	0.854915	0.866826	0.883716	0.754391	0.713546	0.700153	0.795954	0.637355	0.654775	0.741783	0.697542	0.717791	0.589661	0.588096	0.708039	0.589108	0.587475	0.620815
pdia3	1.00192	0.511637	0.134513	0.0702776	1.54655	1.09861	1.52226	1.19451	0.693147	1.12288	0.879686	1.19451	1.09613	0.831016	0.866434	1.03399	0.888184	1.06589	0.837835	0.935929	1.05124	0.80846	0.723672	0.893131	0.827808	0.930405	0.640481	0.70595	0.733739	0.6973	0.627562	0.736707	0.505306	0.545449	0.544148	0.54121	0.511961	0.477566	0.485864	0.416288	0.511277	0.523229	0.500059	0.445011	0.482586	0.485471	0.46685	0.389029	0.422442
mibp2	1.45536	1.01658	0.526357	0.471408	1.44519	1.79176	1.24245	1.2904	1.79176	1.65801	1.53506	1.36478	1.51202	1.54682	1.47153	1.49556	1.59799	1.28368	1.34128	1.478	1.38796	1.40767	1.40124	1.33962	1.39003	1.24508	1.18099	1.16096	1.15989	1.22076	1.23553	1.16427	1.18696	1.0264	1.14102	1.16809	1.04616	1.06715	1.06339	1.02994	1.03879	1.01012	0.952926	1.03763	0.904956	0.806711	0.909382	0.90241	0.869948
fabp3	1.5992	0.631776	0.15048	0.0769466	2.02083	1.94591	2.01268	1.64721	2.07944	1.70377	1.78237	1.26889	1.70503	1.72221	1.72893	1.60801	1.60571	1.48162	1.40591	1.59992	1.4179	1.41908	1.12095	1.27317	1.26872	1.36416	1.04384	0.986638	0.965298	0.989389	0.870788	0.782682	0.797386	0.733221	0.598094	0.676922	0.579024	0.687936	0.643964	0.626484	0.552024	0.594789	0.511	0.509982	0.508891	0.420226	0.500754	0.463263	0.453825
ak2	1.01513	0.559519	0.225038	0.111664	0.89588	1.38629	1.15129	0.597253	0.693147	0.965939	1.2904	0.963457	0.91287	1.27983	1.12495	1.1964	1.06328	0.994732	0.970352	1.02043	1.1044	0.851782	0.923658	0.923954	0.978859	1.04363	0.878862	0.774522	0.815578	0.754187	0.643331	0.676322	0.760693	0.624716	0.678172	0.659103	0.488224	0.528748	0.538089	0.537074	0.513831	0.546608	0.49984	0.516912	0.467742	0.412291	0.406552	0.474694	0.470113
eif3ea	1.21119	0.658485	0.295514	0.284813	1.64481	1.38629	1.09861	1.43916	1.38629	1.29488	1.24589	1.36478	1.38314	1.36202	0.89588	1.37234	1.30407	1.1925	1.07575	0.969999	1.09427	1.19432	0.990264	1.01501	1.05149	0.884399	0.894752	0.791264	0.820143	0.871901	0.769564	0.723638	0.694242	0.688476	0.747428	0.728165	0.670341	0.629905	0.648877	0.610146	0.661572	0.674342	0.524137	0.581178	0.621233	0.574292	0.562246	0.606762	0.595502
si:ch211-222l21.1	2.28371	2.1568	1.45981	0.950691	2.53895	2.77259	2.65906	2.44651	2.48491	2.46338	2.19076	2.5499	2.43774	1.86302	2.2688	1.99812	1.97672	2.09555	2.16674	2.13904	1.97162	2.21325	2.31441	2.14	2.36122	2.18926	2.29409	2.31794	2.40188	2.22093	2.32768	2.34993	2.30808	2.29182	2.27742	2.15257	2.25792	2.17628	2.18887	2.21613	2.18995	2.08991	2.13979	2.16617	2.0309	2.045	2.00111	2.00244	1.97174
snrpf	0.835708	0.477251	0.206977	0.124012	0.951666	1.09861	1.24245	0.963457	1.09861	1.11189	0.828302	1.2904	0.876405	0.553029	0.866434	0.854505	0.595064	0.802191	0.639207	0.686351	0.767268	0.646568	0.577945	0.713736	0.711418	0.510057	0.693524	0.470839	0.605827	0.741829	0.584861	0.533645	0.548435	0.486483	0.42303	0.469604	0.535525	0.488633	0.460011	0.455246	0.463872	0.459718	0.410512	0.454192	0.428432	0.366973	0.42391	0.455852	0.39788
uba52	2.36406	1.87981	1.60722	1.4239	2.60454	2.19722	2.35024	2.42413	2.77259	2.44535	2.46339	2.04949	2.32369	2.48534	2.51521	2.46081	2.49552	2.3578	2.22812	2.39248	2.45242	2.23441	2.27949	2.22976	2.17313	2.07411	2.11632	1.97134	1.8844	2.06931	2.05314	1.98542	1.94957	1.9267	1.9072	1.96603	1.80077	1.85223	1.85424	1.86171	1.83988	1.91721	1.82963	1.84853	1.81779	1.81153	1.81855	1.84089	1.83202
cox6a2	1.52166	1.17171	0.844235	0.64535	1.80085	1.60944	1.44519	1.09861	0.693147	1.60361	1.73099	1.56071	1.50887	1.71738	1.38236	1.63367	1.48813	1.63976	1.57744	1.52422	1.683	1.68398	1.58445	1.58965	1.49719	1.42399	1.40138	1.27367	1.40509	1.42381	1.36669	1.29472	1.31549	1.1885	1.26013	1.27677	1.13472	1.16636	1.13048	1.10261	1.12625	1.17996	1.04994	1.04761	1.09639	0.985022	1.0887	1.05216	1.07377
ncf2	1.01214	0.610935	0.259314	0.225717	1.06917	1.38629	1.03972	1.2904	0.693147	0.866918	1.2904	0.828302	1.39694	1.16981	0.89588	1.19723	0.924648	0.978749	0.91386	0.907707	0.921301	0.833801	0.847019	0.893131	0.998174	0.924508	0.78473	0.81655	0.996573	0.731735	0.797948	0.773725	0.72575	0.7111	0.639733	0.533952	0.667241	0.615817	0.548683	0.547356	0.526629	0.550789	0.501985	0.537606	0.543944	0.565103	0.485335	0.474602	0.49777
hmga1a	1.37977	1.00742	0.33773	0.30971	1.78472	1.38629	1.58903	1.99715	2.19722	1.70018	1.66348	1.64721	1.36574	1.03891	1.07937	1.15344	0.99704	1.09341	1.24374	1.29802	0.844285	1.33231	1.41494	1.15707	1.1918	1.17966	1.21507	1.45091	1.26018	1.27164	1.35281	1.2236	1.15095	1.322	1.25091	1.10579	1.15433	1.17239	1.01881	0.98055	0.987973	0.915309	0.985132	0.915166	0.874394	0.805585	0.69566	0.75286	0.724605
atp5fa1	1.37024	0.958551	0.542567	0.507252	1.89002	1.79176	1.7006	1.57283	1.09861	1.68355	1.80388	1.42556	1.5664	1.15476	1.09551	1.38879	1.2283	1.09585	1.40819	1.15044	1.24674	1.13783	1.17192	1.22366	1.15361	1.15642	1.12841	0.923803	1.16957	1.16505	1.08457	1.08111	0.980864	1.09592	1.01969	0.988544	1.01604	1.00769	0.914709	0.991639	0.997258	0.941843	0.897993	0.863038	0.921492	0.892499	0.866348	0.841668	0.868983
sub1a	0.892213	0.5012	0.202612	0.121181	1.15129	1.60944	1.24245	0.828302	0.693147	1.16981	1.19451	1.22963	0.91287	0.808994	1.03972	0.755061	0.657925	0.708502	0.833801	0.711496	0.596563	0.794513	0.695683	0.688981	0.70662	0.599377	0.497711	0.65422	0.663225	0.609196	0.573216	0.555671	0.682879	0.584684	0.515064	0.526643	0.55761	0.469336	0.5075	0.533066	0.510832	0.45266	0.457368	0.449174	0.509845	0.477294	0.409131	0.381625	0.437294
adh5	1.1143	0.37495	0.096863	0.0205865	1.34382	1.60944	1.09861	1.38629	0.693147	1.56187	1.22963	1.19451	1.34668	1.41592	1.03972	1.20425	1.20599	1.05149	0.957182	1.03954	1.13933	0.971128	0.875008	0.792209	0.673238	0.685491	0.635416	0.457174	0.514307	0.561468	0.431588	0.551886	0.396853	0.440788	0.487938	0.378207	0.389804	0.438561	0.37083	0.41591	0.353644	0.346616	0.292882	0.327912	0.272955	0.289202	0.303929	0.275783	0.220552
vdac2	1.28575	0.815532	0.476172	0.456493	1.69949	1.60944	1.49787	1.19451	1.09861	1.3452	1.19451	1.26889	1.38314	1.4889	1.34382	1.38344	1.3418	1.20465	1.262	1.26814	1.1801	1.14669	1.09991	1.11508	1.07871	1.08151	1.08008	0.868896	1.00282	1.00461	0.909614	0.924137	0.851209	0.862392	0.731767	0.841478	0.810322	0.834678	0.82302	0.836248	0.788907	0.853171	0.732862	0.777799	0.814195	0.800468	0.725303	0.775801	0.731042
cct7	1.01302	0.503178	0.202708	0.173428	1.37016	0.693147	1.24245	1.19451	0.693147	1.02386	1.30401	0.828302	1.03859	0.98099	1.09551	1.24691	1.3564	0.927844	1.02584	0.968321	0.959809	0.888518	0.81962	0.829543	0.890755	0.908301	0.737885	0.592544	0.747183	0.762951	0.567889	0.533808	0.667654	0.505052	0.529284	0.478139	0.524909	0.446792	0.427068	0.480283	0.445495	0.517388	0.414969	0.436611	0.469288	0.449107	0.459383	0.447839	0.412804
ssr2	0.812958	0.373817	0.136158	0.104533	1.14109	1.09861	0.89588	0.732408	0.693147	0.866918	0.828302	0.693147	1.15615	0.965939	0.693147	0.77424	0.617379	0.872664	0.859143	0.813519	0.834156	0.56651	0.643959	0.788446	0.649452	0.700881	0.444668	0.414529	0.465788	0.439863	0.405876	0.501649	0.456472	0.40221	0.352167	0.449995	0.445109	0.372429	0.414493	0.420369	0.366043	0.382973	0.339498	0.3034	0.381633	0.324623	0.359229	0.278808	0.334568
eif3f	1.52956	1.09674	0.859113	0.792452	1.73914	1.60944	1.79176	1.32966	1.79176	1.74889	1.73099	1.59583	1.53557	1.49587	1.52731	1.62968	1.67908	1.53367	1.45837	1.26869	1.51027	1.4687	1.34914	1.23926	1.40752	1.20969	1.17784	1.07079	1.16997	1.2824	1.19268	1.20889	1.11497	1.09105	1.09652	1.16847	1.03016	1.12337	1.13041	1.14293	1.06868	1.05561	1.1261	1.08873	1.0992	0.987474	1.02762	1.04919	1.05436
eef1da	1.41084	0.768153	0.392468	0.266574	1.72893	1.09861	1.24245	1.67021	2.19722	1.37482	1.36478	1.19451	1.52177	1.52191	1.47153	1.53047	1.4622	1.3551	1.2344	1.42236	1.52921	1.32025	1.21711	1.2868	1.15754	1.13619	1.10397	0.977481	0.820551	1.10694	0.964404	0.942693	0.923049	0.834108	0.835113	0.835393	0.730735	0.776883	0.729668	0.774718	0.759546	0.697136	0.67849	0.67525	0.720286	0.652616	0.700146	0.642756	0.616307
h2az2b	1.45597	1.10322	0.383181	0.351242	2.14854	2.07944	1.9356	1.76611	2.30259	1.58567	1.59583	2.09719	1.47151	0.881969	0.804719	1.29019	1.17722	1.35826	1.42036	1.05979	0.932823	1.08479	1.32251	1.3114	1.2528	1.15198	1.19975	1.38916	1.44817	1.32015	1.29846	1.41361	1.21127	1.33326	1.2985	1.22281	1.24615	1.17843	1.15294	1.12944	1.15354	1.05212	1.10255	0.963632	0.940527	0.997323	0.901189	0.795135	0.862254
ppib	0.912603	0.597867	0.266266	0.188456	1.09551	0.693147	0.89588	0.597253	1.09861	1.18664	0.902683	1.42556	0.936426	0.825821	1.14109	0.854505	0.617379	0.834156	0.819855	0.914503	1.06885	0.830474	0.838928	0.796415	0.828135	0.875458	0.675717	0.711071	0.88514	0.761321	0.714649	0.642777	0.700297	0.755188	0.633273	0.568931	0.60613	0.613574	0.516677	0.576658	0.606834	0.633447	0.593072	0.586473	0.524403	0.475264	0.534664	0.463191	0.494377
COX5B	1.27731	0.95843	0.599259	0.517758	1.61847	1.79176	1.24245	1.61209	0.693147	1.68174	1.61734	1.6566	1.36048	1.39973	0.794513	1.18478	1.0617	0.982335	1.4355	1.2098	1.1362	1.23439	1.10859	1.06541	1.10592	1.1078	1.1241	1.11795	1.18605	1.11491	1.0204	1.03705	0.961462	1.03961	0.944765	0.95121	1.04803	1.00375	1.0118	0.918696	0.933624	0.924931	0.950939	1.00598	0.913329	0.907188	0.864212	0.860727	0.823988
sult2st1	1.79454	1.71939	1.05774	0.488804	2.17687	2.3979	1.99449	1.7525	1.09861	2.05514	1.96203	2.06819	1.7713	1.72981	1.49535	1.69203	1.7476	1.58288	1.76545	1.73819	1.68029	1.55805	1.72433	1.78053	1.88819	1.82025	1.77432	1.928	1.84382	1.87794	1.76197	1.84906	1.82801	1.81839	1.79065	1.92274	1.78268	1.75365	1.64281	1.73182	1.74564	1.77411	1.68215	1.64366	1.63294	1.58674	1.62876	1.59047	1.63604
rpsa	2.7215	2.21277	2.00025	1.84041	2.78492	2.77259	2.74032	2.88344	2.99573	2.74457	2.75624	2.50729	2.67127	2.84992	2.71647	2.89485	2.82807	2.78112	2.66843	2.7263	2.78439	2.60285	2.59276	2.56627	2.53494	2.47015	2.4445	2.32557	2.37184	2.33849	2.31236	2.2921	2.29082	2.22473	2.23334	2.25127	2.23057	2.18	2.23522	2.16505	2.21701	2.1668	2.1435	2.20656	2.16447	2.14642	2.15562	2.16211	2.17509
cct4	0.940378	0.47604	0.193997	0.144293	1.37016	1.09861	1.03972	1.09861	0.693147	1.36785	1.11073	0.462098	0.659167	0.908015	0.866434	0.927746	1.3025	0.952638	0.863177	0.910785	1.08125	0.788719	0.822694	0.819269	0.869415	0.675571	0.710985	0.444666	0.635385	0.731933	0.552563	0.557384	0.550162	0.605	0.460811	0.488463	0.493551	0.493616	0.398539	0.399958	0.482995	0.422293	0.40305	0.422839	0.463771	0.431275	0.413538	0.440205	0.416254
zgc:171772	2.95717	2.5372	2.33284	2.03981	3.03385	2.83321	2.79175	3.11728	2.94444	3.09075	3.08113	2.81272	2.9202	3.1044	3.11305	3.06648	3.11234	3.05403	2.97714	2.9494	3.04471	2.92413	2.77316	2.75459	2.79623	2.76279	2.73856	2.59496	2.6286	2.64104	2.65968	2.61922	2.61921	2.58316	2.52242	2.5692	2.48511	2.52417	2.57154	2.51816	2.5066	2.50581	2.50408	2.53953	2.50224	2.48642	2.46587	2.51654	2.4615
eif3s6ip	0.940366	0.434433	0.214206	0.190742	0.978006	1.38629	1.24245	1.22963	0.693147	1.17903	1.19451	1.05935	0.936426	1.02386	1.02359	0.916419	0.848879	0.943827	0.959733	0.760151	0.889336	0.740573	0.572337	0.728661	0.748226	0.633627	0.601628	0.492431	0.682186	0.632583	0.558705	0.419715	0.525709	0.510058	0.365226	0.401781	0.48379	0.443545	0.378553	0.406914	0.415183	0.490569	0.393889	0.324101	0.427039	0.362146	0.366123	0.340642	0.394729
eif3ba	1.16227	0.628142	0.308481	0.312789	1.41574	1.60944	1.49787	1.26889	0.693147	1.54682	1.60944	1.26889	1.13259	0.997817	1.19687	1.3037	1.15491	0.920611	0.99647	1.17251	1.04205	1.01445	0.910551	0.936534	1.05769	0.823043	0.973685	0.819998	0.918497	0.772329	0.718506	0.659094	0.730262	0.710933	0.671208	0.677673	0.573898	0.611956	0.509042	0.532238	0.581577	0.548239	0.548388	0.55251	0.52873	0.526871	0.539293	0.545668	0.56434
aldh9a1a.1	0.963246	0.612167	0.340115	0.102196	0.722593	1.09861	1.03972	1.47694	1.09861	0.881969	0.828302	0.231049	0.970406	0.923067	1.06917	1.25016	1.0045	0.939551	0.875641	1.18451	1.01298	1.09706	1.02155	0.725753	0.779909	0.959348	0.812326	0.850925	0.668198	0.759752	0.792871	0.851652	0.611435	0.644085	0.708543	0.727824	0.556631	0.590686	0.710905	0.571566	0.570114	0.566674	0.53084	0.499758	0.490012	0.513105	0.536758	0.552445	0.546858
ahcy	1.07395	0.324909	0.0538508	0.00775924	1.72893	1.38629	1.35403	1.26889	1.38629	1.435	1.36478	0.828302	1.37339	1.12288	0.9678	1.21181	1.19264	0.985293	1.22702	0.910288	0.900858	0.621227	0.572337	0.528273	0.65488	0.605664	0.475185	0.493319	0.50879	0.583941	0.518232	0.40216	0.394068	0.465817	0.346657	0.294263	0.400995	0.359841	0.388444	0.316291	0.276837	0.248159	0.268798	0.266677	0.266783	0.233853	0.199373	0.201693	0.195583
hmgb2b	1.18412	0.675221	0.162514	0.168034	1.64481	1.79176	1.49787	1.98441	1.60944	1.3983	1.56071	1.89453	1.32561	0.840872	1.03972	0.762259	0.872583	0.81434	1.09905	0.773113	0.596563	0.906498	0.940495	0.922948	0.950824	0.823868	0.892959	0.991054	0.866179	0.894319	0.94275	0.867515	0.900269	0.923368	0.834226	0.702095	0.786455	0.759463	0.707618	0.688735	0.673485	0.624341	0.65618	0.619307	0.505233	0.508645	0.454498	0.389011	0.432555
calm3a	1.09731	0.867682	0.400979	0.340143	1.42595	1.79176	1.38629	0.924196	1.60944	1.18081	1.15525	0.902683	1.25831	0.930037	1.33678	0.954777	0.742655	0.723362	0.970352	1.05609	0.773812	0.99166	1.01886	0.896172	1.16104	0.950528	1.00735	1.19764	1.01554	1.01269	0.960107	0.991131	1.00228	1.07689	0.950529	0.949273	1.00168	0.93526	0.848213	0.839932	0.850281	0.767047	0.806709	0.744635	0.747	0.812328	0.691162	0.716064	0.729521
cct2.1	1.10629	0.513513	0.256385	0.204948	1.41574	1.38629	1.6661	1.05935	1.09861	1.15476	0.924196	0.828302	0.91287	1.31171	1.06917	1.25046	1.39901	1.19608	0.934391	1.12951	1.00486	0.985075	0.995873	0.871695	0.883482	0.860926	0.758932	0.679506	0.689384	0.748724	0.54522	0.634132	0.566445	0.610663	0.511512	0.583825	0.566584	0.446285	0.529946	0.45237	0.464252	0.493119	0.446288	0.461123	0.435997	0.483516	0.401307	0.433174	0.375769
sec61a1	0.766844	0.40343	0.139823	0.125017	1.06917	0.693147	0.346574	0.828302	0.693147	0.908015	0.597253	0.828302	0.693147	1.13794	0.997246	0.689673	0.837101	0.783251	0.863177	0.827607	0.834846	0.682528	0.544347	0.738491	0.691478	0.585823	0.620882	0.521165	0.506708	0.594969	0.561377	0.588367	0.4035	0.40091	0.427729	0.417756	0.409864	0.331321	0.387204	0.497915	0.353343	0.404442	0.373123	0.343506	0.339523	0.360744	0.368191	0.311234	0.285702
myb	0.674624	0.402776	0.157278	0.0184782	0.89588	0	0.549306	0.924196	0.693147	0.65205	0.597253	0.597253	0.77424	1.08179	0.51986	0.965054	0.623832	0.81163	0.613865	0.656541	0.770226	0.733212	0.4347	0.6745	0.525911	0.747276	0.646679	0.504694	0.506708	0.551374	0.479405	0.494064	0.348616	0.419829	0.432888	0.446795	0.415642	0.431345	0.36795	0.370744	0.359012	0.423362	0.396967	0.412714	0.308962	0.307108	0.396814	0.339961	0.347171
ybx1	2.18089	1.65309	1.43137	1.42659	2.29825	2.48491	2.39375	2.37643	2.30259	2.28145	2.35492	2.14857	2.06338	2.13612	2.07662	2.37966	2.19749	2.23336	2.02756	2.05778	2.08839	2.12465	1.95786	1.98331	1.94379	2.0687	1.90455	1.81729	1.8549	1.8566	1.82176	1.73866	1.81511	1.7096	1.71384	1.73232	1.6297	1.64007	1.66446	1.65632	1.61357	1.58586	1.53523	1.62621	1.59124	1.50453	1.56897	1.56523	1.52749
hmgn6	0.827963	0.674174	0.370811	0.211442	1.19687	1.09861	0.89588	1.2904	1.09861	1.00704	0.828302	0.693147	0.716704	0.924842	0.44794	0.862357	0.554518	0.706234	0.989108	0.838618	0.60896	0.621227	0.789686	0.672195	0.772339	0.601602	0.621227	0.805175	0.676705	0.684007	0.646374	0.792114	0.682879	0.737569	0.786816	0.639494	0.747051	0.679966	0.635188	0.68277	0.709514	0.648919	0.677397	0.66016	0.711256	0.624748	0.640919	0.633388	0.58813
sec61b	1.02211	0.526059	0.192761	0.137276	1.39961	0.693147	1.84444	0.924196	1.09861	1.30993	1.47694	1.22963	1.31585	1.10381	1.00634	0.972906	0.496981	0.827612	0.802387	0.96574	0.938234	0.776533	0.734298	0.807988	0.919555	0.841637	0.635416	0.59791	0.874807	0.644249	0.551929	0.57317	0.660957	0.543491	0.575973	0.615737	0.536561	0.614309	0.408627	0.45487	0.468331	0.607848	0.46968	0.457845	0.460246	0.501591	0.482079	0.443695	0.438679
serbp1a	1.85633	1.23362	1.09857	0.92473	2.14854	2.07944	2.19101	1.96203	1.94591	1.84566	1.91752	2.02281	1.87285	1.8769	1.82831	1.96039	2.01902	1.65599	1.72185	1.77556	1.91507	1.77077	1.60069	1.57158	1.52565	1.63172	1.44988	1.3425	1.3231	1.55515	1.42333	1.2532	1.26529	1.25826	1.21463	1.20731	1.20171	1.19783	1.16095	1.19138	1.21976	1.1667	1.17411	1.20807	1.19401	1.20049	1.15214	1.17822	1.19539
snrpb	0.845296	0.463468	0.180804	0.173007	1.24245	1.38629	1.24245	0.963457	0.693147	1.16398	0.693147	0.963457	0.578074	0.782948	1.03972	0.51616	0.599146	0.779665	0.91386	0.836533	0.763683	0.757777	0.648976	0.670737	0.705545	0.655303	0.521684	0.630362	0.566589	0.685357	0.54053	0.55877	0.585997	0.610649	0.472934	0.43539	0.479365	0.494738	0.441685	0.456909	0.435145	0.437921	0.429586	0.445356	0.430118	0.389315	0.372383	0.395753	0.411316
sod1	0.99174	0.610959	0.251044	0.21962	1.37016	0.693147	1.24245	1.26889	0	1.435	1.64721	1.19451	1.12696	0.997817	0.89588	1.09613	0.814787	0.95037	1.02103	0.92814	0.939551	0.815045	0.668284	0.89123	0.881783	0.939897	0.714257	0.704817	0.680104	0.703499	0.737513	0.800222	0.760305	0.723155	0.651046	0.641614	0.652709	0.673494	0.568151	0.609865	0.561701	0.546836	0.57068	0.61643	0.481403	0.571488	0.514899	0.537733	0.590729
atp5f1b	1.672	1.28531	0.878586	0.814072	2.14292	2.3979	2.29756	1.76276	1.38629	2.04528	1.93303	2.02968	1.92475	1.33259	1.61847	1.41395	1.5318	1.35485	1.69827	1.45059	1.38121	1.38222	1.21749	1.49455	1.47349	1.51445	1.39247	1.43151	1.3698	1.4652	1.28174	1.32975	1.41204	1.41998	1.30142	1.3328	1.34447	1.31235	1.24223	1.33567	1.27328	1.30602	1.24294	1.27194	1.2543	1.23966	1.18775	1.23666	1.22025
si:ch211-288g17.3	0.644046	0.461381	0.076592	0.0467591	1.29824	0.693147	0.693147	0.597253	1.09861	0.924842	0.828302	1.05935	0.554518	0.454008	0.51986	0.496981	0.398898	0.491167	0.4839	0.4756	0.314609	0.656203	0.687001	0.422741	0.540755	0.479869	0.564598	0.714519	0.47715	0.440996	0.598117	0.624536	0.571645	0.652639	0.537535	0.539892	0.573325	0.528222	0.489378	0.51591	0.481635	0.447816	0.45451	0.399971	0.382233	0.356093	0.361654	0.340414	0.317348
ch25hl2	1.48311	1.34056	0.81221	0.134746	1.37016	1.60944	1.49787	1.70799	1.79176	1.58792	1.47694	1.70799	1.50727	1.54682	1.38236	1.20236	1.45009	1.27808	1.39905	1.62085	1.33684	1.44747	1.43448	1.48367	1.37072	1.41829	1.3603	1.35279	1.40311	1.33198	1.33553	1.38391	1.43817	1.40565	1.4874	1.37574	1.32439	1.44108	1.33027	1.29411	1.4253	1.41484	1.31986	1.30974	1.30982	1.26465	1.30946	1.28167	1.27434
cct6a	0.947171	0.501824	0.257023	0.287123	1.14109	1.09861	1.09861	1.05935	0.693147	1.31915	1.15525	1.15525	0.936426	0.553029	0.9678	1.15449	0.786019	0.89588	0.920445	0.915496	1.0267	0.913083	0.690665	0.813201	0.726886	0.817184	0.763651	0.628047	0.726905	0.6973	0.534389	0.447076	0.61769	0.540736	0.452254	0.478428	0.510281	0.446285	0.445902	0.448747	0.454569	0.507344	0.452198	0.37269	0.487575	0.485856	0.449639	0.484959	0.451982
cox5ab	0.602177	0.362703	0.162873	0.110867	0.997246	0.693147	0.549306	0.462098	0.693147	0.898796	0.693147	0.963457	0.693147	0.610952	0.51986	0.703721	0.566296	0.391625	0.458559	0.531503	0.613235	0.379277	0.558637	0.429252	0.460846	0.380629	0.402888	0.348001	0.49023	0.378127	0.22213	0.2996	0.481333	0.395904	0.276744	0.327872	0.381933	0.417139	0.365783	0.404038	0.413442	0.36513	0.340191	0.386807	0.331665	0.399279	0.386239	0.398096	0.346342
psma2	0.552835	0.329504	0.125037	0.101426	0.866434	0.693147	0.693147	0.828302	0	0.751071	0.828302	0.693147	0.77424	0.297063	0.346574	0.689673	0.617379	0.67427	0.476539	0.469255	0.337135	0.397257	0.533721	0.404497	0.410594	0.380629	0.444323	0.48731	0.469551	0.3639	0.336769	0.365678	0.34947	0.329542	0.318888	0.309013	0.370185	0.275026	0.310687	0.342541	0.317584	0.395311	0.247718	0.325579	0.289486	0.358331	0.28886	0.298232	0.284636
slc25a3b	1.33133	1.01028	0.663185	0.769165	1.47153	1.38629	1.38629	1.57283	1.60944	1.3939	1.43916	1.6566	1.42777	1.2219	1.19687	1.25719	1.26477	1.0603	1.25895	1.31912	1.12265	1.31289	1.27191	1.22814	1.22603	1.20465	1.18076	1.09864	1.10589	1.19722	1.04732	1.03252	1.0888	1.06829	1.02345	1.13627	1.09017	1.02752	0.964508	1.0326	0.98862	1.04258	1.00912	0.951906	0.952621	0.94027	0.973646	0.950274	1.00298
rpn1	0.580975	0.290423	0.0934784	0.0684957	0.9678	0.693147	0.346574	0.924196	0.693147	0.668876	0.828302	0.597253	0.496981	0.495105	0.621227	0.604277	0.346574	0.375643	0.621227	0.536215	0.430133	0.509242	0.616561	0.410565	0.526238	0.472174	0.28082	0.334066	0.303754	0.45109	0.198628	0.439342	0.325686	0.337303	0.292405	0.312359	0.386809	0.329574	0.356205	0.225764	0.277518	0.318323	0.319111	0.256716	0.220054	0.297454	0.240811	0.251436	0.257346
atp5f1c	0.801828	0.606564	0.331277	0.297735	0.866434	1.09861	0.89588	0.597253	1.09861	1.04588	0.693147	0.732408	1.0515	0.594126	1.06917	0.782092	0.635611	0.72876	0.776533	0.633029	0.641615	0.678495	0.698756	0.841719	0.745874	0.734702	0.637209	0.609285	0.622706	0.700498	0.522727	0.688005	0.696173	0.72546	0.584333	0.640244	0.678538	0.632645	0.570514	0.613777	0.612503	0.6532	0.596084	0.5189	0.557242	0.535831	0.582713	0.614023	0.571527
pcna	1.3979	0.793286	0.219658	0.13556	2.0114	2.63906	2.07944	1.62251	2.56495	1.75586	1.38629	2.24447	1.62034	1.09363	1.37223	0.870209	0.720341	0.8979	1.16976	0.958259	0.712949	1.19929	1.22363	1.05995	0.871989	0.679451	1.22707	1.05228	1.13968	0.987072	1.12477	0.86252	1.00311	1.04589	1.03707	0.877826	0.900648	0.82265	0.681767	0.77812	0.69838	0.58421	0.595685	0.727965	0.732793	0.691851	0.576061	0.659373	0.534523
eif5a	1.06118	0.604231	0.30788	0.293974	1.31437	1.38629	1.49787	1.13373	1.60944	1.23696	1.19451	0.963457	0.936426	1.09684	0.794513	0.965351	0.993963	0.962767	1.02584	0.960577	0.856681	0.877123	0.808994	0.917886	0.857046	0.955286	0.862091	0.696002	0.726905	0.810461	0.678865	0.653923	0.637223	0.612607	0.644082	0.611969	0.619355	0.582067	0.606267	0.610154	0.628229	0.577024	0.614705	0.575725	0.561276	0.54688	0.517743	0.470595	0.536813
hnrnpa0b	0.92917	0.537253	0.218683	0.202991	1.29824	1.60944	1.03972	1.13373	0	1.18081	1.05935	1.53506	1.13259	0.792168	1.33678	0.738604	0.96142	0.675847	0.895103	0.674844	0.773122	0.696475	0.668284	0.752972	0.750257	0.736928	0.721558	0.547609	0.770859	0.658336	0.597161	0.637442	0.596487	0.562216	0.626674	0.529856	0.604517	0.552425	0.511718	0.518238	0.542578	0.506447	0.500034	0.497606	0.527865	0.485885	0.524508	0.33458	0.451153
si:ch73-281n10.2	0.888789	0.462298	0.10189	0.0313481	1.4087	1.94591	0.693147	0.998577	1.38629	1.14377	0.924196	1.57283	0.957498	0.454008	0.748933	0.650487	0.559842	0.592978	0.845197	0.623155	0.584166	0.640774	0.864985	0.603997	0.681141	0.672764	0.615256	0.730108	0.637467	0.633878	0.549715	0.574285	0.518415	0.633931	0.549603	0.460374	0.599911	0.46788	0.517462	0.449183	0.461	0.390986	0.487044	0.455679	0.391867	0.362248	0.30339	0.296657	0.327971
krtcap2	0.659279	0.304697	0.110116	0.0729932	1.19687	1.09861	0.89588	0.732408	0	0.866918	0.693147	0.879686	0.91287	0.511931	0.794513	0.633733	0.456435	0.628528	0.674183	0.621522	0.552201	0.397257	0.401693	0.515694	0.514617	0.525446	0.380362	0.321558	0.445003	0.228068	0.273433	0.358108	0.347354	0.277248	0.347958	0.298978	0.386368	0.359841	0.342097	0.322877	0.299895	0.376477	0.27011	0.262784	0.300582	0.279939	0.264694	0.277826	0.24498
rab3db	0.620746	0.412315	0.124722	0.0284529	0.9678	0	0.693147	0.462098	1.09861	0.751071	0.828302	0.462098	0.358352	0.668876	0.346574	0.489129	0.277259	0.855807	0.758553	0.56394	0.673579	0.758553	0.572337	0.76369	0.750999	0.555635	0.585645	0.570334	0.566589	0.58096	0.501066	0.491828	0.463119	0.42303	0.470823	0.380196	0.39801	0.450146	0.483697	0.37566	0.387739	0.385195	0.323808	0.367665	0.362888	0.343857	0.355677	0.349637	0.342177
ckbb	1.16838	0.404168	0.0252466	0.000440093	1.48372	1.94591	1.79176	1.81844	1.38629	0.945725	0.648637	2.15796	1.41802	0.971134	1.62306	0.938023	0.595064	0.789104	1.04206	1.21206	0.804901	0.692163	0.844927	0.948802	0.770739	0.875823	0.655804	0.796635	0.899028	0.722777	0.542371	0.590932	0.678894	0.48759	0.454661	0.448639	0.428862	0.509333	0.343345	0.397486	0.364479	0.330589	0.314348	0.29788	0.257608	0.190882	0.192701	0.212358	0.191125
calm3b	0.712621	0.601252	0.289997	0.281489	1.02359	0.693147	1.15129	0.597253	0.693147	0.65205	0.924196	0.732408	0.635611	0.808994	0.866434	0.604277	0.496981	0.708502	0.628588	0.751226	0.520237	0.598436	0.643959	0.757179	0.630884	0.559268	0.717152	0.722176	0.764062	0.655771	0.722385	0.633657	0.688934	0.622465	0.791222	0.599525	0.715137	0.582067	0.541086	0.593937	0.671504	0.590359	0.484437	0.55173	0.547774	0.544009	0.528675	0.51732	0.555125
nap1l1	0.455185	0.237925	0.0925333	0.0438081	0.621227	0.693147	0.89588	0.462098	0.693147	0.668876	0.462098	0.231049	0.554518	0.255966	0.44794	0.442919	0.38712	0.298627	0.595885	0.226518	0.481038	0.285272	0.401693	0.227004	0.415065	0.266979	0.261566	0.356816	0.223596	0.27671	0.248285	0.244014	0.251918	0.213291	0.243815	0.278144	0.24871	0.302046	0.305229	0.249508	0.298533	0.168208	0.215099	0.262086	0.237246	0.218988	0.213802	0.257105	0.193797
rrm1	0.489166	0.269143	0.0401012	0.0145356	0.621227	1.09861	0.693147	0.732408	0.693147	0.751071	0.366204	0.924196	0.737776	0.255966	0.51986	0.358352	0.219722	0.375643	0.379277	0.302403	0.154033	0.285272	0.464634	0.284484	0.30115	0.243078	0.375643	0.338917	0.437547	0.37173	0.308773	0.303923	0.370953	0.39301	0.395107	0.341122	0.330515	0.30854	0.268879	0.252014	0.232463	0.201609	0.203873	0.255164	0.231081	0.235499	0.164546	0.176907	0.155052
eif3m	0.998135	0.625329	0.42918	0.408431	1.22632	1.09861	0.693147	0.963457	1.09861	1.17903	1.19451	0.924196	0.936426	1.36202	1.14109	0.970481	0.982184	1.0267	0.822406	0.968367	1.00486	0.812494	1.01459	0.975366	0.781608	0.782506	0.884272	0.732123	0.806155	0.669998	0.69051	0.686307	0.74508	0.609195	0.586431	0.622755	0.643399	0.555898	0.601826	0.613857	0.597223	0.565505	0.570161	0.620668	0.622557	0.574993	0.58435	0.576064	0.549071
tmem258	0.904511	0.54417	0.270871	0.223582	0.794513	1.09861	1.58903	1.05935	0	0.949113	1.13373	1.32966	1.27122	0.741851	1.19687	0.854505	0.496981	0.767268	0.905514	0.809943	0.83057	0.664548	0.858236	0.8562	0.914868	0.776647	0.670653	0.687188	0.905818	0.743677	0.595885	0.715366	0.633769	0.532179	0.531382	0.501238	0.481803	0.47968	0.495862	0.539564	0.462818	0.543616	0.448593	0.512314	0.540476	0.47674	0.461581	0.451924	0.503649
atp5mc1	1.16773	0.730022	0.358862	0.365148	1.58903	2.07944	1.7006	1.33578	1.38629	1.65909	1.11073	1.78237	1.13259	0.924842	1.47153	1.09938	0.519296	0.948115	1.11731	0.810262	0.779665	0.876347	0.759605	0.815673	0.944736	0.847381	0.819307	0.88451	1.00794	0.885712	0.690902	0.717456	0.729393	0.81119	0.762503	0.766661	0.760346	0.742368	0.718914	0.734596	0.679125	0.73908	0.620502	0.708749	0.666582	0.675735	0.623562	0.662044	0.683598
sec61g	1.44722	1.1375	0.94652	0.722288	1.61143	1.60944	1.58903	1.67021	1.60944	1.50797	1.19451	1.42556	1.49094	1.28502	1.58903	1.49609	1.36491	1.30207	1.32585	1.35024	1.55332	1.47556	1.49935	1.27867	1.39715	1.21306	1.14798	1.24417	1.21423	1.13419	1.18431	1.27534	1.31897	1.19351	1.15791	1.21118	1.10875	1.16268	1.11881	1.07672	1.15022	1.16614	1.09482	1.04006	1.12384	1.05384	1.13474	1.07348	1.15022
hsp90ab1	2.7536	2.30275	1.95928	2.1614	2.7859	2.70805	2.78034	2.76734	2.63906	2.92955	2.79992	2.58767	2.80735	2.86115	2.51936	2.92543	2.92788	2.84119	2.75253	2.83609	2.82204	2.75279	2.608	2.67652	2.65995	2.59099	2.58579	2.43986	2.43315	2.49935	2.4715	2.36237	2.4691	2.30177	2.36373	2.3107	2.30515	2.26943	2.28965	2.24908	2.32093	2.27063	2.19434	2.23684	2.24388	2.23054	2.27026	2.20537	2.24203
rbbp4	0.780212	0.386731	0.107091	0.151924	0.89588	1.38629	1.24245	0.998577	1.09861	1.15996	0.732408	0.828302	1.07506	0.683927	0.833051	0.504005	0.639693	0.60896	0.799616	0.519366	0.35897	0.616417	0.655938	0.595624	0.498074	0.433473	0.458075	0.504424	0.618907	0.499316	0.3934	0.519563	0.540083	0.508311	0.483088	0.386136	0.414406	0.37888	0.344781	0.357586	0.377553	0.359958	0.259264	0.381287	0.349323	0.342387	0.274654	0.327267	0.302418
abcb9	0.852388	0.760758	0.335405	0.143896	0.997246	0.693147	0.89588	0.462098	1.60944	0.954945	0.693147	0.732408	0.91287	1.13971	0.722593	0.843178	0.548064	0.850138	0.664548	1.13635	0.919983	0.758553	0.544938	0.874444	0.835589	0.963256	0.893052	0.819998	0.823542	0.88549	0.725674	0.849791	0.807873	0.775058	0.928392	0.80098	0.785175	0.778901	0.80234	0.741511	0.793634	0.706667	0.786568	0.739359	0.718854	0.718152	0.694016	0.67115	0.684004
cct3	1.03395	0.394297	0.19124	0.196803	1.51006	1.60944	1.58903	1.38629	0.693147	1.19586	1.2904	1.22963	1.11968	0.866918	1.25266	1.12044	0.906416	0.792062	0.888518	0.871055	0.873354	0.776533	0.696274	0.763247	0.644327	0.67151	0.521684	0.520008	0.49951	0.634649	0.429748	0.406809	0.42151	0.499403	0.358123	0.40315	0.409864	0.351621	0.327578	0.358124	0.393789	0.381164	0.319111	0.37191	0.379126	0.402704	0.376501	0.301558	0.323273
npm1a	1.10513	0.35902	0.101679	0.052658	1.58903	1.60944	2.29756	1.36478	0	1.62093	1.42556	1.11073	1.10589	1.01984	1.1077	1.10126	1.21887	0.855116	1.1074	1.02754	1.21836	0.727139	0.558637	0.75904	0.850847	0.63726	0.606255	0.409065	0.718033	0.567811	0.444827	0.460519	0.42411	0.435643	0.429337	0.359506	0.360433	0.372936	0.320265	0.231804	0.311542	0.338973	0.266106	0.289524	0.327409	0.278854	0.263771	0.312975	0.2495
prdx4	0.691721	0.282649	0.118596	0.0728576	0.51986	1.09861	0.89588	0.597253	1.38629	0.956719	0.924196	0.924196	0.831777	0.668876	0.794513	0.524012	0.618621	0.314609	0.664548	0.480763	0.500606	0.46592	0.63026	0.426947	0.497327	0.496076	0.345126	0.303929	0.303754	0.393268	0.297943	0.316291	0.376058	0.315979	0.27529	0.302929	0.273204	0.325216	0.261567	0.274088	0.256804	0.295372	0.277952	0.254031	0.253192	0.274411	0.251473	0.262474	0.273634
CFPNTR	0.426591	0.314145	0.0681713	0.00814798	0.794513	0	0.346574	0.231049	0.693147	0.65205	0.693147	0.231049	0.716704	0.099021	0.722593	0.25808	0.398898	0.292083	0.25993	0.293477	0.446116	0.527222	0.533721	0.315751	0.393725	0.486156	0.361108	0.291421	0.406272	0.358853	0.399911	0.313192	0.346685	0.241061	0.447248	0.300954	0.311885	0.346638	0.328916	0.346164	0.319928	0.347029	0.312269	0.29959	0.32975	0.232451	0.277559	0.342606	0.309363
lyz	5.1742	5.38141	3.81692	2.33548	4.74976	4.60517	4.69416	4.86158	5.52545	4.78977	4.9258	5.22119	5.09164	5.23503	5.28646	4.98474	5.15308	5.22969	5.31131	5.36333	5.30788	5.44837	5.57287	5.48342	5.44264	5.549	5.50104	5.63988	5.64157	5.58112	5.6116	5.55974	5.541	5.49143	5.54416	5.48276	5.4704	5.44741	5.44256	5.36639	5.32961	5.35471	5.32165	5.30456	5.33005	5.22105	5.21946	5.25168	5.17941
ddost	0.664532	0.372565	0.109166	0.0679118	1.14109	0.693147	1.35403	1.05935	0	0.553029	0.693147	1.13373	0.635611	0.41291	0.794513	0.597253	0.456435	0.574727	0.613865	0.549355	0.718631	0.509242	0.454008	0.521762	0.635682	0.51818	0.479905	0.518605	0.512589	0.44191	0.408087	0.508683	0.391748	0.374441	0.367324	0.347337	0.418176	0.308151	0.35847	0.342541	0.403085	0.413824	0.292955	0.323667	0.325563	0.375145	0.31651	0.347974	0.289867
cnbpa	0.745328	0.281325	0.0903097	0.0620833	0.92222	1.09861	1.49787	0.828302	0.693147	1.25961	0.828302	1.2904	0.797797	0.553029	0.92222	0.742907	0.617379	0.59071	0.552563	0.449958	0.468642	0.397257	0.53933	0.478763	0.553421	0.314783	0.499159	0.351695	0.447192	0.393268	0.296102	0.263805	0.369411	0.25317	0.307422	0.268714	0.339816	0.286104	0.272482	0.215932	0.206381	0.242731	0.29057	0.24563	0.273324	0.293328	0.185868	0.273813	0.213473
serp1	0.59077	0.287559	0.0803029	0.0970197	0.794513	1.09861	1.15129	0.693147	0	0.767897	0.693147	0.693147	0.554518	0.553029	0.621227	0.543191	0.456435	0.497711	0.591851	0.628318	0.635761	0.328593	0.346305	0.474556	0.451547	0.422145	0.276101	0.373017	0.45859	0.294852	0.381737	0.414216	0.341765	0.28951	0.341651	0.252595	0.326523	0.360855	0.261567	0.264256	0.325977	0.353939	0.256186	0.251353	0.261279	0.248955	0.259364	0.282205	0.184345
eif3k	0.73034	0.38719	0.311004	0.215386	0.794513	1.09861	0.89588	0.963457	0.693147	0.825821	0.924196	0.462098	0.77424	0.495105	0.9678	0.708852	0.814787	0.67427	0.46592	0.732425	0.789794	0.639207	0.492623	0.656256	0.612643	0.585823	0.513693	0.582842	0.352273	0.458203	0.42874	0.346588	0.423441	0.380887	0.358766	0.362087	0.290827	0.314753	0.36259	0.382704	0.360983	0.355342	0.355807	0.382996	0.399258	0.374524	0.403733	0.391746	0.366373
eif2s1b	0.709707	0.365831	0.144611	0.0993516	1.22632	1.38629	1.15129	0.462098	0.693147	0.65205	0.693147	1.15525	0.635611	0.808994	0.44794	0.82045	0.72724	0.706234	0.50188	0.409092	0.529676	0.534583	0.478924	0.503518	0.603672	0.486156	0.499159	0.444666	0.512589	0.453156	0.46408	0.28738	0.340038	0.382341	0.377335	0.476914	0.343252	0.34228	0.366193	0.345786	0.385396	0.350648	0.329651	0.383341	0.365458	0.345953	0.306773	0.282507	0.337662
atp5po	0.857468	0.682356	0.401955	0.373561	1.24245	1.09861	1.49787	0.732408	0.693147	1.09684	1.2904	0.767528	0.855333	0.511931	0.693147	0.677518	0.512396	0.889336	0.804148	0.887274	0.727195	0.70787	0.748589	0.746461	0.795377	0.888461	0.840699	0.716809	0.814262	0.798716	0.77818	0.657708	0.758577	0.685568	0.774707	0.728771	0.614028	0.660905	0.614088	0.659402	0.690371	0.706004	0.648163	0.626473	0.724332	0.604723	0.664099	0.652197	0.660843
nsa2	1.21081	0.860677	0.660197	0.627776	0.722593	1.38629	1.15129	1.05935	1.60944	1.2219	0.828302	1.13373	1.11968	1.50509	1.45428	1.23371	1.36693	1.23801	1.28657	1.20753	1.36881	1.11907	1.13524	1.22163	1.04557	1.22269	1.02604	1.01818	0.963216	1.00732	1.08862	0.873842	0.869165	0.880599	0.80975	0.889233	0.829223	0.88363	0.884817	0.874171	0.875884	0.807426	0.830626	0.84749	0.829938	0.801502	0.78338	0.790165	0.818682
slc39a7	0.444283	0.224756	0.0577882	0.0114154	0.44794	0.693147	1.09861	0.597253	0	0.726799	0.693147	0.597253	0.77424	0.41291	0.173287	0.404562	0.248491	0.215067	0.509242	0.450455	0.391625	0.24195	0.184343	0.262033	0.313192	0.338684	0.146042	0.280046	0.383912	0.281757	0.298757	0.294102	0.335322	0.164044	0.288853	0.234499	0.284953	0.225569	0.203795	0.205264	0.23042	0.226362	0.20356	0.191671	0.227772	0.167449	0.151324	0.18733	0.204557
naca	2.12603	1.52294	1.52483	1.2475	2.23266	2.19722	2.19101	2.3445	2.3979	2.18125	2.12896	1.64721	2.21442	2.43365	2.2566	2.32297	2.3479	2.1949	2.04817	2.12096	2.20016	1.96427	1.87129	1.86904	1.8583	1.7493	1.75788	1.57723	1.60765	1.67307	1.68849	1.53585	1.45282	1.5115	1.5157	1.56134	1.35761	1.41246	1.55978	1.53012	1.43688	1.50059	1.43516	1.48844	1.50365	1.48527	1.45642	1.53874	1.48643
eif3d	0.666603	0.455315	0.283808	0.248256	1.06917	0.693147	0.693147	0.462098	0.693147	0.767897	0.462098	0.462098	0.77424	0.553029	0.794513	0.77779	0.953416	0.475185	0.473281	0.676974	0.860267	0.733212	0.506323	0.65205	0.6023	0.529897	0.569663	0.435851	0.624387	0.599082	0.521912	0.490442	0.416794	0.522167	0.467271	0.456224	0.48235	0.431464	0.444975	0.374912	0.481934	0.427393	0.335807	0.432718	0.508891	0.436803	0.414461	0.406038	0.390508
hp1bp3	0.321504	0.209078	0.0794101	0.0290597	0.44794	0.693147	0.346574	0.462098	0	0.610952	0.231049	0.462098	0.554518	0.198042	0.346574	0.30429	0.346574	0.308065	0.346574	0.110904	0.330591	0.0866434	0.184343	0.237278	0.273611	0.191213	0.253575	0.150684	0.227395	0.116558	0.140796	0.229559	0.258565	0.280296	0.2254	0.283464	0.27952	0.238772	0.238808	0.231515	0.182642	0.221262	0.208637	0.219213	0.221008	0.159898	0.166393	0.206381	0.184582
gstm.1	0.536777	0.209797	0.0536768	0.00849384	1.03972	0.693147	1.03972	0.366204	0	0.767897	1.05935	0.693147	0.716704	0.41291	0.44794	0.643463	0.496981	0.452659	0.46592	0.277259	0.468642	0.285272	0.255966	0.400291	0.381684	0.444211	0.217993	0.204704	0.374632	0.349673	0.25094	0.263805	0.380774	0.198274	0.205377	0.146447	0.203157	0.253097	0.206061	0.185601	0.191336	0.188196	0.151554	0.197041	0.184345	0.176401	0.185868	0.173647	0.163063
mdh2	0.828656	0.680372	0.443248	0.367128	0.51986	1.09861	0.549306	0.828302	0.693147	1.23696	0.732408	1.09861	0.831777	0.956719	0.89588	0.98966	1.03859	0.888646	0.747158	0.577081	0.879207	0.812494	0.74298	0.695492	0.70045	0.717088	0.8541	0.717325	0.650546	0.772547	0.754678	0.710195	0.68481	0.683821	0.659252	0.722068	0.672328	0.726036	0.7251	0.623521	0.749193	0.62143	0.631087	0.727897	0.639387	0.648248	0.64676	0.64055	0.689363
ranbp1	0.839663	0.376037	0.177315	0.179043	1.09551	1.38629	1.24245	0.828302	1.38629	1.33598	0.963457	1.09861	0.855333	0.840872	0.866434	0.604277	0.704925	0.584166	0.740573	0.5132	0.690252	0.46592	0.610952	0.546961	0.583733	0.5281	0.508629	0.516314	0.400791	0.508911	0.411574	0.418002	0.368556	0.452254	0.382341	0.353421	0.410105	0.380778	0.357132	0.369627	0.326141	0.392433	0.335114	0.41312	0.375824	0.313964	0.331579	0.303528	0.350857
hint1	0.887885	0.342351	0.1179	0.0752787	1.20907	1.94591	1.49787	0.828302	1.09861	1.05397	1.19451	1.47694	1.23476	0.610952	0.866434	0.772362	0.391202	0.613235	0.916411	0.589085	0.741157	0.397257	0.445326	0.536243	0.53211	0.581762	0.375643	0.41965	0.47167	0.493552	0.383578	0.329197	0.443178	0.387347	0.39445	0.300954	0.441126	0.335679	0.388025	0.381499	0.388119	0.309932	0.313342	0.358139	0.320053	0.244829	0.276636	0.338226	0.259724
eif3s10	0.545967	0.273129	0.164732	0.127867	0.621227	0.693147	0.89588	0.366204	0.693147	0.825821	0.828302	0.366204	0.496981	0.511931	0.51986	0.551043	0.698472	0.414151	0.458559	0.656044	0.430133	0.415237	0.368686	0.449801	0.425736	0.324703	0.426862	0.228587	0.268315	0.3639	0.261771	0.253135	0.287938	0.314525	0.302416	0.291524	0.313882	0.286104	0.27794	0.294587	0.293544	0.209665	0.275953	0.255156	0.258995	0.221786	0.223539	0.265498	0.230297
dhfr	0.291667	0.213529	0.0278096	0.0124261	0.51986	0.693147	0.346574	0.597253	0	0.354987	0.366204	0.597253	0.277259	0.099021	0.44794	0.138629	0.0693147	0.13805	0.328593	0.171067	0.13805	0.22397	0.341288	0.163012	0.247799	0.157391	0.207076	0.327812	0.236675	0.271663	0.310613	0.234894	0.304018	0.332451	0.271095	0.247129	0.269768	0.262438	0.249723	0.160186	0.208351	0.166399	0.172634	0.227966	0.212927	0.163012	0.127798	0.180979	0.167819
farsa	0.574088	0.441469	0.235584	0.15458	0.722593	0.693147	0.346574	0.462098	0.693147	0.511931	1.05935	0.462098	0.277259	0.495105	0.44794	0.755061	0.566296	0.722217	0.353935	0.575448	0.667726	0.570544	0.514413	0.575479	0.629483	0.5281	0.622706	0.459464	0.562789	0.503864	0.470415	0.536522	0.560874	0.465817	0.446451	0.403756	0.4255	0.410808	0.439517	0.440586	0.420473	0.485056	0.394202	0.437653	0.44731	0.384805	0.419441	0.384414	0.373684
fen1	0.641494	0.265268	0.0408124	0.0180803	0.9678	1.38629	1.35403	0.693147	0	1.06496	0.828302	1.05935	0.716704	0.64283	0.92222	0.585098	0.566296	0.396604	0.4839	0.321203	0.346574	0.429183	0.374295	0.369468	0.337632	0.266979	0.422142	0.391533	0.413871	0.321457	0.35659	0.300987	0.337849	0.300026	0.303074	0.316323	0.275201	0.249235	0.20153	0.208975	0.256366	0.220606	0.201175	0.20848	0.301111	0.226303	0.191205	0.225432	0.196603
eif5a2	0.733429	0.292092	0.13001	0.104168	1.25266	1.09861	1.24245	0.963457	0.693147	1.24393	0.879686	1.09861	1.05966	0.427962	0.693147	0.681821	0.566296	0.491167	0.671133	0.476051	0.430133	0.458559	0.335679	0.53248	0.462217	0.376567	0.357837	0.357949	0.249755	0.371013	0.374587	0.274475	0.299302	0.33164	0.271095	0.313728	0.294263	0.292705	0.300699	0.324082	0.334292	0.368086	0.248411	0.305305	0.226226	0.251368	0.251473	0.309198	0.257346
nutf2l	0.580518	0.28776	0.0793605	0.0302024	0.621227	1.38629	1.24245	0.828302	0.693147	0.741851	0.366204	0.828302	0.716704	0.354987	0.621227	0.411586	0.606843	0.56164	0.4839	0.348929	0.269557	0.303252	0.514413	0.35078	0.27671	0.243078	0.487896	0.297675	0.182676	0.462118	0.424245	0.343652	0.273587	0.36022	0.28821	0.366802	0.286392	0.313631	0.348892	0.242552	0.294225	0.250709	0.244334	0.273952	0.278172	0.27644	0.190848	0.305564	0.210086
h2ax	0.533655	0.36367	0.049858	0.0401304	0.92222	0.693147	0.89588	0.462098	1.38629	0.354987	0.732408	0.963457	0.277259	0.427962	0.44794	0.245925	0.366356	0.369099	0.473281	0.466177	0.115525	0.397257	0.609611	0.472251	0.352773	0.308496	0.551419	0.624629	0.433748	0.488727	0.692247	0.488852	0.530467	0.549797	0.457123	0.367896	0.458617	0.421778	0.419321	0.336976	0.357357	0.237817	0.297873	0.329053	0.256749	0.263201	0.206053	0.207135	0.156638
mdh1aa	0.50619	0.274303	0.100277	0.0750669	0.722593	1.09861	0.693147	0.924196	0.693147	0.65205	0.231049	0.693147	0.77424	0.396084	0.346574	0.392407	0.456435	0.484624	0.379277	0.304985	0.292083	0.25993	0.250357	0.326025	0.26914	0.496076	0.223058	0.321558	0.374632	0.348759	0.207618	0.323862	0.294585	0.280296	0.276744	0.214271	0.283513	0.305908	0.27794	0.294587	0.319247	0.346616	0.277645	0.246755	0.254146	0.263746	0.26057	0.202675	0.258653
mcm6	0.534145	0.236358	0.0493301	0.0126489	0.722593	0.693147	1.15129	0.828302	0	0.881969	1.05935	0.462098	0.321888	0.668876	0.794513	0.56237	0.317805	0.398169	0.367882	0.412677	0.465056	0.267292	0.379312	0.443733	0.271912	0.280961	0.192541	0.194486	0.240475	0.346692	0.248285	0.219753	0.251918	0.226701	0.221052	0.204235	0.25658	0.243259	0.217904	0.253219	0.263462	0.221347	0.196718	0.282008	0.27494	0.209098	0.234207	0.276163	0.22085
zgc:153409	0.966923	0.843901	0.453038	0.334832	1.24071	1.09861	1.15129	0.828302	1.94591	0.697543	0.828302	1.24589	1.07506	0.808994	1.03578	0.638332	0.552943	0.869539	1.08858	0.863795	0.353117	1.03872	1.2895	0.884652	0.892587	0.844148	1.06969	1.1084	1.0892	0.919602	1.0595	1.12303	0.953147	1.12914	1.14399	0.885513	0.973233	0.911469	0.968529	0.829886	0.870573	0.76134	0.795408	0.76843	0.666168	0.669163	0.589896	0.596691	0.612921
eif2s3	0.800948	0.498575	0.252431	0.301294	1.12495	1.09861	0.89588	0.693147	0	0.850092	0.828302	0.828302	0.77424	0.610952	1.24245	0.928574	0.814787	0.889336	0.827216	0.852752	0.89588	0.570544	0.586036	0.738935	0.784707	0.785159	0.770195	0.688321	0.534949	0.620422	0.502906	0.550499	0.586386	0.59064	0.399456	0.550033	0.454861	0.418143	0.583893	0.492067	0.497358	0.484294	0.440825	0.453067	0.446452	0.449714	0.445238	0.40808	0.511546
sumo3b	0.579395	0.289708	0.0526383	0.0294555	0.794513	1.38629	1.09861	0.597253	1.09861	0.949113	0.597253	0.828302	0.77424	0.255966	0.722593	0.3505	0.179176	0.327006	0.32456	0.270463	0.353117	0.361296	0.422945	0.441428	0.418165	0.195274	0.367307	0.376465	0.458189	0.329485	0.437924	0.318527	0.379716	0.398659	0.349565	0.369541	0.336726	0.322476	0.258793	0.312877	0.234054	0.239112	0.20833	0.270142	0.249139	0.267177	0.187149	0.238434	0.178579
cirbpa	1.23942	0.707062	0.367694	0.512858	1.58903	2.07944	1.7006	1.41617	1.60944	1.4478	1.32966	1.67021	1.6742	1.07079	1.1077	0.990207	0.957498	0.935718	0.99166	1.08512	0.901043	0.869762	1.07192	1.00967	1.00703	0.752592	0.853755	0.902481	0.966471	0.945658	0.841343	0.875123	0.931165	0.808592	0.804087	0.789616	0.808375	0.687778	0.740075	0.652327	0.717529	0.593572	0.650395	0.618337	0.69869	0.605688	0.546871	0.559567	0.497234
clta	0.528575	0.289962	0.0845638	0.0574025	0.794513	1.09861	0.693147	0.597253	0	0.610952	0.462098	1.19451	0.635611	0.454008	0.89588	0.385383	0.346574	0.430133	0.50188	0.309696	0.330591	0.20599	0.467707	0.35078	0.452948	0.410389	0.22633	0.327812	0.406272	0.37606	0.296934	0.300286	0.29544	0.290307	0.266733	0.342622	0.295703	0.30703	0.27794	0.335585	0.287194	0.261237	0.328958	0.269362	0.292425	0.265458	0.269674	0.273813	0.274942
cct5	1.00291	0.540478	0.305723	0.326995	1.14109	1.94591	1.58903	0.693147	1.09861	1.18081	0.902683	1.05935	1.13259	1.02386	0.9678	1.05505	0.899516	0.901043	1.01445	0.903492	0.661183	0.70787	0.92425	0.819269	0.67601	0.767116	0.718976	0.65166	0.732422	0.633299	0.630023	0.568577	0.568376	0.557207	0.567065	0.558276	0.545525	0.484275	0.431794	0.546327	0.552031	0.52766	0.495209	0.479484	0.442029	0.551633	0.479142	0.538106	0.498892
anp32b	0.651751	0.368698	0.110785	0.0887301	0.89588	0.693147	1.49787	0.924196	1.38629	0.924842	0.597253	0.828302	0.957498	0.396084	0.346574	0.404562	0.346574	0.404022	0.613865	0.536215	0.188955	0.497847	0.508266	0.550724	0.407495	0.432065	0.439604	0.447226	0.506708	0.464683	0.401135	0.486493	0.429884	0.483436	0.407216	0.453209	0.479154	0.438065	0.386919	0.388287	0.333919	0.330995	0.313655	0.346034	0.309923	0.376095	0.294191	0.262781	0.270484
snd1	0.535154	0.205262	0.058224	0.048615	0.997246	0.693147	0.89588	0.963457	0	0.767897	0.828302	0.462098	0.797797	0.454008	0.89588	0.51616	0.456435	0.292083	0.267292	0.402296	0.446116	0.310613	0.269665	0.379742	0.334532	0.342746	0.18455	0.273792	0.249755	0.233115	0.345759	0.238679	0.290724	0.282393	0.246066	0.259285	0.18897	0.22283	0.219241	0.222053	0.195343	0.22488	0.184173	0.17712	0.185962	0.130316	0.160422	0.161627	0.17513
chaf1a	0.541918	0.26785	0.0250004	0.0131075	0.794513	1.38629	1.09861	0.693147	1.09861	0.65205	0.462098	0.693147	0.716704	0.354987	0.549306	0.312142	0.248491	0.237593	0.440578	0.381366	0.154033	0.310613	0.421001	0.290995	0.396825	0.229096	0.341854	0.332663	0.410071	0.314126	0.352095	0.365693	0.392137	0.343106	0.364583	0.305062	0.326523	0.279006	0.264759	0.230222	0.252051	0.223741	0.24949	0.264344	0.257315	0.219062	0.188072	0.200639	0.174121
psma5	0.51977	0.354097	0.188237	0.0998298	0.722593	1.09861	0.89588	0.597253	0.693147	0.553029	0.828302	0.597253	0.554518	0.297063	0.173287	0.489129	0.38712	0.584166	0.415237	0.270463	0.353117	0.328593	0.264056	0.542754	0.512468	0.276899	0.380362	0.321558	0.352273	0.329485	0.302438	0.383919	0.408216	0.383795	0.300319	0.339277	0.290827	0.435822	0.343024	0.335585	0.368688	0.365208	0.338119	0.373036	0.444002	0.359733	0.342523	0.410797	0.330346
sephs2	0.433583	0.390303	0.170917	0.106455	0.44794	0	0.549306	0.462098	0	0.553029	0.462098	0.693147	0.693147	0.297063	0.621227	0.423741	0.38712	0.407608	0.216608	0.464544	0.475185	0.353935	0.53933	0.404497	0.501798	0.585395	0.529676	0.540197	0.48095	0.552288	0.440578	0.375663	0.412932	0.354571	0.408013	0.384291	0.41186	0.406676	0.312132	0.424907	0.42448	0.350983	0.387427	0.402138	0.38302	0.335989	0.321841	0.330285	0.362924
mcm3	0.531244	0.246575	0.0474352	0.00914589	0.850299	1.38629	0.89588	0.693147	0	1.03891	0.462098	0.693147	0.578074	0.255966	0.833051	0.531036	0.496981	0.503564	0.285272	0.353641	0.385082	0.198628	0.250357	0.414772	0.272239	0.308924	0.298627	0.244813	0.368751	0.283824	0.264443	0.159532	0.313468	0.190976	0.28856	0.323013	0.237518	0.210749	0.208745	0.215386	0.2454	0.232865	0.237399	0.252478	0.276925	0.277843	0.230507	0.273819	0.206163
ldhba	1.08881	0.767157	0.561562	0.438183	1.42595	1.60944	1.79176	0.963457	0	1.17903	1.2904	1.61209	0.957498	1.12872	1.31437	1.32287	0.957498	0.757139	0.924479	1.03954	1.01726	0.904738	0.868862	1.01921	0.993703	0.875887	0.914789	0.754873	0.983093	0.821905	0.770021	0.783695	0.718026	0.809594	0.691428	0.779395	0.716231	0.75488	0.764144	0.705895	0.733999	0.707337	0.743355	0.742554	0.744019	0.789243	0.75472	0.792678	0.716984
p4hb	0.580424	0.373976	0.141087	0.102397	0.89588	1.09861	0	0.366204	1.09861	0.668876	0.597253	0.597253	0.77424	0.297063	0.89588	0.476974	0.629157	0.468642	0.552563	0.386078	0.468642	0.545202	0.335679	0.55028	0.685606	0.380629	0.399616	0.36765	0.326114	0.539712	0.407841	0.475453	0.466962	0.388647	0.303074	0.387505	0.387847	0.386257	0.369903	0.350622	0.375347	0.40108	0.410679	0.337093	0.474735	0.347666	0.399965	0.335955	0.329873
gde1	0.295027	0.223002	0.0686874	0.0205003	0.51986	0.693147	0.346574	0	0	0.297063	0.597253	0.462098	0.358352	0.198042	0.346574	0.277259	0.0693147	0.337135	0.267292	0.28197	0.253575	0.285272	0.236658	0.163012	0.294951	0.205195	0.165296	0.219772	0.259035	0.201681	0.190453	0.203747	0.308734	0.239606	0.203279	0.252595	0.27808	0.26082	0.241073	0.213891	0.247128	0.194037	0.198097	0.219213	0.223286	0.230038	0.186508	0.219383	0.242365
psma8	0.607606	0.377897	0.241899	0.187285	1.17053	0.693147	0.549306	0.231049	0.693147	0.850092	0.963457	0.767528	0.855333	0.553029	0.44794	0.689673	0.537528	0.597253	0.534583	0.464544	0.446116	0.389895	0.335679	0.561442	0.549907	0.486156	0.479905	0.479923	0.396992	0.450175	0.522727	0.394589	0.353332	0.397358	0.353117	0.332587	0.358437	0.400075	0.31841	0.38762	0.346312	0.383714	0.383349	0.392177	0.342756	0.338713	0.304569	0.352662	0.353472
eef1db	0.951837	0.535597	0.417657	0.378163	1.09551	1.38629	0.693147	0.963457	1.09861	1.25378	1.36478	0.693147	0.876405	1.02386	0.9678	1.17722	0.745472	0.86612	0.894119	0.9338	0.946095	0.847748	0.800904	0.916428	0.772012	0.623707	0.842492	0.644273	0.626105	0.723687	0.62636	0.591452	0.568376	0.570617	0.591283	0.550678	0.463173	0.426987	0.567741	0.504783	0.525576	0.492942	0.429899	0.530758	0.512721	0.44459	0.456811	0.513922	0.477311
tyms	0.242672	0.148226	0.0137124	0.00143509	0.44794	0	0.346574	0.366204	0.693147	0.297063	0.366204	0.231049	0.358352	0.099021	0.173287	0.25808	0.109861	0.199084	0.216608	0.171067	0.0770164	0.285272	0.184343	0.241485	0.083633	0.13349	0.284092	0.189635	0.169597	0.200767	0.213954	0.163481	0.146866	0.28175	0.220394	0.213665	0.137994	0.138133	0.162398	0.119653	0.140612	0.137364	0.0903942	0.140831	0.124611	0.13997	0.0781858	0.134261	0.0766868
morf4l1	0.423707	0.331836	0.201115	0.129039	0.51986	0.693147	0.346574	0.462098	0.693147	0.495105	0.462098	0.828302	0.415888	0.297063	0.346574	0.184839	0.317805	0.253575	0.458559	0.321203	0.269557	0.303252	0.52563	0.400291	0.360343	0.366647	0.333863	0.327812	0.352273	0.35174	0.353935	0.338317	0.444236	0.367324	0.30387	0.41121	0.400995	0.323598	0.297096	0.371297	0.348354	0.338232	0.342576	0.30877	0.323285	0.333892	0.246782	0.323254	0.24445
hspa5	1.22117	0.502945	0.165401	0.22098	1.5486	1.79176	2.85189	1.05935	0.693147	1.83398	1.43916	2.03642	1.55614	0.941472	1.40237	1.05317	0.496981	1.23752	1.16405	0.860372	1.17231	0.640495	0.654585	0.803497	0.840422	0.788076	0.512911	0.578266	0.671817	0.646615	0.519632	0.595523	0.59741	0.513384	0.62186	0.544991	0.458615	0.503341	0.454688	0.46879	0.507228	0.562681	0.458372	0.416159	0.472478	0.469867	0.509156	0.407171	0.449183
eif4a1b	0.574913	0.297463	0.120122	0.114805	0.51986	0.693147	0.693147	0.693147	1.38629	0.709973	0.231049	0.828302	0.693147	0.751071	0.346574	0.65479	0.496981	0.503564	0.527222	0.432107	0.346574	0.389895	0.448399	0.429252	0.421265	0.452334	0.36438	0.384392	0.303754	0.306078	0.425253	0.338317	0.315381	0.368134	0.358766	0.220355	0.31632	0.326834	0.342097	0.35896	0.319247	0.266337	0.233101	0.285383	0.283021	0.263746	0.264978	0.274493	0.240285
dnajc9	0.377993	0.209339	0.0535842	0.00965527	0.722593	0.693147	1.09861	0.597253	0	0.454008	0.366204	0.462098	0.415888	0.099021	0.44794	0.331321	0.317805	0.253575	0.310613	0.309696	0.292083	0.285272	0.269665	0.173287	0.200648	0.215115	0.24851	0.234841	0.236675	0.213842	0.195974	0.247114	0.25578	0.208285	0.274647	0.178686	0.250601	0.200286	0.159205	0.225306	0.177051	0.220193	0.176711	0.239758	0.245907	0.208397	0.182741	0.220744	0.189045
srsf3b	0.472032	0.332356	0.184735	0.161772	0.722593	0.693147	0.346574	0.693147	0.693147	0.924842	0.462098	0.462098	0.277259	0.454008	0.44794	0.30429	0.38712	0.346574	0.4839	0.330626	0.369099	0.415237	0.250357	0.454008	0.404395	0.462254	0.369099	0.30905	0.320633	0.315258	0.344945	0.341417	0.328675	0.36668	0.38655	0.377601	0.31632	0.367068	0.345708	0.330299	0.373376	0.319804	0.33173	0.306085	0.345695	0.356234	0.339753	0.252117	0.311206
dut	0.649297	0.264212	0.0155831	0.000478889	1.06917	1.79176	0.89588	0.828302	1.38629	0.949113	0.597253	0.828302	0.855333	0.354987	0.486478	0.25808	0.321888	0.375643	0.511515	0.461963	0.16914	0.550803	0.479315	0.460971	0.408569	0.243789	0.535092	0.516589	0.508282	0.397623	0.473708	0.370914	0.446578	0.466028	0.36969	0.370678	0.344023	0.250746	0.218966	0.234191	0.188626	0.158606	0.13909	0.167354	0.171938	0.188281	0.117426	0.0980388	0.0863244
eif4bb	0.624926	0.328473	0.139147	0.0616206	1.37016	0	1.03972	0.963457	1.09861	0.553029	0.366204	0.963457	0.554518	0.454008	0.693147	0.708852	0.595064	0.606692	0.639207	0.647118	0.468642	0.24195	0.401693	0.561442	0.415065	0.406328	0.391625	0.301368	0.406272	0.400381	0.416069	0.387704	0.322028	0.392352	0.324537	0.283464	0.319756	0.374165	0.333856	0.344581	0.322953	0.329592	0.323189	0.296124	0.322331	0.307418	0.318357	0.316903	0.316199
mcm2	0.558316	0.251381	0.0509371	0.00152686	0.9678	1.38629	1.35403	0.462098	0	0.808994	0.536479	0.597253	0.635611	0.396084	0.51986	0.627759	0.496981	0.44322	0.397257	0.399218	0.6452	0.353935	0.316371	0.383948	0.311493	0.243078	0.264838	0.282606	0.41347	0.299899	0.264249	0.212868	0.226407	0.18892	0.202483	0.284703	0.277092	0.306533	0.215638	0.199979	0.222041	0.234347	0.234487	0.270847	0.276194	0.265398	0.242092	0.29545	0.228223
gars1	0.361183	0.215542	0.0648316	0.0219341	0.44794	0.693147	0.89588	0.462098	0	0.65205	0	0.231049	0.358352	0.511931	0.346574	0.442919	0.38712	0.292083	0.198628	0.381366	0.375643	0.267292	0.250357	0.202249	0.25847	0.290881	0.165296	0.204704	0.214316	0.325352	0.1363	0.316977	0.338107	0.273836	0.237509	0.304299	0.200719	0.242019	0.210591	0.220012	0.214695	0.233599	0.212714	0.208127	0.165829	0.188078	0.180821	0.185667	0.202714
snrpd1	0.634971	0.302125	0.0920322	0.0898806	0.9678	1.60944	1.24245	0.732408	0.693147	0.98796	0.597253	0.693147	0.716704	0.594126	0.51986	0.56237	0.409434	0.414151	0.473281	0.49227	0.487582	0.22397	0.387994	0.404497	0.454646	0.304863	0.314609	0.310183	0.445511	0.353806	0.302438	0.271375	0.4035	0.346014	0.334548	0.327109	0.349126	0.378027	0.373916	0.328629	0.301558	0.202015	0.307193	0.276638	0.272662	0.271687	0.272229	0.267842	0.257346
cox6a1	0.989116	0.661797	0.427154	0.484925	1.29824	1.38629	1.60944	1.36478	1.09861	1.13794	1.42556	1.19451	1.10904	0.866918	0.748933	1.03399	0.635611	0.751286	0.91386	0.849673	0.706234	0.93184	0.506323	0.681012	0.69595	0.81453	0.760756	0.656781	0.898219	0.719554	0.567889	0.668752	0.741422	0.748224	0.654904	0.61347	0.676561	0.684077	0.561677	0.730097	0.623162	0.677547	0.592626	0.63981	0.698263	0.671918	0.668021	0.597223	0.592753
papss2b	0.651818	0.305582	0.0736245	0.0274762	1.02359	1.09861	0.89588	0	1.79176	0.767897	1.05935	0.828302	0.415888	0.198042	0.621227	0.677518	0.277259	0.615503	0.527222	0.561359	0.780355	0.46592	0.421001	0.497007	0.387883	0.428432	0.422142	0.446956	0.42655	0.470364	0.401752	0.477373	0.2918	0.322439	0.305171	0.259285	0.312883	0.332939	0.27794	0.307294	0.268824	0.25655	0.263028	0.266677	0.245696	0.249656	0.262491	0.268143	0.279936
esd	0.373374	0.203782	0.0914292	0.0173797	0.173287	0.693147	0.693147	0.597253	0	0.610952	0.693147	0.231049	0.554518	0.198042	0.693147	0.496981	0.358352	0.353117	0.303252	0.430022	0.192541	0.216608	0.151336	0.198042	0.218889	0.157391	0.261566	0.204704	0.134158	0.170247	0.190453	0.176386	0.235839	0.141924	0.203279	0.26263	0.27952	0.221708	0.207398	0.235595	0.197687	0.214352	0.191328	0.157633	0.2022	0.21766	0.221336	0.249773	0.203784
si:ch211-156b7.4	0.369006	0.161733	0.0156537	0.00966612	0.89588	0.693147	0.549306	0.732408	0	0.741851	0.366204	0.597253	0.496981	0.198042	0.549306	0.138629	0.138629	0.265972	0.292633	0.154848	0.115525	0.353935	0.283364	0.227004	0.145926	0.181293	0.223058	0.251067	0.339193	0.252389	0.268106	0.183957	0.23777	0.268187	0.211837	0.170626	0.164034	0.184343	0.16189	0.15694	0.147944	0.106848	0.109089	0.12013	0.129828	0.128293	0.0850799	0.0991837	0.0603981
tcp1	0.792	0.33087	0.139563	0.127725	1.37016	1.38629	1.49787	0.732408	0	0.98099	0.693147	1.36478	0.876405	0.908015	1.02359	0.828302	0.58861	0.661183	0.657187	0.651829	0.619089	0.631845	0.426609	0.443733	0.557921	0.524039	0.529676	0.420783	0.361553	0.524053	0.371101	0.282045	0.310665	0.426582	0.324537	0.390982	0.333386	0.30155	0.27794	0.320002	0.287875	0.319391	0.308958	0.330162	0.278465	0.283054	0.312103	0.321892	0.261567
adssl	0.387566	0.216798	0.0887534	0.0820236	0.693147	0.693147	0.693147	0.597253	0	0.495105	0.693147	0.462098	0.415888	0.297063	0.549306	0.21187	0.358352	0.253575	0.303252	0.293477	0.192541	0.25993	0.354987	0.311544	0.240229	0.157391	0.264838	0.168313	0.214316	0.298051	0.24379	0.220438	0.233908	0.252526	0.208285	0.2237	0.254584	0.231049	0.219241	0.185601	0.208044	0.212543	0.188943	0.168719	0.22461	0.24102	0.218209	0.202374	0.205092
h3f3b.1	1.55601	1.45041	1.09718	0.972957	1.60131	2.07944	1.79176	1.73099	2.48491	1.83108	1.52145	2.13891	1.27738	1.01287	1.4087	1.37597	1.10791	1.33492	1.52115	1.42185	1.03324	1.46662	1.63378	1.54135	1.54073	1.37602	1.74869	1.677	1.69786	1.63308	1.68972	1.72525	1.57863	1.64181	1.57688	1.46283	1.58097	1.54381	1.38439	1.45474	1.44436	1.34706	1.35217	1.39765	1.32281	1.31463	1.17982	1.21531	1.26566
ddx39ab	0.639557	0.314689	0.093982	0.109023	0.89588	1.60944	1.03972	0.462098	0.693147	0.956719	0.924196	1.05935	0.77424	0.495105	0.549306	0.423741	0.456435	0.475185	0.42996	0.376655	0.276101	0.527222	0.52563	0.30127	0.442278	0.376567	0.417423	0.324118	0.419352	0.395334	0.308773	0.498013	0.323959	0.348111	0.363772	0.324383	0.365751	0.300428	0.368048	0.292546	0.326278	0.315032	0.261336	0.317951	0.250545	0.308119	0.253036	0.246447	0.274942
psma1	0.717575	0.420963	0.280633	0.286653	1.06917	1.09861	0.693147	0.828302	0.693147	1.02386	1.19451	1.05935	0.77424	0.454008	0.346574	0.762085	0.496981	0.484624	0.682528	0.7047	0.568184	0.509242	0.729281	0.639914	0.525911	0.448272	0.50243	0.54133	0.48643	0.578676	0.489421	0.429521	0.532355	0.526529	0.395904	0.4582	0.376059	0.47269	0.356615	0.394962	0.401121	0.408389	0.382663	0.294219	0.310941	0.382075	0.401947	0.354024	0.413098
rangap1a	0.255737	0.155607	0.0514398	0.0207936	0.346574	0.693147	0.346574	0.462098	0	0.354987	0.231049	0.462098	0.415888	0.099021	0.173287	0.184839	0.277259	0.269557	0.0433217	0.254244	0.0770164	0.155307	0.231049	0.0495105	0.284281	0.215115	0.215067	0.155805	0.169597	0.218889	0.222944	0.164166	0.170446	0.171147	0.176153	0.182031	0.162038	0.184839	0.18876	0.137646	0.184305	0.15332	0.175325	0.1863	0.142465	0.109686	0.132489	0.104172	0.0856034
pno1	0.33914	0.188383	0.0881136	0.0536491	0.44794	0.693147	0.346574	0.462098	0	0.553029	0.231049	0.231049	0.415888	0.495105	0	0.442919	0.415888	0.292083	0.397257	0.397585	0.391625	0.25993	0.198042	0.222797	0.214418	0.352666	0.245584	0.159499	0.111798	0.286804	0.168792	0.193077	0.120278	0.167596	0.171147	0.281489	0.175782	0.215106	0.236542	0.167977	0.228758	0.186386	0.168556	0.162223	0.170385	0.180527	0.205627	0.223389	0.215316
ncl	1.1641	0.616879	0.502909	0.462277	1.66095	1.94591	1.86883	0.963457	0.693147	1.30071	1.19451	1.22963	1.07506	1.19586	1.03972	1.21883	1.23318	1.07175	0.948059	1.13781	1.27964	0.82644	0.899333	1.00793	0.921037	0.898381	0.90466	0.7176	0.863696	0.7771	0.728328	0.647575	0.587855	0.601141	0.596136	0.584906	0.562601	0.601138	0.612644	0.606275	0.65712	0.630156	0.463757	0.552241	0.560863	0.567679	0.577099	0.606526	0.522496
setb	0.727177	0.384729	0.253829	0.288019	0.823959	1.09861	0.89588	1.05935	0.693147	0.949113	0.828302	1.19451	0.936426	0.553029	0.722593	0.577246	0.617379	0.59071	0.696475	0.699988	0.505832	0.509242	0.558637	0.53248	0.478759	0.476235	0.494094	0.516314	0.538748	0.501798	0.390921	0.387704	0.380774	0.448059	0.380243	0.385661	0.438793	0.352129	0.338904	0.373707	0.288556	0.400824	0.333728	0.350864	0.38302	0.330151	0.370179	0.345329	0.343783
ola1	0.744365	0.395662	0.266467	0.240157	0.823959	1.38629	0.346574	0.732408	1.09861	0.866918	0.366204	0.828302	0.693147	0.668876	0.89588	0.789945	0.733694	0.72876	0.920445	0.547722	0.744742	0.72585	0.500714	0.681012	0.638455	0.657528	0.46537	0.517447	0.272114	0.510978	0.445073	0.405945	0.414863	0.430133	0.408013	0.42521	0.324632	0.387368	0.433132	0.420746	0.393108	0.43134	0.358192	0.383431	0.383974	0.350079	0.3485	0.420473	0.363459
rrm2.1	0.857224	0.407391	0.0235642	0.0370294	1.34382	2.30259	1.38629	1.24589	1.94591	0.862894	0.732408	1.52145	1.03859	0.354987	0.888837	0.340396	0.34012	0.465056	0.70306	0.435691	0.115525	0.555115	0.803238	0.505354	0.592061	0.379658	0.713129	0.672052	0.58165	0.6092	0.602418	0.623663	0.649636	0.763609	0.59245	0.467925	0.550215	0.50996	0.400968	0.417666	0.369329	0.298473	0.309018	0.297828	0.267796	0.331663	0.189335	0.177026	0.122825
zgc:110339	0.393152	0.214319	0.114135	0.0798404	0.44794	0.693147	0.346574	0.693147	0.693147	0.454008	0.597253	0.693147	0.554518	0.297063	0.346574	0.25808	0.207944	0.407608	0.216608	0.265752	0.215067	0.25993	0.283364	0.26624	0.237129	0.215115	0.126787	0.19845	0.191956	0.240229	0.179622	0.238679	0.302087	0.203279	0.206831	0.186746	0.260458	0.192562	0.238808	0.274088	0.234427	0.214352	0.223254	0.24026	0.226519	0.205984	0.225103	0.22974	0.193262
hnrnpa1b	0.631443	0.361154	0.186593	0.149901	1.06917	0.693147	1.24245	0.462098	0.693147	0.782948	0.597253	1.36478	0.818869	0.297063	0.621227	0.596425	0.38712	0.50715	0.458559	0.56394	0.629218	0.216608	0.412319	0.522206	0.527609	0.428432	0.491167	0.440702	0.49023	0.423788	0.315108	0.356558	0.429884	0.433685	0.36022	0.318443	0.360328	0.331817	0.347554	0.324918	0.373612	0.387005	0.342196	0.347398	0.327409	0.334978	0.322838	0.370351	0.323216
gpx4b	0.69419	0.459506	0.201428	0.293013	0.89588	0.693147	1.03972	0.693147	0.693147	0.767897	1.13373	1.11073	0.716704	0.751071	0.44794	0.643463	0.456435	0.458513	0.657187	0.448326	0.491167	0.595885	0.520022	0.615159	0.710046	0.732866	0.491167	0.434448	0.659826	0.500666	0.457744	0.451562	0.464177	0.557851	0.462126	0.532871	0.449543	0.490262	0.459083	0.50153	0.446183	0.505785	0.474823	0.439641	0.412556	0.480712	0.462221	0.385094	0.481702
hist1h4l.16	0.291184	0.247014	0.0241116	0.0212889	0.621227	0.693147	0.549306	0.366204	0.693147	0.454008	0.231049	0.366204	0.219722	0.156945	0	0.0732408	0.109861	0.154033	0.255897	0.196211	0	0.249312	0.39862	0.216729	0.214418	0.186762	0.370578	0.416477	0.37255	0.362768	0.3934	0.427245	0.342638	0.395611	0.36053	0.259445	0.321859	0.31526	0.247753	0.271478	0.274127	0.189835	0.205142	0.231036	0.140423	0.146125	0.115506	0.11521	0.0971405
abcc13	0.43802	0.429185	0.134899	0.00179917	0.748933	0	0.549306	0	0	0.255966	0.231049	0.462098	1.01752	0.297063	0.89588	0.511858	0.676157	0.452659	0.303252	0.547722	0.517982	0.436545	0.619043	0.361054	0.489429	0.262918	0.428341	0.411968	0.529068	0.388937	0.481245	0.498713	0.450494	0.516868	0.392662	0.536271	0.454323	0.440083	0.433205	0.373539	0.413378	0.441009	0.383497	0.407351	0.394914	0.472082	0.352267	0.498795	0.417325
tram1	0.599087	0.332727	0.218986	0.171934	0.693147	0.693147	1.24245	0.693147	1.09861	0.767897	0.462098	0.462098	0.680239	0.511931	0.794513	0.543191	0.468213	0.612545	0.44794	0.480763	0.574727	0.389895	0.368686	0.375535	0.480458	0.338684	0.361108	0.237401	0.432431	0.399467	0.297943	0.355709	0.393864	0.332451	0.315336	0.343242	0.312893	0.385632	0.340153	0.35896	0.311613	0.348839	0.366041	0.329472	0.348565	0.310459	0.323404	0.316838	0.329337
rpa1	0.329398	0.205341	0.0514583	0.0202338	0.51986	0.693147	0	0.231049	0.693147	0.610952	0.231049	0.693147	0.554518	0.396084	0.274653	0.184839	0.207944	0.269557	0.198628	0.342133	0.199084	0.129965	0.203651	0.255966	0.247799	0.109588	0.176559	0.195889	0.214316	0.210861	0.235615	0.147475	0.27379	0.305324	0.240417	0.167281	0.250706	0.26356	0.216976	0.215932	0.204417	0.17224	0.188637	0.21307	0.205139	0.225602	0.194043	0.202374	0.192489
mcm5	0.638551	0.28489	0.0522735	0.00247054	0.866434	1.38629	1.86883	0.597253	0	0.840872	0.828302	0.767528	0.439445	0.709973	1.06212	0.684542	0.391202	0.407608	0.595885	0.539799	0.515961	0.24195	0.316371	0.369468	0.337305	0.280961	0.276101	0.287457	0.475733	0.358655	0.364765	0.183808	0.362764	0.275655	0.273404	0.33717	0.282419	0.294573	0.254673	0.208895	0.236988	0.238885	0.244027	0.300212	0.307875	0.262283	0.319798	0.314573	0.251049
btf3	1.78202	1.30311	1.32526	1.19147	1.69039	1.79176	1.94591	1.93904	1.79176	1.81961	1.7525	1.67021	1.99103	1.88676	1.87137	1.94598	1.92678	1.86025	1.73291	1.68152	1.89202	1.77317	1.54025	1.57789	1.60764	1.51569	1.48188	1.45389	1.24451	1.37864	1.4114	1.3371	1.37208	1.31314	1.22207	1.30026	1.24037	1.28645	1.38002	1.2804	1.28252	1.29509	1.19712	1.24185	1.30475	1.1982	1.28937	1.33809	1.2929
snrpe	0.555435	0.253996	0.0978492	0.0970234	0.9678	0.693147	1.03972	0.597253	0	0.751071	0.828302	1.13373	0.716704	0.683927	0.173287	0.635611	0.38712	0.414151	0.570544	0.381366	0.375643	0.422598	0.401693	0.410565	0.334532	0.300801	0.237593	0.273792	0.316834	0.300117	0.308773	0.232658	0.312595	0.28175	0.227497	0.23176	0.310887	0.265178	0.302964	0.235595	0.276464	0.256137	0.230716	0.236449	0.21322	0.281962	0.218849	0.225733	0.238442
nasp	0.659488	0.320358	0.093128	0.079998	1.19687	1.79176	1.24245	0.902683	0.693147	0.65205	0.597253	0.693147	0.77424	0.495105	0.693147	0.369678	0.179176	0.491167	0.696475	0.524707	0.314609	0.4839	0.503249	0.451703	0.333791	0.428432	0.372371	0.344038	0.506708	0.358635	0.294016	0.309406	0.331478	0.363633	0.398505	0.347154	0.437902	0.376798	0.289694	0.310547	0.347543	0.293086	0.223567	0.287296	0.331743	0.299706	0.231234	0.349637	0.241299
hsd3b7	0.594953	0.540416	0.258833	0.240357	0.346574	1.09861	0.89588	0.828302	0.693147	0.553029	0.231049	0.462098	0.554518	0.610952	0.794513	0.496981	0.415888	0.50715	0.595885	0.522126	0.635761	0.552563	0.599735	0.577784	0.554495	0.561922	0.519892	0.702256	0.693584	0.646809	0.548068	0.553435	0.48863	0.592737	0.543491	0.500487	0.539104	0.534746	0.518709	0.517948	0.575147	0.563533	0.554757	0.500021	0.565094	0.475965	0.540062	0.515349	0.47396
tuba8l	0.944762	0.7625	0.374632	0.406272	1.16349	1.79176	1.15129	0.902683	1.79176	1.19586	0.767528	1.26889	0.855333	0.41291	0.621227	0.592122	0.578074	0.689562	1.05777	0.801336	0.850138	0.781358	0.863253	0.891681	0.930492	0.826247	0.877518	1.10963	0.891429	0.919918	0.910377	0.943358	0.878417	1.0654	0.828723	0.744005	0.851442	0.776691	0.754517	0.730926	0.801147	0.604758	0.775695	0.745943	0.637444	0.70635	0.584811	0.551513	0.581494
shmt1	0.295416	0.195634	0.038423	0.0284627	0.274653	0.693147	0.549306	0.462098	0.693147	0.099021	0.231049	0.366204	0.415888	0.198042	0.44794	0.277259	0.138629	0.13805	0.0866434	0.194081	0.0385082	0.328593	0.184343	0.251759	0.28738	0.14341	0.134779	0.204704	0.236675	0.245276	0.334929	0.244014	0.229192	0.271738	0.244612	0.264	0.230089	0.236032	0.274747	0.207305	0.159964	0.179477	0.157324	0.143082	0.2022	0.132729	0.173927	0.194662	0.146774
mif	0.44758	0.341675	0.178508	0.142361	0.621227	0.693147	1.03972	0.462098	0	0.610952	0.462098	0.462098	0.635611	0.396084	0.346574	0.46995	0.138629	0.330591	0.397257	0.430022	0.629218	0.267292	0.401693	0.330231	0.407495	0.314783	0.407608	0.302796	0.428632	0.419655	0.344945	0.304071	0.335322	0.288853	0.333094	0.374111	0.378497	0.354361	0.307084	0.323713	0.305263	0.294303	0.378506	0.323667	0.321669	0.352493	0.339113	0.383661	0.360072
srsf1a	0.340193	0.178119	0.0608765	0.0363282	0.621227	0.693147	0.693147	0.693147	0	0.454008	0.462098	0.597253	0.496981	0.297063	0.346574	0.30429	0.179176	0.154033	0.173287	0.110904	0.176559	0.0433217	0.250357	0.247553	0.237129	0.252998	0.134779	0.150684	0.236675	0.133765	0.168792	0.242464	0.274645	0.172602	0.261727	0.165912	0.204155	0.201904	0.248796	0.174933	0.186348	0.209993	0.155632	0.175214	0.166491	0.150945	0.139383	0.122543	0.173822
eif3ha	0.749672	0.355126	0.227555	0.210908	0.89588	1.38629	0.89588	0.231049	1.09861	1.09684	0.963457	0.693147	0.855333	0.782948	0.173287	0.72803	0.745472	0.773812	0.895103	0.591666	0.81232	0.595885	0.54742	0.674944	0.483557	0.571842	0.457379	0.45092	0.361553	0.392354	0.401752	0.314741	0.323959	0.293215	0.411565	0.309013	0.304466	0.315875	0.376698	0.327336	0.362718	0.42953	0.328652	0.348959	0.316452	0.317389	0.327812	0.385697	0.371367
asf1ba	0.275136	0.142956	0.0110039	0.000407494	0.173287	0.693147	0.549306	0.366204	0.693147	0.41291	0.366204	0.366204	0.138629	0.099021	0.44794	0.231049	0.109861	0.160576	0.22397	0.182574	0	0.198628	0.316371	0.152738	0.109444	0.0617848	0.223058	0.192196	0.285194	0.155106	0.25278	0.187742	0.188456	0.23186	0.261084	0.149792	0.189968	0.162295	0.176506	0.136441	0.141221	0.106108	0.0934722	0.112854	0.0902257	0.126891	0.0474089	0.0704565	0.0535614
zgc:110540	0.479367	0.288087	0.0167489	0.0131992	0.850299	1.60944	0.549306	0.366204	0.693147	0.526983	0.366204	0.998577	0.635611	0.156945	0.346574	0.16566	0.207944	0.320462	0.446179	0.319119	0.0995422	0.44313	0.506323	0.362956	0.366215	0.209256	0.515837	0.479311	0.51548	0.333761	0.505014	0.50256	0.423256	0.531886	0.483143	0.38873	0.352055	0.346381	0.326661	0.28531	0.234153	0.172626	0.178152	0.204055	0.171919	0.191099	0.110176	0.111813	0.0949839
rfc2	0.211694	0.144198	0.0303885	0.00544948	0.346574	0	0.346574	0.231049	0	0.198042	0.462098	0.231049	0.358352	0.198042	0.621227	0.192691	0.0693147	0.237593	0.24195	0.138629	0.115525	0.216608	0.099021	0.148532	0.156596	0.0478033	0.107533	0.273792	0.236675	0.109444	0.129965	0.174837	0.188456	0.164044	0.167596	0.117553	0.194844	0.143613	0.117808	0.123734	0.141594	0.114086	0.118936	0.168719	0.163259	0.16815	0.130285	0.156939	0.105815
srsf7a	0.488192	0.309402	0.1921	0.127103	0.89588	0.693147	0.346574	0.462098	0	0.866918	0.366204	0.828302	0.716704	0.297063	0.274653	0.535339	0.566296	0.50715	0.371915	0.503777	0.330591	0.440578	0.500714	0.489037	0.294951	0.452334	0.272829	0.19845	0.383912	0.323286	0.257276	0.397689	0.269928	0.333094	0.296767	0.287573	0.301135	0.321354	0.32212	0.325287	0.331267	0.368826	0.31642	0.300715	0.333644	0.3855	0.276919	0.309571	0.322501
hdlbpa	0.522868	0.221337	0.0761138	0.0711718	1.12495	1.09861	1.03972	0.462098	0	0.751071	0.462098	0.597253	0.680239	0.255966	0.677013	0.358352	0.346574	0.337135	0.415237	0.464544	0.552201	0.310613	0.401693	0.425046	0.399924	0.342746	0.22633	0.258724	0.303754	0.228068	0.24011	0.289616	0.229192	0.292405	0.236055	0.252595	0.280518	0.216228	0.264759	0.225764	0.188992	0.226362	0.166171	0.214623	0.215498	0.21766	0.193403	0.21205	0.156226
cbx5	0.398495	0.223343	0.0909729	0.0537789	0.44794	0.693147	0.346574	0.597253	0.693147	0.726799	0.231049	0.963457	0.358352	0.354987	0.346574	0.385383	0.138629	0.337135	0.458559	0.286682	0.192541	0.173287	0.32198	0.280721	0.313192	0.119508	0.146042	0.246216	0.303754	0.238162	0.24195	0.262255	0.240555	0.241061	0.218143	0.159221	0.228649	0.17662	0.23788	0.217972	0.237452	0.211474	0.2141	0.236795	0.255762	0.278227	0.22951	0.238362	0.216387
pa2g4a	0.554596	0.20189	0.0508998	0.0271972	0.89588	1.38629	1.09861	0.828302	0	0.594126	0.366204	0.828302	1.07506	0.198042	0.44794	0.51971	0.664379	0.269557	0.440578	0.363063	0.50715	0.285272	0.335679	0.400291	0.367914	0.328764	0.272829	0.213518	0.329913	0.313192	0.246445	0.304071	0.269928	0.21894	0.21894	0.289549	0.232527	0.208505	0.11647	0.165102	0.167296	0.170758	0.163786	0.138491	0.20771	0.182941	0.173927	0.15762	0.175665
nars1	0.430043	0.195479	0.080031	0.0463609	1.19687	0.693147	0.346574	0.462098	0	0.726799	0.462098	0.693147	0.578074	0.156945	0.44794	0.442919	0.38712	0.414151	0.310613	0.362566	0.468642	0.353935	0.151336	0.26624	0.334532	0.205195	0.13805	0.150684	0.281395	0.215908	0.176968	0.212868	0.233908	0.228952	0.256078	0.23313	0.232086	0.183221	0.202868	0.170018	0.184305	0.228912	0.168556	0.161443	0.186623	0.188779	0.19845	0.207363	0.188803
hmgb2a	1.39073	1.37569	0.990307	0.691641	1.93625	2.3979	1.38629	1.56071	1.60944	1.57512	1.2904	2.05793	1.66857	0.751071	0.866434	0.893691	0.969425	1.22093	1.35029	1.13377	0.757139	1.1823	1.62097	1.48747	1.48901	1.39102	1.43845	1.61967	1.51988	1.51022	1.61463	1.60492	1.42711	1.61952	1.51763	1.30113	1.50581	1.50261	1.46383	1.41003	1.41481	1.25311	1.37072	1.33651	1.35532	1.29624	1.20453	1.12486	1.23297
nucks1a	0.30942	0.238099	0.0918525	0.0638195	0.621227	0	0.693147	0.366204	0	0.511931	0.366204	0.231049	0.496981	0.396084	0.346574	0.231049	0.317805	0.353117	0.24195	0.194081	0.231049	0.25993	0.132028	0.148532	0.363443	0.304863	0.118796	0.315304	0.227395	0.233115	0.246445	0.234894	0.240555	0.242515	0.264635	0.24788	0.268328	0.26082	0.256109	0.291711	0.237072	0.278675	0.268418	0.242165	0.231736	0.26686	0.212878	0.221655	0.191954
nucks1b	0.231583	0.192916	0.0677792	0.03106	0.346574	0	0.549306	0.231049	0	0.454008	0.231049	0.231049	0.496981	0.198042	0	0.25808	0.138629	0.176559	0.173287	0.226518	0.154033	0.216608	0.368686	0.251759	0.211318	0.181293	0.195813	0.300235	0.227395	0.191587	0.226625	0.238679	0.294585	0.290307	0.274647	0.218986	0.261456	0.168897	0.148289	0.205264	0.189673	0.166399	0.159016	0.169844	0.194411	0.166437	0.145354	0.158602	0.134171
c1qbp	0.433211	0.18978	0.0925122	0.0468083	0.621227	0.693147	1.09861	0.231049	0	0.65205	0.462098	0.693147	0.496981	0.751071	0.274653	0.624284	0.358352	0.231049	0.371915	0.4206	0.468642	0.155307	0.165035	0.262033	0.284281	0.215115	0.203804	0.192196	0.201236	0.208794	0.212113	0.156596	0.281291	0.244612	0.164044	0.23845	0.184094	0.225569	0.158278	0.200348	0.138569	0.120254	0.220869	0.140397	0.215498	0.208707	0.185228	0.18733	0.170672
mtpn	0.878796	0.785202	0.437348	0.415824	1.29824	1.60944	0.89588	0.693147	0	0.908015	0.828302	1.43916	1.14076	0.808994	0.850299	0.945875	0.570378	0.801501	1.01672	0.796803	0.603107	0.936943	0.790289	0.723164	0.845752	0.830737	0.867982	0.850482	0.908816	0.698378	0.752086	0.773565	0.915937	0.849924	0.728484	0.809424	0.853902	0.853816	0.75396	0.841304	0.770867	0.852226	0.770373	0.666709	0.726142	0.769149	0.756099	0.843104	0.747374
cbx1a	0.287577	0.163863	0.0530092	0.0273534	0.51986	0.693147	0.549306	0.231049	0	0.553029	0.462098	0.597253	0.277259	0.099021	0.44794	0.285111	0.207944	0.154033	0.24195	0.138629	0.0995422	0.173287	0.165035	0.202249	0.109444	0.119508	0.146042	0.204704	0.249755	0.109444	0.168792	0.130785	0.161014	0.124809	0.259629	0.159221	0.192406	0.183221	0.201941	0.148313	0.160946	0.17479	0.167864	0.213497	0.166491	0.162311	0.119624	0.150589	0.145466
hmgn2	2.13787	2.47145	1.58724	1.05174	2.47336	2.89037	2.69681	2.81272	3.4012	2.28359	2.84879	2.49851	2.04231	1.5798	1.17512	1.98702	1.36573	1.93762	2.2023	1.65102	1.1754	1.44963	2.27656	1.88923	2.07921	2.31676	2.18598	2.51687	2.51992	2.41436	2.56184	2.7257	2.31784	2.53087	2.67905	2.58278	2.69796	2.61705	2.46316	2.6549	2.53823	2.42887	2.80451	2.43953	2.31394	2.53494	2.37576	2.20807	2.3215
manf	0.545462	0.19347	0.0476595	0.0331892	0.9678	1.09861	1.35403	0.536479	0	0.997817	0.597253	0.879686	0.831777	0.255966	0.621227	0.385383	0.179176	0.512128	0.653153	0.381366	0.359661	0.216608	0.21735	0.336299	0.329734	0.288656	0.215067	0.237401	0.346792	0.208794	0.224784	0.20199	0.289869	0.214745	0.124809	0.184771	0.24583	0.235418	0.171976	0.161021	0.229438	0.246279	0.192714	0.170977	0.177881	0.173678	0.141303	0.156939	0.153374
sub1b	0.37849	0.238954	0.104262	0.0892697	0.51986	0	0.693147	0.462098	0.693147	0.610952	0.597253	0.231049	0.635611	0.454008	0.51986	0.21187	0.277259	0.292083	0.285272	0.321203	0.353117	0.129965	0.283364	0.251759	0.250899	0.252998	0.223058	0.258724	0.281395	0.28589	0.285272	0.240229	0.276575	0.290307	0.220394	0.288179	0.243834	0.30155	0.224699	0.256464	0.273813	0.217643	0.210329	0.253251	0.200583	0.242415	0.209111	0.213713	0.22031
canx	0.458223	0.210049	0.0639091	0.0497943	0.51986	0.693147	1.09861	0.462098	0	0.693147	1.05935	0.462098	0.855333	0.198042	0.44794	0.570222	0.277259	0.359661	0.4839	0.337422	0.276101	0.129965	0.33007	0.272308	0.28738	0.266979	0.157304	0.207264	0.236675	0.184474	0.190453	0.247114	0.292655	0.210383	0.2254	0.21564	0.296259	0.232171	0.211518	0.217972	0.237753	0.274315	0.223947	0.258621	0.195366	0.182941	0.200013	0.188992	0.204021
prdx1	0.834893	0.986689	0.314656	0.283343	0.44794	1.09861	0.89588	0.231049	1.38629	0.930037	0.902683	1.05935	0.899962	0.888939	0.346574	0.442919	0.709008	0.719321	0.89107	0.810892	0.885061	0.959733	0.876952	1.02691	0.951022	1.00743	0.902522	1.15613	1.11163	0.955452	1.0914	1.0937	1.04075	1.12154	1.0877	1.06962	1.12321	1.06513	0.986999	0.990697	1.1272	0.962693	0.986159	0.912357	0.976965	0.891179	0.915501	0.910661	0.880193
khdrbs1a	1.24752	0.827761	0.597989	0.686493	1.51006	1.79176	1.77767	1.59583	1.09861	1.72059	1.86614	1.26889	1.20805	1.06496	1.21301	1.04102	1.09737	1.04407	1.39855	1.07619	0.964788	0.917117	0.822694	0.99822	0.943452	1.02645	0.986741	0.864933	0.902019	0.938265	0.905314	0.864602	0.849093	0.898566	0.856926	0.857322	0.921299	0.782859	0.810715	0.929113	0.843331	0.76671	0.814222	0.768455	0.786281	0.778813	0.814944	0.69189	0.816173
tma7	0.682853	0.510538	0.302473	0.290584	0.621227	1.09861	1.15129	0.963457	0	0.866918	1.15525	0.963457	0.957498	0.454008	0.621227	0.627759	0.485203	0.558745	0.570544	0.58487	0.50715	0.552563	0.525039	0.606746	0.58159	0.569616	0.563119	0.599068	0.592748	0.494685	0.563148	0.55877	0.518673	0.46372	0.538638	0.530145	0.584457	0.585928	0.561749	0.533074	0.486321	0.477078	0.558761	0.470491	0.509259	0.485228	0.410054	0.456611	0.446695
gtpbp4	0.916698	0.334816	0.267757	0.279629	1.03972	1.60944	0.89588	0.998577	1.09861	0.997817	0.998577	0.597253	0.831777	0.98099	1.23541	1.15177	1.06328	0.891604	0.883708	0.886147	1.03324	0.577905	0.497641	0.583448	0.562392	0.752163	0.466849	0.418222	0.406272	0.495837	0.380923	0.313192	0.351401	0.336002	0.235411	0.332587	0.254584	0.344405	0.301118	0.306925	0.299292	0.34267	0.274574	0.251001	0.321167	0.356308	0.324882	0.335653	0.308297
rpa3	0.372046	0.202797	0.0394235	0.0163371	0.51986	1.09861	0.693147	0.828302	0.693147	0.354987	0.231049	0.231049	0.496981	0.156945	0.274653	0.245925	0.248491	0.192541	0.310613	0.138629	0.0995422	0.335955	0.250357	0.276514	0.340404	0.167311	0.284092	0.27724	0.303754	0.172313	0.282617	0.183957	0.263281	0.240417	0.230406	0.223094	0.285509	0.209627	0.166839	0.228181	0.189372	0.16533	0.144092	0.212717	0.202499	0.187457	0.158508	0.181287	0.145229
selenoh	0.297114	0.155517	0.031755	0.0128776	0.693147	0.693147	0.346574	0.231049	0	0.808994	0.231049	0.231049	0.277259	0.255966	0.173287	0.3505	0.317805	0.176559	0.310613	0.238026	0.231049	0.24195	0.283364	0.173287	0.138355	0.13349	0.154033	0.159499	0.178877	0.233115	0.235615	0.191528	0.193172	0.16259	0.184711	0.141732	0.224215	0.139751	0.147362	0.131525	0.148926	0.142051	0.175019	0.103674	0.184053	0.122064	0.121828	0.160946	0.130248
kdelr2b	0.371663	0.172829	0.0690478	0.0399287	0.621227	0.693147	0.693147	0.231049	0	0.495105	0.462098	0.693147	0.554518	0.198042	0.89588	0.21187	0.277259	0.237593	0.310613	0.254244	0.330591	0.198628	0.21735	0.113502	0.25847	0.229096	0.115525	0.210958	0.262834	0.189521	0.179622	0.215103	0.229192	0.154033	0.21894	0.185377	0.187972	0.175498	0.148289	0.142562	0.188992	0.174049	0.136937	0.156073	0.178173	0.1757	0.160422	0.182642	0.151767
myca	0.325485	0.111479	0.0224787	0.019428	0.621227	0	0.346574	0.693147	0	0.553029	0.597253	0.231049	0.496981	0.198042	0.173287	0.438617	0.427667	0.375643	0.476539	0.216466	0.192541	0.385862	0.132028	0.163012	0.218889	0.222809	0.261566	0.099225	0.290167	0.196634	0.190453	0.0965386	0.146662	0.0855737	0.107694	0.130327	0.124355	0.122687	0.0882531	0.102777	0.076126	0.0966479	0.101933	0.0642653	0.0801596	0.0742658	0.0866434	0.0784697	0.0648564
spcs1	0.569087	0.388486	0.272764	0.20382	0.722593	0.693147	1.24245	0.693147	0	0.808994	0.693147	0.828302	0.277259	0.198042	0.44794	0.60858	0.635611	0.523132	0.552563	0.436818	0.751286	0.415237	0.387994	0.560998	0.594403	0.448272	0.333863	0.405714	0.493628	0.443976	0.418918	0.371013	0.512415	0.342462	0.47292	0.410446	0.370185	0.405554	0.370313	0.371297	0.387438	0.419259	0.365348	0.3034	0.373908	0.39274	0.405074	0.369749	0.34194
hells	0.311283	0.127887	0.0140576	0.00125252	0.44794	0	0.89588	0.231049	0	0.297063	0.231049	0.597253	0.578074	0.396084	0.549306	0.30429	0.277259	0.337135	0.292633	0.226518	0.269557	0.129965	0.184343	0.297063	0.196177	0.109588	0.192541	0.183382	0.102518	0.205814	0.138141	0.105659	0.122209	0.174056	0.156941	0.159221	0.131227	0.152954	0.0905183	0.0893222	0.115891	0.143533	0.111474	0.12013	0.137324	0.135143	0.115857	0.10251	0.112652
ostc	0.378058	0.217525	0.0925834	0.105328	0.621227	0	0.549306	0.597253	0	0.709973	0.462098	0.597253	0.635611	0.255966	0.51986	0.3505	0.207944	0.269557	0.389895	0.318622	0.38804	0.216608	0.250357	0.330231	0.342103	0.304863	0.157304	0.120547	0.249755	0.257436	0.218449	0.25692	0.304018	0.241061	0.250919	0.21701	0.246272	0.249235	0.239735	0.205264	0.260438	0.222743	0.179096	0.1863	0.214544	0.247242	0.176131	0.186649	0.202714
ddx21	0.744864	0.306975	0.226283	0.17221	0.346574	1.09861	0.89588	0.597253	0	0.866918	1.19451	0.462098	0.797797	1.13794	0.748933	0.904265	1.10791	0.619089	0.678495	0.690114	1.05646	0.768188	0.57428	0.662324	0.525911	0.653467	0.471913	0.336626	0.316834	0.450674	0.334115	0.309406	0.23777	0.300319	0.318888	0.319062	0.239851	0.250982	0.31759	0.266762	0.316301	0.352051	0.242955	0.324019	0.284344	0.294029	0.28886	0.297178	0.295452
fkbp1aa	0.847941	0.60089	0.417493	0.459977	0.794513	1.60944	1.24245	0.963457	0.693147	0.898796	1.05935	0.732408	1.0515	0.939893	0.823959	0.770766	0.52575	0.712778	0.975162	0.879981	0.603107	0.595885	0.655177	0.670737	0.743428	0.713026	0.694971	0.693442	0.784704	0.689272	0.65455	0.640854	0.672574	0.706905	0.647801	0.559026	0.635192	0.566124	0.543733	0.642437	0.517484	0.552014	0.586376	0.512314	0.54724	0.578108	0.560394	0.555415	0.516838
tpm4a	0.313107	0.348248	0.101876	0.0107601	0	0	0.693147	0.231049	0	0.198042	0.231049	0.732408	0.578074	0.354987	0.346574	0.30429	0.207944	0.253575	0.353935	0.325915	0.529676	0.173287	0.184343	0.305476	0.378584	0.505996	0.272829	0.360509	0.47715	0.358853	0.475742	0.457746	0.380774	0.284505	0.389444	0.333193	0.425048	0.337297	0.336639	0.384744	0.337316	0.346288	0.302109	0.323321	0.354368	0.298155	0.34722	0.354024	0.281485
hnrnpabb	0.927345	0.478714	0.293329	0.337078	1.14109	1.79176	1.7006	1.05935	1.09861	1.27467	1.2904	1.19451	1.09613	0.751071	0.794513	0.535339	0.756008	0.651054	0.68989	0.687354	0.596563	0.765138	0.62406	0.606746	0.703223	0.593518	0.648472	0.548742	0.626105	0.598666	0.471053	0.557594	0.544591	0.499754	0.425785	0.478283	0.51795	0.40768	0.442104	0.446161	0.438405	0.505863	0.367353	0.46026	0.494269	0.522051	0.381191	0.485948	0.43438
seta	0.856375	0.531387	0.376013	0.354629	1.12495	1.09861	1.7006	1.2904	1.09861	0.939893	0.597253	1.47694	0.87889	0.709973	0.693147	0.739357	0.657925	0.72876	0.791256	0.711496	0.529676	0.635173	0.623522	0.707225	0.644327	0.462254	0.709506	0.58885	0.618907	0.566515	0.618184	0.632956	0.542661	0.687233	0.649241	0.566942	0.619355	0.484275	0.455383	0.486293	0.503264	0.490904	0.526835	0.502091	0.474213	0.420469	0.402304	0.465162	0.482953
calr3a	0.561811	0.242369	0.0836741	0.0494681	0.722593	1.38629	1.44519	0.828302	0	0.924842	0.767528	0.597253	0.77424	0.454008	0.51986	0.423741	0.456435	0.237593	0.529773	0.385581	0.330591	0.267292	0.365613	0.326025	0.316291	0.300801	0.134779	0.249909	0.346391	0.27671	0.235615	0.180172	0.338107	0.226701	0.199728	0.304918	0.311885	0.30977	0.178771	0.2368	0.233445	0.296526	0.236872	0.231859	0.259656	0.280566	0.229227	0.215684	0.240764
bccip	0.332126	0.234878	0.115863	0.0530195	0.346574	0	0.549306	0.231049	0.693147	0.610952	0.231049	0.732408	0.554518	0.255966	0.346574	0.30429	0.207944	0.192541	0.346574	0.309696	0.276101	0.24195	0.198042	0.227004	0.221988	0.229096	0.300074	0.150684	0.298274	0.271663	0.184117	0.207533	0.143004	0.220394	0.16905	0.21564	0.283954	0.317989	0.303892	0.269172	0.219383	0.242318	0.20456	0.260526	0.265167	0.276825	0.253036	0.24176	0.208243
lig1	0.313011	0.15867	0.0252849	0.0113508	0.51986	1.09861	0.693147	0.366204	0	0.41291	0.462098	0.462098	0.358352	0.255966	0.346574	0.231049	0.109861	0.115525	0.285272	0.171067	0.0995422	0.198628	0.236658	0.212523	0.130785	0.119508	0.245584	0.19845	0.195756	0.150058	0.196788	0.236444	0.18374	0.165498	0.254624	0.159221	0.16891	0.16566	0.185157	0.139317	0.138268	0.119927	0.125398	0.18708	0.160026	0.149934	0.108323	0.147263	0.108379
nop58	0.518372	0.192583	0.0584793	0.0399413	0.794513	0.693147	1.38629	0.231049	0	0.87275	1.13373	0.767528	0.554518	0.354987	0.44794	0.543191	0.358352	0.446116	0.429183	0.388162	0.430133	0.310613	0.302672	0.315751	0.294951	0.348604	0.231049	0.231147	0.361553	0.256304	0.207618	0.229559	0.154367	0.246066	0.216843	0.130327	0.241837	0.181603	0.132745	0.141357	0.182341	0.215093	0.15871	0.167939	0.2022	0.186366	0.166393	0.168959	0.181967
atp5pd	0.766132	0.663909	0.428533	0.429547	0.89588	1.09861	0.693147	0.828302	0.693147	0.824046	0.828302	1.2904	0.578074	0.41291	0.92222	0.809123	0.72724	0.81163	0.89107	0.767444	0.680813	0.646568	0.619043	0.606746	0.530709	0.699473	0.702962	0.723579	0.829059	0.723905	0.605707	0.624163	0.708205	0.74789	0.637775	0.644353	0.68686	0.611945	0.669077	0.6519	0.666259	0.660857	0.698024	0.628641	0.655555	0.660794	0.640371	0.636844	0.715536
eif5b	0.43095	0.238609	0.124876	0.105248	0.794513	0.693147	0.693147	0.366204	0	0.683927	0.597253	0.963457	0.138629	0.198042	0.44794	0.543191	0.485203	0.475185	0.25993	0.265752	0.330591	0.415237	0.269665	0.30127	0.305621	0.252998	0.18455	0.261284	0.298274	0.271663	0.278936	0.229559	0.21484	0.315183	0.198274	0.222331	0.199279	0.279006	0.272482	0.244592	0.24244	0.263787	0.257951	0.258194	0.248636	0.230355	0.209751	0.252051	0.220845
selenof	0.713158	0.383725	0.233314	0.264116	0.794513	1.60944	0.693147	0.462098	1.09861	0.866918	0.924196	0.924196	0.87889	0.751071	0.951666	0.581549	0.398898	0.523132	0.50188	0.647118	0.59071	0.44794	0.421001	0.602539	0.533808	0.486156	0.553649	0.438412	0.419352	0.467165	0.310613	0.435557	0.43952	0.414473	0.382341	0.321182	0.418176	0.39398	0.351674	0.401628	0.399157	0.405183	0.37181	0.341601	0.345695	0.435327	0.34722	0.33966	0.342475
calr3b	0.512102	0.213802	0.0511148	0.0139968	0.92222	0.693147	1.58903	0.828302	0	0.65205	0.693147	1.05935	0.876405	0.485885	0.575646	0.358352	0.207944	0.369099	0.310613	0.277259	0.253575	0.129965	0.132028	0.326025	0.26914	0.257059	0.165296	0.150684	0.240475	0.22487	0.168792	0.231108	0.298244	0.197477	0.224603	0.270558	0.240398	0.209627	0.170121	0.228181	0.199729	0.252518	0.243334	0.191326	0.24333	0.220775	0.22482	0.266107	0.246772
aars1	0.253942	0.1738	0.0460365	0.0125922	0.621227	0	0	0.597253	0	0.198042	0.231049	0.231049	0.138629	0.255966	0.346574	0.51616	0.277259	0.276101	0.198628	0.404381	0.253575	0.24195	0.184343	0.148532	0.250899	0.215115	0.211795	0.243655	0.214316	0.233115	0.190453	0.219589	0.249988	0.198274	0.133366	0.218986	0.247712	0.166157	0.167856	0.175769	0.164953	0.187455	0.13286	0.144987	0.147021	0.0948951	0.179258	0.164953	0.121568
kars1	0.393134	0.256236	0.119697	0.127854	0.346574	0	0.693147	0.597253	0	0.553029	0.462098	0.828302	0.415888	0.553029	0.44794	0.450772	0.38712	0.292083	0.397257	0.265752	0.353117	0.422598	0.21735	0.326025	0.320762	0.318844	0.276101	0.248776	0.290675	0.283824	0.315108	0.32589	0.247202	0.367324	0.278198	0.275405	0.238853	0.320233	0.249723	0.28559	0.255141	0.227103	0.217485	0.216183	0.221008	0.240703	0.22951	0.228077	0.242365
ufm1	0.502674	0.304967	0.17342	0.137295	0.794513	0.693147	1.09861	0.366204	0	0.65205	0.732408	0.597253	0.993963	0.198042	0.621227	0.581549	0.277259	0.308065	0.440578	0.476051	0.475185	0.353935	0.500714	0.340506	0.218889	0.338684	0.165296	0.273792	0.441711	0.295984	0.25094	0.311642	0.391079	0.273193	0.315979	0.351907	0.324632	0.303168	0.258374	0.326958	0.311234	0.386264	0.271876	0.312581	0.276187	0.317072	0.299238	0.359012	0.253902
supt16h	0.226336	0.142314	0.046457	0.0302033	0.346574	0.693147	0.346574	0.462098	0	0.198042	0.231049	0.231049	0.138629	0.354987	0.346574	0.138629	0.138629	0.154033	0.129965	0.166355	0.154033	0.0866434	0.198042	0.222797	0.145926	0.0956065	0.107533	0.243655	0.259035	0.194568	0.108304	0.155046	0.124994	0.141924	0.150481	0.0967182	0.183096	0.155694	0.120073	0.117982	0.158602	0.108985	0.138629	0.142302	0.154147	0.135143	0.100148	0.180979	0.108966
gnl3	0.240528	0.101862	0.0198083	0.00269626	0.51986	0.693147	0.346574	0.462098	0	0.354987	0.231049	0.366204	0	0.354987	0	0.231049	0.317805	0.253575	0.216608	0.194081	0.13805	0.0866434	0.099021	0.0887467	0.145926	0.191213	0.154033	0.135616	0.156517	0.184474	0.12547	0.100324	0.124994	0.159038	0.0599016	0.125612	0.117483	0.0858182	0.0686869	0.0913625	0.0985029	0.0959072	0.0693147	0.0688557	0.0879478	0.103848	0.0753421	0.0881459	0.0850681
tmed2	0.560767	0.465168	0.289066	0.299782	0.693147	0.693147	0.89588	0.597253	0	0.751071	0.366204	0.462098	0.716704	0.939893	0.621227	0.369678	0.415888	0.513693	0.613865	0.616811	0.529676	0.4839	0.520022	0.489037	0.585431	0.462254	0.54421	0.543891	0.574187	0.553222	0.393576	0.421101	0.532355	0.501347	0.391402	0.384291	0.51317	0.436943	0.394642	0.429084	0.483977	0.488198	0.436668	0.482514	0.491768	0.473862	0.445306	0.426078	0.475581
polr1d	0.382692	0.183007	0.0542159	0.0119521	0.44794	1.09861	0.89588	0.366204	0.693147	0.454008	0.231049	0.693147	0.635611	0.354987	0.346574	0.231049	0.0693147	0.192541	0.216608	0.28197	0.308065	0.129965	0.099021	0.163012	0.229559	0.280961	0.165296	0.237401	0.245955	0.160153	0.140796	0.215103	0.217829	0.177607	0.236055	0.141732	0.219339	0.203025	0.172386	0.167142	0.18166	0.183836	0.171248	0.198946	0.202492	0.192204	0.183665	0.222407	0.151767
uqcrc2a	0.306927	0.210237	0.088491	0.0658681	0.621227	0	0.346574	0.462098	0.693147	0.198042	0.231049	0.231049	0.415888	0.354987	0.346574	0.21187	0.207944	0.308065	0.155307	0.325915	0.314609	0.346574	0.316371	0.237278	0.174837	0.252998	0.215067	0.204704	0.134158	0.215908	0.184117	0.193077	0.233908	0.179705	0.210383	0.21564	0.225213	0.275144	0.224699	0.21018	0.281826	0.219452	0.223254	0.210032	0.174279	0.281261	0.222899	0.217039	0.204793
pfdn4	0.544318	0.267438	0.14322	0.132619	0.274653	0.693147	1.03972	0.462098	1.09861	0.923067	0.462098	0.462098	0.496981	0.495105	0.621227	0.747209	0.427667	0.552201	0.285272	0.607885	0.59071	0.198628	0.382385	0.379742	0.316291	0.458192	0.311337	0.219772	0.285194	0.327419	0.254621	0.231108	0.188456	0.249618	0.341651	0.304299	0.215903	0.247617	0.312952	0.286795	0.26648	0.285584	0.218177	0.299935	0.304769	0.258919	0.271872	0.294153	0.275714
prdx3	0.437899	0.247007	0.147435	0.099334	0.794513	0.693147	0.89588	0.462098	0	0.41291	0.693147	0.597253	0.358352	0.495105	0.51986	0.535339	0.277259	0.215067	0.303252	0.348929	0.353117	0.353935	0.250357	0.408704	0.26914	0.396408	0.154033	0.327812	0.191956	0.262483	0.168792	0.187056	0.247202	0.314525	0.27529	0.185377	0.253586	0.227813	0.302037	0.229844	0.233445	0.279743	0.231409	0.23948	0.23857	0.307418	0.242375	0.311234	0.252352
atp5mf	0.753679	0.54265	0.347608	0.389004	1.29824	1.38629	0.89588	0.536479	0.693147	0.98099	0.998577	0.924196	0.797797	0.569855	0.621227	0.809123	0.52575	0.763683	0.621227	0.575448	0.475185	0.595885	0.514413	0.745003	0.676635	0.575903	0.479905	0.684627	0.579668	0.731933	0.551555	0.584745	0.613624	0.549293	0.577874	0.520571	0.579129	0.501836	0.425409	0.540945	0.55406	0.490569	0.530533	0.591993	0.479653	0.533026	0.532946	0.535762	0.531232
naa10	0.362831	0.249755	0.179597	0.105244	0.51986	0.693147	0.346574	0.462098	0	0.553029	0.693147	0.231049	0.415888	0.553029	0.346574	0.331321	0.346574	0.253575	0.24195	0.166355	0.353117	0.285272	0.21735	0.336299	0.345202	0.290881	0.330591	0.25247	0.191956	0.269597	0.151626	0.183957	0.224476	0.283847	0.300962	0.21564	0.222775	0.278381	0.23335	0.319166	0.216057	0.31536	0.215099	0.265117	0.22718	0.296753	0.264337	0.303221	0.247894
uqcrh	0.665174	0.387928	0.293541	0.305656	1.14109	1.09861	0.89588	0.693147	0	0.808994	0.828302	0.924196	0.693147	0.709973	0.722593	0.692394	0.716704	0.50715	0.559148	0.53413	0.545658	0.570544	0.467707	0.651646	0.48633	0.386488	0.457379	0.500976	0.316834	0.545393	0.327585	0.394589	0.490765	0.445151	0.328088	0.331217	0.366202	0.401196	0.334373	0.358124	0.35803	0.397127	0.329651	0.329817	0.371268	0.424035	0.347571	0.414804	0.387064
mcm4	0.565789	0.254933	0.0832393	0.108173	0.866434	1.09861	1.24245	0.732408	0	0.965939	0.597253	0.693147	0.693147	0.454008	0.92222	0.581549	0.38712	0.436677	0.671133	0.406511	0.375643	0.24195	0.283364	0.251759	0.26914	0.276899	0.195813	0.233438	0.324433	0.329485	0.235615	0.189993	0.224476	0.23186	0.243172	0.268108	0.25514	0.315142	0.24159	0.264633	0.257485	0.253344	0.20833	0.24182	0.303389	0.293409	0.243945	0.333008	0.22811
elof1	0.342218	0.226664	0.126367	0.0671834	0.693147	0.693147	0.693147	0.231049	0	0.454008	0.462098	0.693147	0.415888	0.255966	0.173287	0.30429	0.277259	0.330591	0.24195	0.154848	0.292083	0.173287	0.21735	0.247553	0.247799	0.276899	0.173287	0.150684	0.236675	0.235182	0.209459	0.210632	0.217829	0.237509	0.194722	0.161197	0.206593	0.277259	0.260639	0.305254	0.26648	0.287394	0.235486	0.229519	0.249883	0.179826	0.210034	0.18166	0.252352
si:ch211-217k17.7	0.339658	0.170154	0.0875007	0.0125112	0.693147	0.693147	0.89588	0.462098	0	0.255966	0.597253	0.462098	0.554518	0.099021	0	0.442919	0.207944	0.215067	0.129965	0.337422	0.369099	0.267292	0.132028	0.270003	0.182407	0.205195	0.146042	0.209825	0.0894383	0.247342	0.164297	0.164166	0.224476	0.174056	0.172602	0.190091	0.184094	0.155694	0.189687	0.135606	0.177653	0.15768	0.163786	0.191671	0.168107	0.186366	0.183665	0.172966	0.143386
tmed9	0.312415	0.217138	0.101696	0.0838899	0.51986	0.693147	0.346574	0.597253	0	0.454008	0.462098	0.231049	0.277259	0.099021	0.346574	0.358352	0.138629	0.276101	0.397257	0.386078	0.269557	0.173287	0.165035	0.198042	0.193077	0.290881	0.149313	0.189635	0.236675	0.172313	0.159802	0.296501	0.262223	0.203279	0.246066	0.21701	0.239399	0.243756	0.232422	0.23439	0.253478	0.263787	0.197791	0.233764	0.202861	0.257908	0.200937	0.234427	0.213473
wdr43	0.297045	0.139782	0.0549331	0.0254584	0.44794	0.693147	0.693147	0.231049	0	0.65205	0.366204	0	0.358352	0.354987	0.173287	0.323469	0.248491	0.253575	0.328593	0.182574	0.314609	0.155307	0.132028	0.247553	0.211318	0.167311	0.118796	0.159499	0.191956	0.213842	0.162456	0.136805	0.16573	0.179705	0.141924	0.128958	0.164476	0.142491	0.163736	0.126609	0.141594	0.124614	0.112473	0.165254	0.120717	0.167449	0.11678	0.140232	0.110273
si:ch211-121a2.2	0.621257	0.18338	0.048479	0.0915556	1.02359	1.09861	0.549306	1.36478	0	1.00704	0.597253	1.15525	0.415888	0.751071	0.621227	0.762914	0.855333	0.452659	0.46592	0.44153	0.430133	0.415237	0.250357	0.439527	0.326961	0.243078	0.353117	0.267538	0.294474	0.315258	0.261771	0.205983	0.154367	0.201825	0.198274	0.182031	0.195843	0.205765	0.207398	0.148313	0.164953	0.162039	0.163093	0.137711	0.134677	0.117938	0.115217	0.136225	0.158604
dkc1	0.611341	0.199034	0.0373006	0.016441	0.44794	1.60944	1.58903	0.597253	0.693147	1.15476	0.767528	0.597253	0.554518	0.65205	0.850299	0.535339	0.358352	0.30448	0.577905	0.304985	0.330591	0.371915	0.335679	0.272308	0.363443	0.181293	0.215067	0.335223	0.421069	0.26455	0.179622	0.156596	0.251918	0.221848	0.233957	0.258534	0.217899	0.180481	0.154675	0.175769	0.179316	0.2438	0.206945	0.200852	0.136955	0.152347	0.124955	0.197314	0.18173
tubb2b	0.739563	0.582644	0.20441	0.300775	1.12495	1.09861	0.693147	0.767528	1.94591	0.840872	0.767528	0.998577	1.0515	0.328941	0.794513	0.285111	0.321888	0.44253	0.68508	0.487435	0.353117	0.665339	0.716934	0.743434	0.670564	0.486867	0.761994	0.843789	0.818469	0.670002	0.767304	0.667596	0.724873	0.729579	0.716212	0.627595	0.691436	0.687306	0.610973	0.584889	0.576604	0.504146	0.560772	0.582113	0.470499	0.519067	0.383384	0.375538	0.42473
pdia6	0.580274	0.200658	0.0479086	0.0545418	0.748933	1.09861	1.73287	0.536479	0	0.997817	0.828302	0.924196	0.71107	0.454008	0.51986	0.518882	0.179176	0.446116	0.406891	0.445744	0.542073	0.303252	0.21735	0.37323	0.428508	0.352666	0.149313	0.192196	0.292392	0.179426	0.232766	0.245564	0.296313	0.261587	0.261084	0.203485	0.242702	0.253097	0.164155	0.262104	0.223396	0.214024	0.192714	0.155645	0.185007	0.172275	0.161702	0.16458	0.168592
psma3	0.651668	0.406904	0.232039	0.220638	0.997246	1.38629	1.24245	0.693147	0	1.02386	1.05935	0.828302	0.716704	0.454008	0.549306	0.635611	0.570378	0.346574	0.646568	0.348929	0.459203	0.379277	0.473316	0.464282	0.609544	0.452334	0.345126	0.393206	0.445511	0.370597	0.380091	0.40371	0.555082	0.456616	0.433699	0.369541	0.500865	0.424366	0.345806	0.419164	0.417455	0.437921	0.401431	0.347833	0.435921	0.400682	0.407918	0.399013	0.440445
ubr7	0.27855	0.180571	0.0647922	0.0329611	0.346574	0.693147	0	0.366204	0.693147	0.198042	0.462098	0.231049	0.277259	0.255966	0.44794	0.231049	0.138629	0.231049	0.303252	0.154848	0.253575	0.216608	0.165035	0.0742658	0.193077	0.195274	0.154033	0.120547	0.156517	0.203747	0.291607	0.158146	0.227261	0.129815	0.199728	0.227045	0.240398	0.22009	0.170121	0.197473	0.156939	0.165993	0.19364	0.1863	0.23563	0.166437	0.191199	0.180979	0.169899
rnaseh2a	0.345758	0.195828	0.0408064	0.0126293	0.346574	1.09861	0.89588	0.597253	0	0.709973	0.462098	0.366204	0.415888	0.198042	0.274653	0.16566	0.138629	0.154033	0.285272	0.254244	0.115525	0.397257	0.236658	0.167219	0.159695	0.167311	0.218338	0.300235	0.218115	0.238162	0.239101	0.145926	0.181809	0.25398	0.243969	0.21838	0.242836	0.226691	0.189687	0.180685	0.158301	0.161298	0.125398	0.234544	0.213589	0.204972	0.151324	0.222407	0.15914
hypk	0.429745	0.237887	0.130637	0.113046	0.51986	0.693147	0.89588	0.462098	0.693147	0.751071	0.231049	0.462098	0.415888	0.198042	0.621227	0.25808	0.38712	0.237593	0.346574	0.4206	0.430133	0.216608	0.407302	0.251759	0.298051	0.257059	0.165296	0.210958	0.214316	0.281757	0.257276	0.205983	0.274645	0.220394	0.276744	0.24788	0.294705	0.283364	0.27341	0.224093	0.214394	0.240509	0.21987	0.262086	0.262889	0.216959	0.233277	0.277518	0.238442
prmt1	0.331552	0.173022	0.0681343	0.0470676	0.621227	0.693147	0.89588	0.231049	0	0.594126	0.231049	0.231049	0.277259	0.255966	0.346574	0.423741	0.248491	0.269557	0.155307	0.2103	0.253575	0.24195	0.283364	0.30127	0.310092	0.219176	0.115525	0.228587	0.240475	0.153039	0.229279	0.155046	0.240555	0.198274	0.150481	0.190091	0.231087	0.212367	0.150555	0.153229	0.150589	0.194364	0.13763	0.195481	0.17134	0.165035	0.193403	0.14492	0.123947
nop53	0.63539	0.381021	0.287102	0.27424	0.850299	0.693147	0.346574	0.902683	0	0.741851	0.828302	0.462098	0.77424	0.709973	0.44794	0.82045	0.958741	0.718631	0.792753	0.579662	0.657597	0.552563	0.505731	0.565205	0.530709	0.539428	0.588917	0.440702	0.46787	0.535299	0.324098	0.376348	0.353332	0.421576	0.308876	0.338527	0.347245	0.30977	0.364035	0.408127	0.342004	0.363733	0.385428	0.373043	0.396318	0.325324	0.357025	0.355313	0.396335
hsbp1a	0.203819	0.178814	0.041251	0.00499189	0.173287	0	0	0	0	0.099021	0.231049	0.597253	0.358352	0.297063	0.346574	0.21187	0.0693147	0.237593	0.198628	0.2103	0.292083	0.173287	0.349378	0.212523	0.211318	0.215115	0.134779	0.135616	0.201236	0.182407	0.229279	0.327647	0.247202	0.24752	0.2254	0.207581	0.17822	0.17936	0.212446	0.153229	0.203356	0.163848	0.153247	0.175214	0.178173	0.135143	0.167033	0.124206	0.153075
immt	0.298918	0.231106	0.104899	0.0608657	0.51986	0	0.346574	0.231049	0.693147	0.454008	0	0.462098	0.415888	0.594126	0.274653	0.277259	0.277259	0.215067	0.129965	0.265752	0.276101	0.173287	0.264056	0.187768	0.25537	0.262918	0.215067	0.243655	0.249755	0.116558	0.213954	0.216653	0.281291	0.27529	0.21894	0.24651	0.204155	0.300428	0.244266	0.215096	0.274493	0.282294	0.233794	0.227614	0.238201	0.264447	0.233277	0.213032	0.207172
snrpd2	0.460988	0.266432	0.111595	0.105836	0.621227	1.38629	0.693147	0.366204	0	0.866918	0.462098	0.597253	0.635611	0.313889	0.346574	0.3505	0.456435	0.308065	0.46592	0.325915	0.231049	0.447163	0.401693	0.35078	0.271912	0.243078	0.276101	0.219772	0.383912	0.308145	0.229279	0.25847	0.271859	0.350209	0.223946	0.194806	0.321196	0.298185	0.284325	0.239676	0.327941	0.285584	0.293954	0.272047	0.255101	0.234164	0.233277	0.244784	0.243672
nop10	0.394491	0.148836	0.0377407	0.00797477	0.89588	1.09861	0.89588	0.597253	0	0.511931	0.693147	0.597253	0.277259	0.099021	0.346574	0.415888	0.248491	0.0770164	0.285272	0.293477	0.276101	0.24195	0.165035	0.187768	0.221988	0.252998	0.165296	0.120547	0.236675	0.228068	0.213954	0.173287	0.222545	0.206831	0.119803	0.153137	0.174784	0.139751	0.177844	0.103235	0.16329	0.163848	0.116551	0.134681	0.164213	0.0955962	0.113653	0.110523	0.0950554
hist1h4l.6	0.714367	0.569791	0.186368	0.104172	1.29824	1.79176	0.549306	0.462098	2.07944	0.594126	0.597253	1.19451	0.599146	0.427962	0.274653	0.323469	0.47185	0.398169	0.688129	0.45191	0.061034	0.73691	0.904339	0.626199	0.669331	0.516237	0.777306	0.984662	0.789179	0.65461	0.803563	0.791358	0.704365	0.907133	0.748514	0.528031	0.659794	0.705985	0.579568	0.614795	0.635615	0.453283	0.575269	0.526693	0.426533	0.413683	0.352343	0.3686	0.340729
pclaf	0.311606	0.187258	0.00975871	0.0149927	0.51986	1.09861	0.549306	0.231049	0.693147	0.553029	0.366204	0.462098	0.138629	0.156945	0	0.119451	0.138629	0.253575	0.335955	0.127122	0.0385082	0.267292	0.440309	0.0887467	0.167266	0.109588	0.311337	0.287727	0.432431	0.247342	0.327779	0.252449	0.283222	0.350866	0.274647	0.262024	0.252597	0.172758	0.152409	0.131525	0.15762	0.112276	0.122014	0.159111	0.148344	0.131718	0.0932542	0.09684	0.0603981
hexb	0.392541	0.331801	0.139356	0.0716311	0.346574	0	0.346574	0.462098	1.09861	0.255966	0.231049	0.693147	0.277259	0.396084	0.173287	0.369678	0.207944	0.308065	0.415237	0.519996	0.430133	0.433217	0.363077	0.400291	0.439505	0.468112	0.361108	0.357949	0.561108	0.313192	0.36926	0.332296	0.342823	0.334548	0.256078	0.291524	0.333942	0.293331	0.418096	0.351538	0.36332	0.339707	0.298032	0.320636	0.316083	0.349695	0.313667	0.294225	0.284394
atp5f1d	0.570762	0.435988	0.280787	0.232637	1.02359	1.38629	0.693147	0.828302	0	0.725025	0.828302	0.597253	0.635611	0.354987	0.44794	0.635611	0.496981	0.375643	0.534583	0.524707	0.308065	0.433217	0.454008	0.340506	0.536581	0.396408	0.436332	0.5075	0.525669	0.511892	0.418918	0.449311	0.38549	0.458714	0.351663	0.494548	0.506298	0.441301	0.352602	0.439285	0.390764	0.460459	0.417047	0.463028	0.426517	0.418196	0.450636	0.427505	0.433315
cox7b	0.895261	0.650354	0.473749	0.530284	1.06917	1.60944	1.03972	1.05935	0.693147	1.10606	0.597253	1.26889	1.11968	0.866918	0.89588	0.796969	0.786019	0.699691	0.733212	0.77637	0.805086	0.765915	0.74298	0.782378	0.758242	0.723375	0.678989	0.650797	0.737903	0.632583	0.552563	0.753175	0.620475	0.770205	0.714148	0.703972	0.660369	0.586554	0.616862	0.675274	0.680551	0.648178	0.685092	0.575889	0.674733	0.656196	0.625216	0.602448	0.618792
si:ch211-51e12.7	0.395443	0.262231	0.122933	0.115696	0.51986	0.693147	0.346574	0.462098	1.09861	0.511931	0.462098	0.597253	0.415888	0.354987	0.44794	0.442919	0.138629	0.0770164	0.46592	0.154848	0.292083	0.129965	0.264056	0.26624	0.27671	0.280961	0.242312	0.321558	0.329913	0.228068	0.268106	0.203747	0.324813	0.340197	0.358123	0.244535	0.293265	0.289469	0.247048	0.35896	0.273813	0.240181	0.218177	0.289629	0.239232	0.234164	0.229799	0.24811	0.210086
dnph1	0.340312	0.191917	0.0198272	0.00154719	0.346574	1.09861	0.693147	0.828302	0.693147	0.396084	0	0.231049	0.415888	0	0.173287	0.25808	0.179176	0.292083	0.24195	0.198793	0.154033	0.397257	0.302672	0.227004	0.240229	0.119508	0.29029	0.330372	0.243874	0.203747	0.251772	0.26914	0.231123	0.257532	0.233957	0.220355	0.274097	0.226691	0.184229	0.161021	0.18733	0.17298	0.145785	0.166034	0.151577	0.168851	0.150974	0.14492	0.104271
cbx3a	0.652195	0.351389	0.20153	0.22049	0.951666	1.38629	1.03972	0.462098	1.38629	0.808994	0.828302	0.963457	0.855333	0.454008	0.549306	0.404562	0.566296	0.346574	0.429183	0.480763	0.375643	0.415237	0.487015	0.321818	0.389254	0.446475	0.447595	0.39946	0.49951	0.474496	0.382746	0.377735	0.412078	0.378789	0.280296	0.290918	0.359877	0.318118	0.303892	0.419991	0.329604	0.307794	0.330344	0.382651	0.339523	0.379971	0.278199	0.304582	0.316678
akr1b1.2	0.459969	0.376779	0.261632	0.0794711	0.346574	1.09861	0.346574	0.462098	0	0.553029	0.828302	0.231049	0.138629	0.495105	0.44794	0.25808	0.456435	0.452659	0.606504	0.376655	0.436677	0.4839	0.572337	0.517999	0.462217	0.54794	0.476633	0.360509	0.303754	0.426769	0.44672	0.327647	0.374127	0.322439	0.402364	0.435245	0.3672	0.281628	0.399457	0.370832	0.368695	0.369239	0.379512	0.402918	0.364141	0.357947	0.422279	0.379661	0.417798
taf15	0.547046	0.258006	0.0834043	0.113291	0.621227	1.38629	1.24245	0.462098	0.693147	0.908015	0.462098	0.924196	0.855333	0.354987	0.346574	0.3505	0.566296	0.369099	0.46592	0.314407	0.269557	0.328593	0.203651	0.276514	0.343177	0.290881	0.372371	0.267538	0.374632	0.356787	0.263611	0.245564	0.222545	0.329542	0.252526	0.275405	0.257022	0.297688	0.266097	0.328629	0.255442	0.249227	0.165479	0.242945	0.212927	0.253782	0.221336	0.240097	0.226611
si:dkey-261m9.12	0.42343	0.325478	0.0259054	0.0236187	0.89588	1.09861	0.346574	0	1.38629	0.454008	0.536479	0.536479	0.415888	0.198042	0.173287	0.0462098	0.109861	0.276101	0.399808	0.246951	0.0385082	0.346574	0.62331	0.395681	0.439838	0.351073	0.605262	0.622001	0.472586	0.447837	0.448952	0.536035	0.470958	0.518914	0.484151	0.349416	0.400981	0.42745	0.378728	0.358676	0.353779	0.225352	0.311861	0.281187	0.211294	0.196028	0.134256	0.138177	0.153695
nop56	0.614155	0.288588	0.155613	0.132984	0.850299	0	1.52226	0.693147	0	1.02386	0.231049	0.924196	0.77424	0.553029	0.794513	0.616432	0.796555	0.491167	0.44794	0.490185	0.805776	0.515827	0.487015	0.536243	0.471516	0.486156	0.388354	0.222333	0.521869	0.364834	0.204964	0.207533	0.382501	0.286756	0.251072	0.316467	0.262896	0.284486	0.304819	0.270007	0.287875	0.277606	0.254873	0.32783	0.315497	0.25962	0.222616	0.262474	0.25681
atp5mc3a	0.641116	0.410769	0.254679	0.324219	0.997246	1.09861	0.89588	0.924196	0	0.741851	0.963457	0.963457	0.578074	0.553029	0.794513	0.51616	0.595064	0.414151	0.621227	0.409092	0.50715	0.50188	0.407302	0.581991	0.544152	0.496076	0.598701	0.330372	0.520188	0.474496	0.377242	0.419715	0.470824	0.509415	0.40737	0.4179	0.421612	0.393473	0.328407	0.404874	0.327568	0.396464	0.306573	0.37191	0.380379	0.446767	0.42327	0.419112	0.437237
dad1	0.700161	0.423906	0.283295	0.25044	1.24245	0	1.24245	0.693147	0	1.08179	0.963457	1.22963	0.855333	0.782948	0.51986	0.681821	0.456435	0.767268	0.515827	0.750729	0.696105	0.570544	0.605344	0.707225	0.53518	0.505996	0.438125	0.462295	0.631986	0.510978	0.505561	0.469788	0.445091	0.531535	0.356669	0.456224	0.322194	0.474319	0.437154	0.431959	0.376708	0.379689	0.388506	0.42665	0.385298	0.398578	0.412325	0.390083	0.411203
phb2a	0.311172	0.17663	0.0780653	0.0385216	0.346574	0.693147	0.693147	0.462098	0	0.396084	0.828302	0	0.415888	0.396084	0.346574	0.25808	0.277259	0.237593	0.24195	0.194081	0.192541	0.129965	0.231049	0.113502	0.200648	0.191213	0.0995422	0.226026	0.243874	0.145926	0.162456	0.211318	0.215898	0.193268	0.198274	0.133672	0.150289	0.204643	0.174651	0.194597	0.178635	0.156939	0.153247	0.184395	0.189194	0.170563	0.210958	0.150589	0.191419
tuba8l4	1.34157	1.13418	0.680096	0.806397	1.47153	2.07944	1.58903	1.30401	2.56495	1.57951	1.13373	2.25153	1.44068	0.949113	1.31437	0.780214	0.888184	0.975164	1.42084	1.05889	0.599274	1.00278	1.46652	1.34744	1.27274	1.02461	1.31641	1.42568	1.46736	1.33963	1.32737	1.28313	1.265	1.42655	1.31888	1.08594	1.26594	1.25469	1.17912	1.16575	1.16424	0.984805	1.06066	1.12143	0.986456	1.00622	0.943045	0.870444	0.859633
zgc:110425	0.528974	0.535378	0.0964563	0.0325388	1.00634	0	0	0.963457	1.60944	0.198042	0.648637	1.34178	0.415888	0.41291	0.346574	0.384555	0.33322	0.409875	0.331145	0.492348	0	0.479866	0.72794	0.386705	0.715938	0.432776	0.582774	0.908756	0.664772	0.596222	0.876654	0.808125	0.617926	0.777467	0.650423	0.568427	0.686186	0.635918	0.605896	0.543479	0.618212	0.461243	0.572775	0.483625	0.388343	0.435801	0.310826	0.30896	0.342667
orc4	0.268985	0.118742	0.0131152	0.0179975	0.51986	0.693147	0.346574	0.462098	0	0.354987	0.693147	0.597253	0.138629	0.099021	0.274653	0.184839	0.219722	0.13805	0.24195	0.254244	0.0770164	0.24195	0.0853219	0.0887467	0.0729629	0.13349	0.0962704	0.174567	0.214316	0.116558	0.185958	0.156596	0.124994	0.177607	0.206831	0.133672	0.139539	0.149092	0.101434	0.116778	0.10251	0.101007	0.0920865	0.0918076	0.105509	0.122765	0.088847	0.10886	0.0414941
pdhb	0.476698	0.34537	0.215923	0.125071	0.693147	1.38629	0.693147	0.693147	0	0.553029	0.231049	0.231049	0.578074	0.198042	0.621227	0.450772	0.52575	0.398169	0.476539	0.4206	0.381496	0.328593	0.4347	0.439527	0.404395	0.348604	0.317536	0.295114	0.387712	0.38524	0.334929	0.379285	0.251918	0.320985	0.362318	0.281489	0.299139	0.422619	0.353012	0.413501	0.384793	0.364467	0.308572	0.340903	0.407708	0.410572	0.379628	0.345329	0.360607
si:ch211-113a14.18	0.252518	0.246062	0.0174927	0.0164235	0.346574	0	0.346574	0.231049	0.693147	0.198042	0	0.767528	0.321888	0.198042	0.346574	0	0.109861	0.227464	0.180648	0.143341	0	0.255897	0.354987	0.313446	0.30115	0.219176	0.365514	0.440702	0.324433	0.355654	0.315677	0.382221	0.387966	0.392856	0.387054	0.285089	0.327186	0.284767	0.323729	0.295719	0.269513	0.175353	0.23035	0.24639	0.123001	0.18582	0.0871546	0.0958579	0.103442
hsp90b1	0.863298	0.263628	0.0889677	0.0955715	1.26879	1.94591	2.43377	1.42556	0	1.26883	0.963457	1.34178	1.29845	0.751071	0.92222	0.688845	0.289037	0.659865	0.747158	0.540296	0.619089	0.303252	0.346305	0.305476	0.443562	0.42984	0.22633	0.25247	0.383912	0.324002	0.253612	0.273941	0.25346	0.289664	0.232503	0.261879	0.320448	0.300918	0.229525	0.276016	0.320172	0.291019	0.269398	0.226061	0.21247	0.2811	0.286023	0.230047	0.233211
stmn1a	0.573453	0.305394	0.0192731	0.0105597	0.9678	1.09861	0.549306	0.693147	2.30259	0.476029	0.231049	1.19451	0.635611	0.354987	0.173287	0.21187	0.368888	0.353117	0.436545	0.388783	0.061034	0.447163	0.356931	0.383505	0.509071	0.422145	0.462481	0.591931	0.555583	0.546771	0.599511	0.582204	0.471235	0.521639	0.475165	0.360826	0.366176	0.340664	0.362744	0.259148	0.27312	0.158271	0.231036	0.151137	0.18663	0.166053	0.0953048	0.131237	0.0939334
tomm6	0.349536	0.162862	0.0492292	0.0391566	0.346574	0.693147	0.89588	0.462098	0.693147	0.396084	0.231049	0.732408	0.277259	0.099021	0.44794	0.21187	0.138629	0.292083	0.198628	0.265752	0.154033	0.198628	0.198042	0.297063	0.326961	0.13349	0.107533	0.174567	0.201236	0.133765	0.162456	0.145926	0.222545	0.154033	0.188262	0.137017	0.192406	0.188701	0.230157	0.18356	0.132219	0.190005	0.141015	0.172529	0.19926	0.171574	0.178334	0.166616	0.144931
zgc:173552.3	0.381943	0.324283	0.0336784	0.0310664	1.06917	1.09861	0.549306	0	0	0.476029	0.366204	1.01484	0.496981	0.198042	0	0	0.207944	0.393335	0.391819	0.26317	0	0.320248	0.576604	0.356445	0.307388	0.316619	0.529017	0.627154	0.386578	0.332511	0.3567	0.389681	0.514021	0.569917	0.459497	0.300981	0.462786	0.358875	0.426483	0.43892	0.405345	0.244298	0.322895	0.33025	0.177878	0.273602	0.153861	0.114469	0.189003
psmb1	0.543066	0.302053	0.188941	0.246371	0.693147	1.09861	0.89588	0.597253	0.693147	0.808994	0.693147	0.732408	0.578074	0.354987	0.44794	0.570222	0.566296	0.253575	0.46592	0.388162	0.327006	0.433217	0.250357	0.30127	0.421265	0.376567	0.3226	0.306489	0.383912	0.334532	0.278936	0.260705	0.251064	0.375881	0.244612	0.286203	0.322635	0.21735	0.281962	0.317961	0.299895	0.286325	0.357193	0.331722	0.321669	0.311234	0.291064	0.317584	0.306155
nhp2	0.447872	0.182192	0.0518445	0.027515	0.346574	1.09861	1.38629	0.597253	0	0.866918	0.462098	0.366204	0.496981	0.594126	0.44794	0.377531	0.52575	0.314609	0.285272	0.249533	0.231049	0.173287	0.184343	0.262033	0.323862	0.262918	0.146042	0.243655	0.182676	0.1652	0.212113	0.247799	0.211182	0.25317	0.242515	0.190091	0.19972	0.26356	0.150555	0.201553	0.148245	0.175117	0.176018	0.175214	0.184345	0.142693	0.145994	0.164953	0.125254
mibp	0.434338	0.276785	0.0439068	0.0317376	0.677013	1.09861	0.549306	0.462098	1.60944	0.41291	0.366204	0.462098	0.599146	0.099021	0.346574	0.0924196	0.248491	0.30448	0.22397	0.263995	0.0385082	0.454525	0.382385	0.246706	0.390655	0.226871	0.490509	0.408005	0.32195	0.348903	0.341264	0.491189	0.35959	0.465176	0.37219	0.306342	0.38377	0.332098	0.338094	0.297648	0.325232	0.214694	0.289125	0.251519	0.182965	0.200404	0.128507	0.112493	0.133054
pycard	0.450625	0.219084	0.0917386	0.0675597	0.346574	1.09861	0.89588	0.693147	0.693147	0.814826	0.462098	1.05935	0.415888	0.198042	0	0.423741	0.248491	0.231049	0.353935	0.309696	0.215067	0.25993	0.288973	0.247553	0.319064	0.338684	0.210002	0.243655	0.320633	0.191587	0.261771	0.155046	0.240555	0.259629	0.237509	0.283464	0.281517	0.242634	0.206061	0.239676	0.242748	0.182027	0.221562	0.1779	0.192134	0.205984	0.214442	0.185667	0.18381
ywhaqa	0.650704	0.375221	0.24347	0.302886	0.9678	0.693147	0.549306	0.963457	1.09861	0.65205	0.963457	0.828302	0.578074	0.553029	0.693147	0.643463	0.58861	0.651744	0.577905	0.580159	0.430133	0.310613	0.4347	0.689425	0.443976	0.424371	0.452659	0.468548	0.450991	0.484373	0.459585	0.309406	0.428157	0.462909	0.388801	0.374256	0.421612	0.310891	0.279795	0.415083	0.376329	0.380095	0.357579	0.361522	0.296319	0.365187	0.319637	0.325598	0.321193
pin1	0.366614	0.195172	0.133071	0.10748	0.621227	0.693147	0.693147	0.462098	0.693147	0.553029	0.597253	0.462098	0.277259	0.297063	0.346574	0.277259	0.248491	0.192541	0.397257	0.221807	0.154033	0.173287	0.231049	0.222797	0.083633	0.167311	0.18455	0.228587	0.147237	0.17736	0.218449	0.187742	0.16573	0.181159	0.258175	0.227045	0.17035	0.22283	0.223362	0.231884	0.192318	0.187455	0.180788	0.254031	0.188239	0.211121	0.162626	0.180979	0.17828
srsf2a	0.676285	0.448068	0.292163	0.367219	1.06917	1.09861	0.693147	0.732408	0.693147	0.840872	0.366204	1.19451	0.578074	0.396084	0.722593	0.51616	0.635611	0.72876	0.664548	0.577081	0.635071	0.613865	0.643959	0.489037	0.465317	0.524039	0.47484	0.555266	0.609627	0.566733	0.481245	0.419715	0.440189	0.522028	0.475675	0.364826	0.449985	0.449531	0.433649	0.379828	0.465535	0.392433	0.405435	0.424745	0.446585	0.47939	0.480995	0.436879	0.423919
atp5pb	0.853056	0.727663	0.549689	0.476567	1.37016	1.60944	0.693147	0.597253	0.693147	0.808994	0.963457	0.828302	0.993963	0.396084	0.997246	0.923443	0.969277	0.725175	0.715231	0.838618	0.712778	0.751192	0.690665	0.8145	0.900351	0.774811	0.837772	0.661902	0.711744	0.831085	0.802513	0.751848	0.801041	0.804742	0.656344	0.785046	0.776968	0.785567	0.755172	0.751343	0.764016	0.792894	0.657563	0.704435	0.695297	0.624193	0.65896	0.645231	0.703402
phf5a	0.256544	0.200499	0.091604	0.0557227	0.346574	0.693147	0.346574	0.366204	0	0.354987	0	0.597253	0.277259	0.297063	0.346574	0.25808	0.179176	0.308065	0.198628	0.194081	0.0385082	0.173287	0.203651	0.148532	0.149025	0.167311	0.165296	0.105479	0.303754	0.208794	0.157961	0.136805	0.20175	0.232503	0.242515	0.217616	0.140979	0.242634	0.189687	0.205264	0.183323	0.249968	0.227331	0.249013	0.22167	0.220074	0.186792	0.23609	0.19772
fkbp2	0.388778	0.197841	0.0915988	0.102971	0.549306	1.09861	0.693147	0.462098	0	0.610952	0.462098	0.366204	0.635611	0.297063	0.346574	0.312142	0.317805	0.160576	0.267292	0.348929	0.353117	0.285272	0.198042	0.198042	0.203747	0.386488	0.237593	0.108039	0.169597	0.196634	0.224784	0.174837	0.199819	0.159038	0.16905	0.196176	0.274644	0.288844	0.208326	0.260175	0.180979	0.174049	0.167171	0.231079	0.188239	0.21766	0.212238	0.210689	0.191419
fbl	0.529218	0.165624	0.0637767	0.0346225	0.549306	0.693147	1.52226	1.19451	0	1.06496	0.828302	0.366204	0.693147	0.454008	0.51986	0.523184	0.438203	0.337135	0.4839	0.357855	0.314609	0.155307	0.21735	0.369024	0.331432	0.229096	0.176559	0.099225	0.240475	0.18654	0.179622	0.147475	0.181809	0.186165	0.194722	0.194806	0.227651	0.170018	0.153747	0.133566	0.10319	0.175858	0.156324	0.175214	0.19662	0.169161	0.156655	0.180298	0.128405
atp5l	0.876366	0.737267	0.538013	0.600897	1.1077	1.60944	1.24245	0.998577	0.693147	1.10606	0.828302	1.22963	0.970406	0.709973	0.9678	0.677518	0.581711	0.683708	0.783118	0.708914	0.67427	0.769172	0.775987	0.69695	0.700333	0.764891	0.840699	0.707107	0.827742	0.741334	0.805611	0.788823	0.861718	0.833618	0.721909	0.832048	0.728767	0.782245	0.690097	0.693991	0.747989	0.723293	0.756805	0.72663	0.799986	0.735147	0.64066	0.689076	0.627781
si:dkey-108k21.10	0.345001	0.344102	0.0332922	0.0277931	0.549306	1.38629	0.549306	0.366204	0.693147	0.297063	0.231049	0.648637	0.277259	0	0	0	0.0693147	0.199084	0.269843	0.20967	0	0.335955	0.425268	0.26624	0.438764	0.377629	0.510494	0.658556	0.425785	0.446568	0.498536	0.504422	0.477548	0.581206	0.452331	0.358445	0.433839	0.413541	0.374828	0.332156	0.396074	0.261354	0.356325	0.329621	0.23901	0.265756	0.157565	0.147912	0.195759
h2az2a	0.483118	0.336714	0.111183	0.148723	0.823959	1.60944	0.693147	0.366204	0	0.883744	0.231049	0.828302	0.578074	0.354987	0.44794	0.3505	0.34012	0.337135	0.440578	0.448326	0.269557	0.25993	0.401693	0.365261	0.27981	0.318844	0.325872	0.405714	0.419352	0.390287	0.342911	0.389955	0.400715	0.462112	0.422877	0.292143	0.36719	0.372547	0.382059	0.371667	0.366043	0.310345	0.303495	0.346618	0.285299	0.28095	0.294191	0.263154	0.27732
etf1b	0.526112	0.225617	0.112246	0.103836	0.794513	1.38629	0.89588	0.462098	1.09861	0.511931	0.828302	0.231049	0.578074	0.454008	0.51986	0.554518	0.456435	0.215067	0.545202	0.369859	0.314609	0.22397	0.283364	0.276514	0.345202	0.229096	0.223058	0.216079	0.326114	0.282691	0.207618	0.212868	0.222545	0.341651	0.201825	0.259285	0.235522	0.209627	0.219241	0.215096	0.206381	0.197655	0.218484	0.180585	0.218438	0.250357	0.17016	0.230722	0.213473
ube2v1	0.370824	0.275051	0.158119	0.118214	0.51986	0	0.693147	0.462098	0.693147	0.297063	0.693147	0.693147	0.138629	0.297063	0.346574	0.21187	0.248491	0.269557	0.328593	0.369859	0.330591	0.346574	0.33007	0.123776	0.360343	0.404531	0.292083	0.297675	0.259035	0.250323	0.229279	0.274475	0.287938	0.244612	0.317433	0.244535	0.322635	0.247617	0.27382	0.319166	0.292183	0.261978	0.266413	0.279668	0.253784	0.340425	0.264337	0.291502	0.248429
rbm8a	0.589319	0.364139	0.224202	0.294381	0.9678	0.693147	0.89588	0.924196	0	0.924842	0.597253	0.732408	0.635611	0.41291	0.850299	0.681821	0.686693	0.491167	0.577905	0.415888	0.391625	0.353935	0.374295	0.414772	0.589902	0.352666	0.361108	0.405714	0.378432	0.479543	0.442419	0.26914	0.478325	0.376692	0.427225	0.366802	0.403885	0.39671	0.337566	0.339296	0.305564	0.378949	0.319804	0.355454	0.337538	0.387913	0.31459	0.338298	0.304904
mych	0.300224	0.226739	0.0906323	0.09073	0.173287	0.693147	0.346574	0.462098	0	0.354987	0	0.462098	0.554518	0.354987	0.173287	0.331321	0.456435	0.231049	0.24195	0.298189	0.13805	0.173287	0.264056	0.30127	0.331432	0.262918	0.245584	0.266135	0.214316	0.208794	0.260956	0.25847	0.267998	0.218297	0.264635	0.273429	0.220232	0.233293	0.301529	0.248303	0.271168	0.224225	0.184173	0.217308	0.199922	0.164024	0.240171	0.194289	0.20955
pabpn1	0.481291	0.268415	0.156933	0.183862	0.621227	0.693147	1.09861	0.366204	0.693147	0.799775	0.462098	0.231049	0.496981	0.511931	0.346574	0.377531	0.456435	0.353117	0.371915	0.44153	0.407608	0.317975	0.401693	0.414772	0.334532	0.390549	0.361108	0.25503	0.329913	0.257436	0.24379	0.236444	0.312595	0.278198	0.2254	0.268714	0.276641	0.256958	0.262494	0.289671	0.252797	0.223812	0.293954	0.310675	0.245696	0.305005	0.293908	0.262474	0.264126
atp5if1a	0.559991	0.310813	0.21586	0.179194	0.621227	1.38629	0.549306	0.693147	0	0.751071	0.828302	0.924196	0.797797	0.495105	0.51986	0.643463	0.456435	0.446116	0.458559	0.429525	0.369099	0.415237	0.382385	0.361054	0.415065	0.376567	0.253575	0.280046	0.423151	0.392136	0.330434	0.263805	0.390206	0.325991	0.233957	0.313728	0.309447	0.26356	0.247048	0.326958	0.30927	0.295044	0.319804	0.283133	0.358332	0.385189	0.307345	0.289538	0.34194
si:ch211-197h24.9	0.325124	0.218316	0.0945336	0.0200397	0.346574	1.09861	0.346574	0.462098	0	0.41291	0.828302	0.597253	0.138629	0.354987	0.44794	0.231049	0.0693147	0.292083	0.24195	0.265752	0.0770164	0	0.297063	0.099021	0.302522	0.243078	0.242312	0.153245	0.169597	0.327419	0.175127	0.238679	0.289666	0.206831	0.287399	0.268714	0.180658	0.291583	0.227892	0.281044	0.201693	0.176927	0.226332	0.24026	0.172663	0.260631	0.216929	0.201012	0.181431
nup62l	0.24507	0.145816	0.0630884	0.037732	0.44794	0.693147	0.549306	0.462098	0	0.198042	0.462098	0.231049	0.415888	0	0.173287	0.285111	0.207944	0.154033	0.216608	0.166355	0.115525	0.0866434	0.198042	0.148532	0.0364814	0.14341	0.115525	0.256163	0.147237	0.116558	0.205778	0.0547221	0.159083	0.141924	0.21894	0.141732	0.214905	0.158434	0.145097	0.115942	0.191336	0.161298	0.141015	0.110169	0.116823	0.139268	0.146917	0.140913	0.120261
dusp2	1.30248	0.894172	0.457262	0.785932	1.34382	2.30259	1.77767	1.41617	1.79176	1.18343	1.01484	1.86614	1.59311	0.63962	0.934417	1.00067	0.696224	1.14249	1.24324	1.22961	1.3596	1.10724	0.919244	1.3526	1.35949	1.38047	0.923211	1.19692	1.33521	1.25382	0.87874	1.0127	1.03982	0.940796	1.04546	0.919724	0.929484	1.00939	0.887867	0.909855	0.956369	0.82826	0.750653	0.7579	0.766727	0.782391	0.815966	0.648429	0.754454
mki67	0.239094	0.204144	0.0348362	0.00279774	0.51986	0.693147	0.346574	0.231049	0.693147	0.099021	0	0.693147	0.219722	0	0.274653	0.0462098	0.0693147	0.0385082	0.111985	0.127122	0.0385082	0.0433217	0.387994	0.227004	0.214418	0.185354	0.276101	0.413916	0.311353	0.228068	0.189638	0.266741	0.21976	0.303227	0.233161	0.221725	0.277985	0.297074	0.226973	0.235515	0.209314	0.134073	0.233849	0.206335	0.122702	0.16637	0.118572	0.141739	0.109965
polr2l	0.370086	0.215208	0.120682	0.122951	0.621227	0.693147	0.693147	0.597253	0.693147	0.454008	0.597253	0.366204	0.496981	0.099021	0	0.323469	0.415888	0.231049	0.371915	0.249533	0.321152	0.216608	0.151336	0.187768	0.156596	0.205195	0.157304	0.135616	0.201236	0.170247	0.168792	0.187742	0.276575	0.208285	0.227497	0.259285	0.185534	0.258576	0.236542	0.197473	0.238434	0.238699	0.216485	0.200852	0.269061	0.234164	0.22418	0.249773	0.190111
pa2g4b	0.496896	0.170472	0.0821516	0.0932311	0.89588	1.38629	0.89588	0.462098	0.693147	0.709973	0.693147	0.693147	0.716704	0.198042	0.44794	0.277259	0.485203	0.269557	0.267292	0.254244	0.154033	0.328593	0.231049	0.297063	0.284281	0.290881	0.154033	0.159499	0.201236	0.158086	0.213954	0.191528	0.188456	0.228952	0.258175	0.157852	0.166472	0.195302	0.162398	0.148313	0.190655	0.175117	0.138629	0.154168	0.154147	0.200456	0.150333	0.156939	0.159376
rpa2	0.3475	0.209315	0.0325745	0.0193927	0.44794	1.38629	0	0.597253	0.693147	0.297063	0.597253	0.231049	0.496981	0.099021	0.173287	0.16566	0.248491	0.276101	0.198628	0.203504	0.292083	0.198628	0.401693	0.379742	0.127685	0.13349	0.272829	0.261284	0.314752	0.233115	0.315108	0.250899	0.362764	0.265292	0.269641	0.23982	0.243834	0.21735	0.223683	0.172524	0.185667	0.163521	0.128783	0.194356	0.207347	0.172977	0.147914	0.181287	0.140771
ap2m1a	0.392446	0.33606	0.213723	0.206243	0.44794	0.693147	0.693147	0.231049	0	0.454008	0.462098	0.597253	0.415888	0.354987	0.173287	0.323469	0.38712	0.391625	0.371915	0.415888	0.308065	0.346574	0.382385	0.410565	0.396825	0.376567	0.28082	0.349134	0.249755	0.318239	0.319603	0.358108	0.394068	0.334548	0.305324	0.437365	0.338376	0.352743	0.312542	0.298298	0.360675	0.355342	0.324574	0.347053	0.328795	0.345953	0.332502	0.330966	0.353472
cks1b	0.2247	0.203597	0.0360877	0.0138643	0.621227	0.693147	0	0.231049	0.693147	0.099021	0.366204	0.231049	0.358352	0.099021	0.173287	0.0462098	0.0693147	0.183102	0.22397	0.2103	0	0.0433217	0.151336	0.138257	0.130785	0.181293	0.261566	0.330372	0.240475	0.235182	0.273433	0.283595	0.213113	0.298711	0.30387	0.213665	0.249161	0.233293	0.236034	0.202019	0.204718	0.164924	0.193713	0.195916	0.143788	0.158887	0.157935	0.156939	0.10635
ndufab1b	0.48387	0.281681	0.159431	0.12673	0.51986	1.09861	1.03972	0.231049	0	0.725025	0.828302	1.05935	0.635611	0.396084	0.51986	0.39671	0.317805	0.369099	0.397257	0.342133	0.452659	0.328593	0.184343	0.298965	0.237129	0.266979	0.223058	0.297675	0.342993	0.288871	0.226625	0.189292	0.382705	0.276744	0.28175	0.270084	0.25015	0.234414	0.27794	0.31221	0.321591	0.297922	0.258258	0.30721	0.322261	0.292627	0.260287	0.305564	0.294381
banf1	0.524753	0.289727	0.0964173	0.195467	0.850299	1.38629	1.03972	0.732408	0	0.709973	0.767528	0.924196	0.496981	0.198042	0.346574	0.285111	0.248491	0.314609	0.559148	0.309696	0.269557	0.46592	0.506323	0.418978	0.399924	0.314783	0.314609	0.351695	0.256953	0.365052	0.397257	0.345202	0.37008	0.506506	0.341008	0.363312	0.356892	0.2526	0.296168	0.308129	0.279181	0.263787	0.289877	0.265897	0.267445	0.260712	0.205276	0.240777	0.2111
ctnnb1	0.276583	0.208049	0.0997969	0.0736694	0.51986	0	0.346574	0.693147	0	0.297063	0.462098	0	0.138629	0.354987	0.346574	0.423741	0.456435	0.369099	0.216608	0.265752	0.231049	0.129965	0.099021	0.212523	0.302522	0.219176	0.195813	0.234841	0.249755	0.27671	0.222944	0.224224	0.233908	0.184711	0.215388	0.23176	0.194844	0.250357	0.222434	0.226133	0.221726	0.204893	0.224253	0.170624	0.179128	0.205282	0.221336	0.160946	0.193262
ppm1g	0.237803	0.174506	0.0530864	0.0254015	0.621227	0	0.693147	0.366204	0	0.553029	0.231049	0.231049	0.578074	0.297063	0.173287	0.192691	0.138629	0	0.155307	0.0831777	0.115525	0.0686633	0.132028	0.148532	0.247799	0.205195	0.18455	0.282606	0.245955	0.172313	0.23112	0.224224	0.159083	0.206831	0.206831	0.193436	0.184094	0.251975	0.158278	0.176974	0.192999	0.15077	0.138629	0.133121	0.151869	0.136154	0.163266	0.134563	0.157533
eif6	0.320121	0.160849	0.0766605	0.0787647	0.621227	0.693147	0.693147	0	0	0.553029	0.462098	0.462098	0.415888	0.454008	0.346574	0.423741	0.0693147	0.115525	0.155307	0.270463	0.215067	0.173287	0.231049	0.251759	0.206847	0.229096	0.192541	0.120547	0.0447192	0.184474	0.119135	0.183957	0.181809	0.109148	0.171147	0.190091	0.207591	0.122687	0.191025	0.135606	0.184986	0.194364	0.189943	0.163348	0.143127	0.157484	0.190559	0.18733	0.163598
lsm7	0.425924	0.241642	0.116154	0.158957	0.549306	1.09861	0.693147	0.597253	0.693147	0.594126	0.597253	0.693147	0.635611	0.198042	0.346574	0.21187	0.358352	0.253575	0.285272	0.293477	0.154033	0.180648	0.170644	0.276514	0.232658	0.257059	0.272829	0.19845	0.134158	0.220955	0.212113	0.211318	0.267998	0.325991	0.264635	0.193436	0.296701	0.26356	0.250651	0.28355	0.258166	0.252191	0.257951	0.273172	0.268399	0.233152	0.231074	0.219383	0.226374
pfn2	0.397829	0.237674	0.0782323	0.114699	0.866434	1.09861	0.346574	0.597253	0	0.354987	0.231049	0.693147	0.855333	0.297063	0.44794	0.3505	0.289037	0.231049	0.285272	0.353641	0.215067	0.24195	0.283364	0.187768	0.26914	0.257059	0.341854	0.36307	0.285194	0.228068	0.246445	0.196863	0.26694	0.285302	0.297411	0.317073	0.259018	0.21461	0.212856	0.251548	0.211369	0.208924	0.166171	0.227269	0.245696	0.299867	0.146917	0.21772	0.227147
hdac1	0.469027	0.328961	0.204732	0.25995	0.866434	0.693147	0.549306	0.462098	0	0.553029	0.828302	0.597253	0.716704	0.396084	0.51986	0.423741	0.566296	0.353117	0.389895	0.353641	0.375643	0.292633	0.354987	0.35078	0.422636	0.252998	0.317536	0.339187	0.374632	0.378127	0.35659	0.310956	0.400715	0.361674	0.414473	0.393721	0.346688	0.268543	0.274337	0.334749	0.337316	0.322682	0.302109	0.285818	0.326518	0.351481	0.270665	0.32726	0.334805
park7	0.307677	0.188728	0.131145	0.0484127	0.621227	0.693147	0.346574	0.828302	0	0.454008	0.231049	0.462098	0.496981	0.198042	0.173287	0.323469	0.346574	0.115525	0.328593	0.221807	0.199084	0.0866434	0.165035	0.163012	0.123214	0.191213	0.134779	0.129362	0.169597	0.0972838	0.157961	0.183957	0.143004	0.19682	0.256721	0.161197	0.257022	0.259698	0.202868	0.216301	0.17531	0.203824	0.198097	0.204662	0.153193	0.214546	0.221336	0.205019	0.219002
denr	0.342727	0.215541	0.0986567	0.0875738	0.89588	0.693147	0.346574	0.597253	0	0.709973	0.462098	0.693147	0.415888	0.099021	0.346574	0.21187	0.248491	0.115525	0.25993	0.2103	0.176559	0.25993	0.231049	0.251759	0.243328	0.0717049	0.223058	0.159499	0.205036	0.311125	0.218449	0.136805	0.181809	0.258175	0.194722	0.257309	0.207591	0.215106	0.263832	0.192557	0.27215	0.218712	0.243641	0.230299	0.203816	0.230038	0.22887	0.263154	0.188268
dnajc1	0.370255	0.207917	0.131656	0.0944123	0.794513	0.693147	0.89588	0.462098	0	0.396084	0.462098	0.693147	0.578074	0.354987	0	0.331321	0.317805	0.154033	0.328593	0.274677	0.292083	0.0866434	0.316371	0.237278	0.319391	0.157391	0.215067	0.256163	0.156517	0.262483	0.164297	0.215103	0.247202	0.211837	0.246066	0.227045	0.201717	0.203025	0.216976	0.222053	0.199349	0.215093	0.157324	0.154168	0.224902	0.226923	0.181461	0.22974	0.233448
rfc3	0.256243	0.156177	0.0327148	0.0102502	0.51986	1.09861	0.549306	0.366204	0	0.511931	0	0.462098	0.219722	0.099021	0.173287	0.0732408	0.138629	0.176559	0.198628	0.2103	0.115525	0.198628	0.236658	0.0495105	0.120114	0.119508	0.115525	0.170604	0.156517	0.184474	0.203123	0.183957	0.2918	0.189716	0.261727	0.186746	0.218341	0.167279	0.139639	0.135606	0.128893	0.129714	0.123013	0.1779	0.156132	0.164725	0.125595	0.142576	0.132091
aldoaa	1.30158	1.16235	1.06154	0.953486	1.24245	1.38629	1.49787	0.963457	0.693147	1.61283	1.26889	1.01484	1.45448	1.32676	1.68335	1.31313	1.39413	1.33887	1.21485	1.44624	1.39065	1.40769	1.19527	1.22236	1.22211	1.34502	1.27682	1.14245	1.22098	1.37067	1.21645	1.13095	1.09424	1.17459	1.19696	1.21283	1.09134	1.14767	1.19049	1.06432	1.11165	1.20176	1.12139	1.18724	1.131	1.17044	1.09959	1.09821	1.1501
dpy30	0.304917	0.247754	0.112644	0.0805581	0.693147	0.693147	0.346574	0.231049	0	0.198042	0.462098	0.828302	0.635611	0.297063	0.346574	0.3505	0.248491	0.192541	0.129965	0.0831777	0.192541	0.129965	0.250357	0.099021	0.156596	0.14341	0.272829	0.297675	0.214316	0.160153	0.332274	0.26604	0.199819	0.305968	0.298865	0.218986	0.277082	0.302672	0.277013	0.28596	0.281826	0.267406	0.20456	0.265897	0.198306	0.258919	0.212238	0.24811	0.239214
fdx1	0.228834	0.274952	0.109682	0.0738208	0	0	0.346574	0.231049	0	0.396084	0.231049	0.462098	0.277259	0.099021	0.274653	0.138629	0.109861	0.231049	0.24195	0.265752	0.314609	0.25993	0.387994	0.336299	0.211318	0.219176	0.256847	0.267538	0.169597	0.335466	0.25278	0.3724	0.271859	0.307422	0.269641	0.321788	0.260458	0.371426	0.255181	0.337915	0.256804	0.26346	0.286113	0.281146	0.322923	0.286789	0.260927	0.241622	0.270247
anp32a	0.563538	0.399501	0.255681	0.214298	0.693147	1.60944	1.09861	0.828302	0.693147	0.396084	0.231049	0.366204	0.716704	0.396084	0.346574	0.39671	0.456435	0.292083	0.552563	0.480763	0.346574	0.440578	0.605344	0.472251	0.516939	0.462254	0.536219	0.522568	0.47715	0.533014	0.463886	0.416615	0.402646	0.439502	0.421576	0.411816	0.4133	0.422004	0.343443	0.391797	0.40211	0.42188	0.34127	0.390542	0.370975	0.37414	0.319994	0.355307	0.309548
gspt1l	0.340963	0.175106	0.094749	0.096191	0.44794	0.693147	0.89588	0.462098	0	0.297063	0.462098	0.693147	0.277259	0.255966	0.346574	0.25808	0.277259	0.253575	0.371915	0.221807	0.253575	0.216608	0.236658	0.173287	0.164166	0.243078	0.107533	0.14443	0.329913	0.170247	0.140796	0.189292	0.204535	0.176153	0.145475	0.178686	0.138541	0.255837	0.18876	0.176974	0.183323	0.218712	0.173633	0.152263	0.165829	0.163323	0.120547	0.159283	0.206637
erp44	0.291434	0.236213	0.126791	0.10479	0.346574	0.693147	0.693147	0.462098	0	0.297063	0.231049	0.231049	0.415888	0.099021	0.51986	0.25808	0.138629	0.308065	0.285272	0.265752	0.231049	0.0433217	0.165035	0.198042	0.200648	0.328764	0.18455	0.19845	0.285194	0.228068	0.235615	0.225773	0.242486	0.242515	0.263181	0.26263	0.225213	0.229938	0.219241	0.281044	0.255141	0.240181	0.238871	0.214623	0.21873	0.265458	0.261851	0.261491	0.244743
hspd1	0.408521	0.133334	0.0361205	0.0532465	0.794513	1.09861	1.03972	0.231049	0	0.511931	0.462098	0.828302	0.635611	0.198042	0.346574	0.570222	0.415888	0.199084	0.24195	0.270463	0.215067	0.0866434	0.236658	0.286789	0.174837	0.14341	0.126787	0.159499	0.249755	0.184474	0.0929788	0.164166	0.143004	0.124809	0.194722	0.162567	0.163036	0.151832	0.139639	0.152394	0.136906	0.135883	0.114165	0.0990832	0.131444	0.117938	0.0813128	0.128893	0.0630134
lsm6	0.298439	0.207059	0.0996286	0.0781705	0.866434	0	0.346574	0.462098	0	0.354987	0.462098	0.462098	0.693147	0.198042	0.346574	0.39671	0.207944	0.237593	0.328593	0.2103	0.192541	0.129965	0.099021	0.152738	0.250899	0.167311	0.203804	0.195889	0.156517	0.213842	0.147131	0.171051	0.224476	0.206831	0.155487	0.199521	0.213465	0.230553	0.255181	0.237636	0.195343	0.172567	0.194713	0.251346	0.192134	0.265458	0.231074	0.24811	0.212166
aldh6a1	0.267712	0.158736	0.0705895	0.024106	0.346574	1.09861	0.346574	0.462098	0	0.396084	0	0.231049	0.496981	0.198042	0.173287	0.21187	0.179176	0.192541	0.267292	0.249533	0.269557	0.24195	0.066014	0.222797	0.120114	0.119508	0.154033	0.195889	0.236675	0.158086	0.129965	0.114779	0.269928	0.141924	0.129815	0.185377	0.158601	0.155694	0.213784	0.174933	0.155277	0.178736	0.155632	0.167939	0.167446	0.117938	0.124314	0.156259	0.132328
rbm4.3	0.401107	0.314147	0.165882	0.205777	0.51986	0.693147	0.346574	0.828302	0	0.751071	0.597253	0.693147	0.415888	0.396084	0.173287	0.496981	0.207944	0.500606	0.371915	0.238026	0.253575	0.216608	0.354987	0.276514	0.28738	0.205195	0.303346	0.435851	0.339193	0.278777	0.296102	0.332982	0.258565	0.405915	0.305968	0.260654	0.294158	0.338419	0.331181	0.351168	0.290219	0.318985	0.347346	0.313361	0.313881	0.316371	0.324045	0.294436	0.347706
sap18	0.403335	0.21061	0.0954909	0.076026	0.621227	1.09861	1.09861	0.462098	0.693147	0.396084	0	0.462098	0.415888	0.495105	0.51986	0.3505	0.248491	0.353117	0.216608	0.154848	0.176559	0.24195	0.198042	0.212523	0.27671	0.181293	0.0577623	0.285167	0.147237	0.213842	0.194948	0.205983	0.213113	0.222492	0.25317	0.235105	0.251148	0.271283	0.200603	0.215096	0.204718	0.233271	0.232102	0.172529	0.223948	0.263746	0.209394	0.240777	0.198492
abce1	0.3048	0.140419	0.0375422	0.0208048	0.51986	1.09861	0.693147	0.693147	0	0.610952	0	0.366204	0.415888	0.198042	0.44794	0.184839	0.0693147	0.176559	0.22397	0.171067	0.176559	0	0.132028	0.163012	0.193077	0.171373	0.187821	0.0753421	0.214316	0.109444	0.157961	0.174837	0.20175	0.181159	0.194722	0.146447	0.167912	0.142491	0.106892	0.120858	0.172966	0.202015	0.0897014	0.138491	0.152531	0.10556	0.121828	0.114529	0.119725
atp5pf	0.702142	0.572069	0.422368	0.493634	0.51986	1.09861	0.693147	0.693147	0.693147	1.09684	0.924196	0.732408	0.993963	0.454008	0.693147	0.827474	0.635611	0.629218	0.815821	0.607885	0.369099	0.516603	0.544938	0.666531	0.607846	0.633627	0.667726	0.539927	0.631585	0.618356	0.67253	0.593539	0.643201	0.516365	0.478583	0.566191	0.615919	0.58705	0.509329	0.558111	0.578408	0.605146	0.578835	0.526168	0.576114	0.579746	0.558042	0.518989	0.550244
metap2b	0.241331	0.166714	0.0859345	0.0569304	0.51986	0.693147	0.346574	0.231049	0	0.454008	0	0.231049	0.415888	0	0.346574	0.331321	0.277259	0.0770164	0.303252	0.2103	0.192541	0.24195	0.132028	0.0495105	0.112544	0.14341	0.223058	0.135616	0.178877	0.226002	0.147131	0.187742	0.253849	0.176153	0.159038	0.182031	0.153726	0.201904	0.19741	0.141357	0.16329	0.137692	0.159016	0.110169	0.173618	0.199444	0.128722	0.167296	0.172515
anxa2a	0.362952	0.258891	0.087652	0.140876	0.402359	0.693147	0.346574	0.597253	0	0.386864	0.828302	0.231049	0.138629	0.41291	0.51986	0.192691	0	0.176559	0.397257	0.365148	0.520237	0.58449	0.297063	0.426947	0.340404	0.127203	0.255054	0.262172	0.352273	0.343078	0.212945	0.294802	0.330144	0.263838	0.277054	0.267781	0.305092	0.313988	0.279065	0.277718	0.244346	0.291406	0.210863	0.211165	0.272033	0.233159	0.201737	0.205026	0.196366
zgc:153867	1.31237	1.2629	1.04953	1.04363	1.31437	1.79176	1.44519	1.32966	1.09861	1.4837	1.69172	1.69172	1.4586	1.27805	1.07937	1.16234	0.975731	0.979895	1.25492	1.19943	1.21207	1.11907	1.39817	1.30359	1.29718	1.30698	1.28403	1.22907	1.26099	1.33184	1.24481	1.29021	1.38248	1.26746	1.33974	1.23641	1.3565	1.33768	1.20604	1.23206	1.26037	1.24741	1.29302	1.24129	1.24735	1.18119	1.19047	1.22845	1.24281
hnrnpr	0.237727	0.167631	0.0683783	0.0341792	0.693147	0.693147	0.346574	0.231049	0	0.297063	0.231049	0	0.578074	0.156945	0.173287	0.138629	0.138629	0.154033	0.24195	0.298189	0.115525	0.111985	0.132028	0.198042	0.109444	0.191213	0.134779	0.165753	0.201236	0.182407	0.24011	0.114779	0.222545	0.159038	0.231049	0.137017	0.215903	0.155694	0.16147	0.193392	0.209026	0.160892	0.173633	0.191671	0.186623	0.178114	0.120547	0.156259	0.122876
psmb7	0.260523	0.200188	0.111448	0.0837112	0.346574	0.693147	0.346574	0.231049	0	0.396084	0.231049	0.462098	0.277259	0.198042	0.51986	0.21187	0.207944	0.276101	0.0866434	0.254244	0.115525	0.299218	0.132028	0.148532	0.164166	0.13349	0.146042	0.105479	0.178877	0.135832	0.162456	0.253135	0.240555	0.184711	0.150481	0.183401	0.245274	0.199164	0.250651	0.2061	0.270487	0.237631	0.226639	0.210812	0.205432	0.197031	0.179898	0.235409	0.201406
sars1	0.243195	0.16595	0.0507088	0.0418862	0	0.693147	0.693147	0.366204	0	0.198042	0	0.462098	0.138629	0.255966	0.346574	0.30429	0.207944	0.192541	0.303252	0.298189	0.176559	0.155307	0.165035	0.099021	0.174837	0.119508	0.0770164	0.159499	0.178877	0.206728	0.162456	0.218889	0.177093	0.179705	0.201825	0.183401	0.214905	0.234911	0.166928	0.150354	0.210689	0.143861	0.161401	0.1863	0.155763	0.145107	0.149121	0.159283	0.166985
larp4ab	0.258346	0.139233	0.056742	0.03119	0.693147	0.693147	0.346574	0.366204	0	0.396084	0.231049	0.231049	0.138629	0	0.722593	0.0924196	0.207944	0.154033	0.25993	0.166355	0.0770164	0.0866434	0.236658	0.173287	0.229559	0.181293	0.0962704	0.14443	0.214316	0.184474	0.11464	0.183957	0.199819	0.146929	0.159038	0.169257	0.186532	0.0896798	0.114615	0.078655	0.135243	0.135142	0.110088	0.122035	0.154809	0.150945	0.103915	0.128893	0.145466
micos10	0.343484	0.235105	0.132883	0.135334	0.44794	0.693147	0.693147	0.693147	0	0.511931	0.462098	0.693147	0.415888	0.198042	0.346574	0.25808	0.358352	0.330591	0.129965	0.221807	0.176559	0.173287	0.231049	0.0639914	0.218889	0.239016	0.203804	0.222333	0.329913	0.259503	0.222944	0.151261	0.224476	0.241061	0.227497	0.214271	0.241837	0.251975	0.222434	0.272047	0.268143	0.256878	0.211022	0.258621	0.203816	0.228325	0.237684	0.243422	0.237371
calr	0.322874	0.0918558	0.0163977	0.00180934	0.621227	0.693147	1.15129	0.366204	0	0.569855	0.366204	0.767528	0.277259	0.495105	0	0.331321	0.0693147	0.337135	0.230555	0.166355	0.188955	0.0433217	0.099021	0.0639914	0.145926	0.119508	0.107533	0.0904105	0.147237	0.111511	0.0668229	0.120114	0.115562	0.146929	0.0784705	0.0853132	0.113605	0.143613	0.0905183	0.111862	0.0808134	0.0940978	0.0700076	0.0577697	0.0918419	0.0749669	0.0662444	0.0824764	0.0892895
ptgr1	0.452391	0.10724	0.0127877	0.0265695	0.722593	1.09861	1.09861	0.963457	1.09861	0.495105	0.231049	0.828302	0.77424	0.396084	0	0.369678	0.248491	0.176559	0.216608	0.138629	0.0770164	0.267292	0.297063	0.123776	0.211318	0.119508	0.0770164	0.150684	0.191956	0.238162	0.176773	0.173287	0.131641	0.16259	0.136918	0.137017	0.127791	0.076477	0.136446	0.125316	0.120199	0.0940978	0.0978561	0.0688557	0.0584113	0.0725534	0.0414381	0.0801326	0.0409587
hist2h2l	0.372264	0.240864	0.179425	0.0592298	0.346574	0	0.693147	0.231049	0	0.099021	0.902683	0.231049	0.358352	0.313889	0.693147	0.323469	0.207944	0.506275	0.585266	0.425311	0.292083	0.267292	0.431627	0.313446	0.673238	0.294942	0.245584	0.25247	0.218115	0.317324	0.204964	0.320481	0.282164	0.248975	0.301619	0.212295	0.23652	0.159555	0.258891	0.18356	0.222106	0.268887	0.232488	0.211592	0.220283	0.273953	0.23449	0.230728	0.220883
cenpx	0.213997	0.205564	0.0479589	0.0413902	0.621227	0.693147	0.549306	0	0	0.198042	0.231049	0.231049	0.415888	0	0	0.0732408	0.346574	0.115525	0.0433217	0.171067	0.0770164	0.155307	0.184343	0.212523	0.221988	0.167311	0.192541	0.213518	0.249755	0.235182	0.348414	0.244014	0.181809	0.256078	0.297411	0.236475	0.233084	0.274023	0.220169	0.200348	0.230728	0.180958	0.227025	0.194356	0.162597	0.172275	0.125595	0.155277	0.135242
mtch2	0.23715	0.168116	0.0821221	0.082102	0.346574	0	0.549306	0.462098	0	0.454008	0.231049	0.462098	0.219722	0.099021	0.346574	0.323469	0.0693147	0.231049	0.24195	0.221807	0.269557	0.111985	0.099021	0.212523	0.156596	0.109588	0.0770164	0.0841565	0.245955	0.172313	0.129965	0.202198	0.188456	0.21894	0.136918	0.137017	0.194844	0.208505	0.195145	0.162226	0.135243	0.170758	0.194713	0.141177	0.166491	0.206995	0.155091	0.191336	0.214781
gatd3a	0.245958	0.195091	0.0834636	0.0554885	0.722593	0.693147	0.346574	0.231049	0	0.495105	0.231049	0.231049	0.138629	0.255966	0.274653	0.138629	0	0.154033	0.25993	0.166355	0.154033	0.285272	0.198042	0.187768	0.127685	0.119508	0.115525	0.165753	0.348473	0.233115	0.2491	0.187742	0.222545	0.232503	0.198274	0.193436	0.230089	0.232171	0.191952	0.177809	0.19368	0.203083	0.224946	0.149577	0.217114	0.194617	0.14379	0.183323	0.16437
krt18b	0.412586	0.0561973	0.0218025	0.0191554	0.44794	0	0.346574	1.05935	0	0.454008	0.767528	0	0.635611	0.485885	0.51986	0.789116	0.277259	0.702649	0.44794	0.464544	0.314609	0.24195	0.360004	0.319957	0.250899	0.191213	0.146042	0.0602737	0.0670788	0.179426	0.0929788	0.13457	0.0795415	0.0770164	0.0820221	0.0644788	0.0528672	0.0671358	0.0109157	0.0393275	0.0440729	0.0592225	0.0285414	0.036723	0.0194704	0.0453846	0.0226026	0.0160265	0.018904
zgc:194989	0.506389	0.467253	0.117458	0.0344082	0.693147	0.693147	0.549306	0.366204	2.3979	0.198042	0.231049	0.536479	0.496981	0.495105	0.173287	0.231049	0.179176	0.284665	0.328593	0.345449	0.215067	0.529773	0.648976	0.397081	0.607017	0.543061	0.551929	0.795081	0.703773	0.700194	0.762784	0.653372	0.639197	0.646576	0.628284	0.446468	0.554129	0.535761	0.568532	0.51531	0.447611	0.36616	0.447164	0.385968	0.295331	0.322608	0.262711	0.266375	0.261415
pik3r1	0.27972	0.181965	0.0985823	0.0545823	0.346574	0.693147	0.89588	0.231049	0	0.354987	0.462098	0	0.277259	0.297063	0.173287	0.25808	0.179176	0.253575	0.267292	0.2103	0.215067	0	0.165035	0.326025	0.294951	0.252998	0.0962704	0.183382	0.134158	0.226002	0.268106	0.216653	0.217829	0.27529	0.150481	0.149792	0.193846	0.182099	0.202868	0.20814	0.164953	0.15332	0.19879	0.18249	0.217114	0.153359	0.167033	0.186649	0.181967
ccdc25	0.270841	0.141695	0.0679992	0.0355144	0.621227	0.693147	0.693147	0.231049	0	0.354987	0.462098	0.693147	0.415888	0.099021	0.173287	0.0924196	0.248491	0.192541	0.173287	0.110904	0.192541	0.173287	0.033007	0.0495105	0.145926	0.109588	0.261566	0.135616	0.134158	0.0851233	0.12547	0.151261	0.149651	0.107694	0.136918	0.157852	0.183096	0.151832	0.15282	0.115942	0.161627	0.15587	0.109089	0.135806	0.159657	0.178114	0.134052	0.112186	0.13102
khdrbs1b	0.173566	0.181708	0.0661611	0.0280184	0.346574	0	0	0	0	0.553029	0.231049	0	0.138629	0	0.173287	0.21187	0.346574	0.292083	0.216608	0.238026	0.231049	0.22397	0.099021	0.237278	0.145926	0.13349	0.0962704	0.219772	0.201236	0.238162	0.218449	0.191528	0.222545	0.179705	0.295956	0.214271	0.25015	0.175498	0.162398	0.189681	0.156259	0.189677	0.171248	0.193576	0.180451	0.192204	0.173287	0.173647	0.158069
si:ch73-308l14.2	0.17878	0.092961	0.0328889	0.00566119	0.274653	0	0.346574	0	0	0.255966	0.462098	0	0.635611	0.099021	0.274653	0.323469	0.207944	0.154033	0.198628	0.110904	0.115525	0.0866434	0.132028	0.0742658	0.109444	0.0717049	0.154033	0.135616	0.147237	0.0729629	0.0541521	0.116329	0.102268	0.111246	0.0855737	0.056419	0.0528672	0.102883	0.0927835	0.0766147	0.112186	0.0984573	0.0937787	0.108264	0.10514	0.113812	0.0775457	0.124886	0.0653918
gins2	0.132731	0.112982	0.0147408	0.00882084	0.173287	0	0	0.462098	0	0.198042	0.366204	0	0.358352	0	0.173287	0.0924196	0.138629	0.0770164	0.0866434	0.166355	0	0.129965	0.132028	0.173287	0.0729629	0.119508	0.0882793	0.204704	0.191956	0.170247	0.157961	0.100324	0.113631	0.102688	0.124809	0.112838	0.118481	0.0594126	0.0982413	0.137646	0.118536	0.101007	0.0937787	0.145767	0.133061	0.122064	0.0797493	0.0791505	0.0522537
CU457819.1	0.15762	0.121626	0.0069486	0.0102763	0.346574	0	0.346574	0	0	0.099021	0.231049	0.732408	0.219722	0.099021	0.173287	0.0462098	0	0.0770164	0.155307	0.0993963	0	0.267292	0.151336	0.0887467	0.225088	0.109588	0.173287	0.209825	0.137957	0.184474	0.206804	0.232658	0.20175	0.218297	0.213138	0.0845628	0.151288	0.155694	0.152409	0.113902	0.130936	0.0936919	0.134246	0.117017	0.0629671	0.070841	0.0398747	0.0384034	0.0446447
ccna2	0.194427	0.177887	0.0238413	0.0178454	0.51986	0.693147	0	0	0	0.198042	0.231049	0.597253	0.138629	0	0.173287	0	0.0693147	0.199084	0.129965	0.110904	0.0385082	0.216608	0.351913	0.163012	0.203747	0.243078	0.259773	0.293981	0.240475	0.233115	0.291607	0.254684	0.26694	0.278856	0.251072	0.174735	0.264759	0.2526	0.188349	0.204727	0.192397	0.0981295	0.183174	0.173662	0.10808	0.128293	0.0860094	0.0647869	0.0816805
eif4ebp3l	0.458752	0.223955	0.150837	0.123062	0.693147	1.38629	0.346574	0.597253	0	0.354987	0.828302	0.597253	0.635611	0.255966	0.346574	0.369678	0.358352	0.397479	0.389895	0.353641	0.574727	0.346574	0.32198	0.379742	0.247799	0.310721	0.165296	0.243655	0.214316	0.238162	0.207618	0.225773	0.213113	0.165498	0.204734	0.227045	0.215903	0.175498	0.307084	0.170018	0.222407	0.223071	0.211715	0.285038	0.207048	0.264757	0.265618	0.268824	0.225839
psmb6	0.403757	0.254437	0.157189	0.175437	0.693147	0.693147	0.693147	0.231049	0	0.709973	0.462098	0.828302	0.439445	0.099021	0.346574	0.543191	0.358352	0.353117	0.346574	0.376655	0.269557	0.303252	0.198042	0.286789	0.360343	0.290881	0.207076	0.204704	0.298274	0.252389	0.196788	0.209082	0.217829	0.273193	0.273193	0.206211	0.300137	0.269039	0.234277	0.26138	0.310553	0.32301	0.237871	0.30643	0.222625	0.260321	0.3099	0.253779	0.25681
dnmt1	0.259202	0.184484	0.028398	0.0118403	0.794513	1.09861	0.346574	0.231049	0	0.454008	0	0	0	0.099021	0.346574	0.238901	0.207944	0.215067	0.24195	0.154848	0.199084	0.129965	0.250357	0.251759	0.308721	0.13349	0.195813	0.226026	0.214316	0.1652	0.24379	0.234894	0.240555	0.278198	0.237509	0.244535	0.231087	0.155694	0.181037	0.198308	0.151951	0.176599	0.141707	0.170624	0.196327	0.177102	0.0963812	0.20003	0.131556
psmc6	0.292589	0.225804	0.114892	0.111011	0.51986	0.693147	0.693147	0.366204	0	0.313889	0.462098	0.693147	0.219722	0.198042	0.346574	0.231049	0.138629	0.192541	0.22397	0.154848	0.231049	0.0433217	0.198042	0.148532	0.177936	0.191213	0.223058	0.189635	0.307554	0.191587	0.222944	0.221988	0.263281	0.258175	0.241061	0.270084	0.231087	0.236032	0.271555	0.217972	0.231403	0.198396	0.244334	0.179805	0.196028	0.244128	0.2025	0.227396	0.208243
phb	0.288771	0.170298	0.0484368	0.0436158	0.549306	0	1.09861	0	0	0.584906	0.231049	0.597253	0.415888	0.099021	0.274653	0.404562	0.207944	0.154033	0.173287	0.238026	0.276101	0.198628	0.264056	0.148532	0.221988	0.215115	0.126787	0.195889	0.259035	0.17736	0.196788	0.238679	0.211182	0.189716	0.223946	0.141732	0.224215	0.163417	0.177844	0.192557	0.184986	0.120254	0.182481	0.146892	0.181406	0.16161	0.128722	0.15127	0.154918
g3bp1	0.555281	0.239768	0.131416	0.180562	0.722593	1.09861	1.49787	0.462098	0.693147	0.924842	0.924196	0.828302	0.737776	0.156945	0.346574	0.39671	0.317805	0.337135	0.552563	0.369859	0.330591	0.24195	0.360004	0.361054	0.264669	0.290881	0.394552	0.297675	0.439629	0.228068	0.215794	0.158146	0.240555	0.211837	0.203279	0.240439	0.302575	0.159555	0.247458	0.200348	0.2057	0.222002	0.242641	0.231859	0.257747	0.235566	0.216645	0.255141	0.227682
aimp1a	0.404433	0.187931	0.0895762	0.111229	0.51986	1.09861	0.89588	0.462098	0.693147	0.751071	0.231049	0.462098	0.496981	0.354987	0.346574	0.3505	0.38712	0.160576	0.216608	0.221807	0.115525	0.198628	0.184343	0.297063	0.247799	0.205195	0.165296	0.123108	0.169597	0.172313	0.173287	0.155046	0.238624	0.145475	0.21894	0.170626	0.204155	0.218968	0.195145	0.229844	0.176973	0.219452	0.213407	0.198166	0.213882	0.200456	0.183025	0.247128	0.191954
eif4e1c	0.258533	0.183706	0.0769333	0.0768653	0.44794	0	0.693147	0.231049	0.693147	0.255966	0.366204	0	0.415888	0.198042	0.346574	0.16566	0.0693147	0.176559	0.216608	0.215011	0.253575	0.24195	0.151336	0.163012	0.243328	0.14341	0.211795	0.243655	0.191956	0.203747	0.12547	0.193077	0.256634	0.25317	0.136918	0.154507	0.18897	0.216228	0.201941	0.205264	0.170622	0.203824	0.153247	0.171404	0.156425	0.201157	0.14379	0.197687	0.186425
olfm2a	0.100805	0.101513	0.013618	0	0.346574	0	0	0	0	0.099021	0	0	0.138629	0.198042	0	0.16566	0.0693147	0.262139	0	0.138629	0.061034	0.230555	0	0.146227	0.214418	0.147471	0.146042	0.125398	0.195756	0.123671	0.191285	0.0813975	0.158229	0.133172	0.0884819	0.0918204	0.0984204	0.119947	0.0991688	0.10407	0.0888267	0.103557	0.064238	0.0967506	0.0836911	0.0773803	0.0809621	0.0544299	0.0874465
gmds	0.404686	0.358065	0.180158	0.227773	0.44794	0.693147	0.693147	0.231049	0	0.297063	0.462098	0.597253	0.716704	0.297063	0.621227	0.138629	0.179176	0.385082	0.440578	0.52634	0.308065	0.415237	0.231049	0.433459	0.360343	0.428432	0.32732	0.409408	0.396992	0.278777	0.319409	0.323862	0.473406	0.3329	0.295313	0.421865	0.420172	0.358223	0.293903	0.342919	0.381625	0.372117	0.384735	0.377281	0.366782	0.343931	0.332859	0.356976	0.363459
slbp	0.34443	0.182302	0.0268563	0.0643138	0.44794	1.09861	0.346574	0.597253	1.09861	0.255966	0.366204	0.462098	0.496981	0.099021	0.274653	0.16566	0.138629	0.176559	0.285272	0.154848	0.0995422	0.198628	0.269665	0.163012	0.214418	0.167311	0.256847	0.261284	0.262834	0.259503	0.308773	0.240229	0.231123	0.274647	0.31033	0.183401	0.228649	0.1684	0.146024	0.20814	0.18295	0.158421	0.138323	0.17946	0.174871	0.14752	0.0841565	0.130556	0.0932124
mrps10	0.317879	0.196894	0.111247	0.0858241	0.346574	0.693147	0.693147	0.828302	0	0.354987	0.462098	0.597253	0.219722	0.198042	0.346574	0.323469	0.38712	0.231049	0.173287	0.194081	0.292083	0	0.165035	0.198042	0.145926	0.14341	0.192541	0.189635	0.156517	0.218889	0.184117	0.127685	0.233908	0.211837	0.19682	0.169257	0.183096	0.212367	0.22923	0.253588	0.191336	0.231049	0.212021	0.219213	0.19375	0.185664	0.160422	0.235409	0.160684
eif4a1a	0.743893	0.388046	0.189984	0.387258	0.951666	1.38629	1.60944	0.828302	1.09861	0.881969	0.366204	0.963457	0.77424	0.626004	0.549306	0.638332	0.548064	0.545658	0.794513	0.58487	0.465056	0.461886	0.563655	0.528273	0.614015	0.585823	0.560193	0.555266	0.613025	0.472212	0.407079	0.407346	0.371342	0.481492	0.308876	0.433414	0.380945	0.382396	0.397094	0.419164	0.347981	0.391364	0.292649	0.30418	0.392793	0.349068	0.360152	0.298841	0.373339
hyou1	0.45491	0.146587	0.0306421	0.0589605	0.274653	0.693147	1.73287	0.597253	0.693147	0.65205	0.732408	0.732408	0.680239	0.328941	0.346574	0.16566	0	0.499731	0.532823	0.325915	0.253575	0.0866434	0.132028	0.113502	0.191379	0.243078	0.176559	0.0540197	0.191956	0.116558	0.159802	0.221988	0.177093	0.233957	0.199728	0.177317	0.161491	0.188204	0.104627	0.121693	0.163971	0.177668	0.13763	0.129311	0.153854	0.115214	0.127158	0.140232	0.114495
sgta	0.231789	0.170435	0.0808252	0.0664842	0.346574	0.693147	0.346574	0.231049	0	0.198042	0.231049	0.462098	0.138629	0.099021	0.51986	0.184839	0.0693147	0.192541	0.129965	0.238026	0.215067	0.173287	0.132028	0.148532	0.182407	0.167311	0.0577623	0.14443	0.111798	0.226002	0.184117	0.211318	0.188456	0.188262	0.145475	0.210926	0.17035	0.189823	0.177844	0.187641	0.166616	0.186386	0.18348	0.122815	0.177512	0.267171	0.135616	0.213032	0.146774
ndufa12	0.344296	0.20974	0.117713	0.116996	0.89588	0.693147	0.693147	0.462098	0	0.767897	0.462098	0.462098	0.415888	0.198042	0.346574	0.231049	0.0693147	0.292083	0.25993	0.138629	0.215067	0.198628	0.231049	0.247553	0.174837	0.119508	0.18455	0.120547	0.223596	0.228068	0.222944	0.151261	0.199819	0.206831	0.241061	0.169257	0.254584	0.236032	0.232422	0.231515	0.265799	0.201274	0.191635	0.224929	0.221008	0.254793	0.176131	0.19368	0.237371
echs1	0.213113	0.150467	0.0707263	0.0404656	0.44794	0.693147	0.549306	0.231049	0	0.354987	0.231049	0.462098	0.277259	0	0	0.184839	0.0693147	0.154033	0.0433217	0.194081	0.0770164	0.0433217	0.132028	0.187768	0.188606	0.167311	0.0577623	0.135616	0.201236	0.135832	0.151626	0.178622	0.170446	0.16259	0.128361	0.137017	0.17966	0.13589	0.18876	0.167142	0.160265	0.159489	0.181788	0.195481	0.164213	0.169161	0.128082	0.140232	0.168828
abcf1	0.321482	0.174283	0.0726355	0.132462	0.621227	0.693147	0.346574	0.462098	0	0.454008	0.462098	0.693147	0.358352	0.198042	0.346574	0.25808	0.138629	0.154033	0.198628	0.342133	0.314609	0.216608	0.21735	0.173287	0.29048	0.13349	0.107533	0.165753	0.169597	0.194568	0.218449	0.225773	0.229192	0.198274	0.194722	0.188116	0.193405	0.206887	0.166928	0.170018	0.207061	0.168949	0.146478	0.140397	0.181113	0.191894	0.162275	0.177653	0.151767
hnrnpa0l.1	1.23594	0.955084	0.813971	1.00481	1.37016	1.38629	1.60944	1.15525	1.09861	1.41478	1.38629	1.42556	1.47555	1.11189	1.47153	1.08292	1.12978	1.13278	1.35092	1.07148	1.04922	1.20827	1.08621	0.95393	1.00533	1.21457	1.00565	0.955098	1.17794	1.13035	1.02015	0.982974	1.00001	1.06389	0.986462	0.936551	1.04606	0.957916	0.878252	0.959663	0.943058	0.976932	0.941794	0.849692	0.94026	0.858257	0.919207	0.883857	0.889793
ddx39aa	0.556573	0.304278	0.17146	0.19412	0.621227	1.60944	1.24245	0.597253	0	0.767897	0.231049	0.828302	0.439445	0.511931	0.549306	0.662642	0.427667	0.452659	0.46592	0.49227	0.253575	0.4839	0.297063	0.429252	0.447076	0.434291	0.319328	0.312743	0.47715	0.344626	0.309587	0.301836	0.265212	0.319531	0.290307	0.252595	0.308449	0.297688	0.263832	0.337625	0.283187	0.326628	0.333036	0.285383	0.335922	0.327036	0.280403	0.251436	0.333497
psmd1	0.293294	0.184236	0.0859407	0.09692	0.722593	0	0.693147	0.231049	0	0.569855	0.462098	0.366204	0.415888	0.255966	0.346574	0.331321	0.179176	0.276101	0.415237	0.154848	0.0995422	0.173287	0.198042	0.123776	0.174837	0.262918	0.107533	0.192196	0.156517	0.121605	0.148971	0.0912036	0.211182	0.211837	0.220394	0.207581	0.200719	0.216228	0.216976	0.222888	0.184004	0.209665	0.197098	0.171404	0.169724	0.226613	0.207831	0.209026	0.185653
lrrc59	0.243509	0.121697	0.0399259	0.0143146	0.346574	1.09861	0.346574	0.231049	0	0.297063	0.462098	0.462098	0	0.099021	0.173287	0.138629	0.207944	0.292083	0.0433217	0.2103	0.308065	0.0866434	0.118329	0.099021	0.193077	0.14341	0.134779	0.14443	0.227395	0.0922368	0.11464	0.13302	0.136357	0.141924	0.145475	0.149792	0.140979	0.132028	0.0927835	0.0983187	0.116192	0.151511	0.104318	0.100988	0.147021	0.0907693	0.0963812	0.134563	0.0982061
cox6c	0.817813	0.744905	0.546873	0.558251	1.38629	1.38629	1.49787	0.828302	0.693147	0.98099	0.693147	0.828302	0.716704	0.553029	0.621227	0.645887	0.843555	0.860267	0.877123	0.748644	0.613235	0.404618	0.654585	0.689425	0.777884	0.69135	0.625946	0.703144	0.913381	0.791903	0.746946	0.750999	0.854867	0.722552	0.780063	0.827862	0.8388	0.813515	0.729533	0.765352	0.758418	0.756615	0.732795	0.678199	0.740507	0.706543	0.709029	0.713966	0.702156
kpnb3	0.287719	0.166043	0.0630553	0.0765569	0.693147	0	0.89588	0.231049	0	0.396084	0.231049	0.462098	0.277259	0.454008	0.346574	0.184839	0.317805	0.253575	0.173287	0.198793	0.115525	0.346574	0.264056	0.123776	0.193077	0.171373	0.107533	0.168313	0.102518	0.145926	0.272601	0.173287	0.256634	0.184711	0.179705	0.186746	0.198281	0.162295	0.181037	0.172893	0.16329	0.185646	0.134552	0.171404	0.166491	0.159197	0.146917	0.164272	0.148617
nop2	0.235982	0.100494	0.027696	0.0112192	0.549306	0	0.89588	0.231049	0	0.198042	0.231049	0.231049	0.415888	0	0.621227	0.16566	0.277259	0.115525	0.111985	0.0993963	0.237593	0.173287	0.066014	0.187768	0.240229	0.14341	0.154033	0.153245	0.156517	0.1652	0.1363	0.1239	0.14772	0.133366	0.0855737	0.0805985	0.152727	0.105622	0.0654942	0.0737391	0.0944962	0.0871883	0.0920865	0.12472	0.0817758	0.0701399	0.0662444	0.0801326	0.0648564
psmb2	0.441906	0.306425	0.205599	0.212007	0.575646	0	0.549306	0.462098	0	0.553029	0.828302	0.828302	0.659167	0.396084	0.173287	0.504005	0.427667	0.353117	0.527222	0.309696	0.452659	0.621227	0.302672	0.375535	0.404395	0.418512	0.215067	0.270099	0.303754	0.417589	0.266266	0.320077	0.328675	0.330997	0.305324	0.335932	0.275642	0.371922	0.321193	0.358124	0.314258	0.340447	0.302802	0.269362	0.383974	0.23175	0.28225	0.318265	0.316436
cycsb	0.748405	0.639554	0.340478	0.529034	0.748933	0.693147	1.38629	0.366204	0.693147	0.965939	1.09861	1.36478	0.635611	0.511931	0.621227	0.661814	0.456435	0.696105	0.733212	0.611469	0.698373	0.657187	0.863253	0.590404	0.630557	0.78028	0.697898	0.766768	0.845537	0.669146	0.686847	0.616429	0.770998	0.706095	0.730159	0.652413	0.676206	0.639096	0.601835	0.660149	0.679851	0.632956	0.553538	0.648639	0.586117	0.596324	0.608159	0.462818	0.625386
pdia4	0.290613	0.12493	0.0259972	0.0420043	0.346574	0	1.09861	0.536479	0	0.297063	0.462098	0.536479	0.635611	0.198042	0.173287	0.21187	0.109861	0.342988	0.328593	0.154848	0.260118	0.0866434	0.109647	0.148532	0.174837	0.181293	0.115525	0.168313	0.240475	0.147992	0.0649825	0.145926	0.120278	0.177607	0.164044	0.139757	0.132667	0.17388	0.11647	0.117525	0.12723	0.144602	0.129475	0.0623601	0.130783	0.117938	0.121828	0.0985029	0.0630134
dnajb11	0.273821	0.124286	0.0341938	0.0401002	0.722593	0.693147	0.549306	0.231049	0	0.767897	0	0.462098	0.138629	0.198042	0.274653	0.21187	0	0.269557	0.415237	0.198793	0.199084	0.0866434	0.184343	0.0742658	0.127685	0.219176	0.0577623	0.159499	0.0894383	0.123671	0.0713179	0.167266	0.179024	0.198274	0.141924	0.157852	0.213465	0.155694	0.0850604	0.10203	0.119898	0.135883	0.127783	0.100988	0.116823	0.132028	0.100788	0.1456	0.0932124
ewsr1b	0.478918	0.308502	0.214364	0.250483	0.173287	1.09861	0.346574	0.597253	0.693147	0.65205	0.693147	0.597253	0.415888	0.396084	0.51986	0.3505	0.554518	0.391625	0.545202	0.453037	0.369099	0.328593	0.368686	0.400291	0.27671	0.314783	0.276101	0.280046	0.272114	0.247342	0.325939	0.298736	0.242486	0.313882	0.368778	0.345968	0.366749	0.305412	0.257036	0.33642	0.361664	0.312076	0.361963	0.322887	0.263551	0.282663	0.334706	0.372695	0.301218
smc4	0.172875	0.10764	0.00866773	0.0146023	0.51986	0	0	0.231049	0.693147	0.297063	0	0.231049	0.277259	0.099021	0.274653	0.119451	0	0.13805	0.0866434	0.0831777	0.0385082	0.198628	0.151336	0.0742658	0.156596	0.13349	0.134779	0.183382	0.137957	0.153039	0.207618	0.125449	0.143004	0.186165	0.159038	0.161197	0.130229	0.102883	0.127385	0.0881173	0.138268	0.0679413	0.114858	0.0990832	0.0856699	0.106261	0.0263697	0.0584366	0.0491031
psmb12	0.350066	0.158062	0.0810387	0.103119	0.549306	1.09861	0.346574	0.597253	0	0.594126	0.597253	0.231049	0.635611	0.396084	0.44794	0.358352	0.207944	0.253575	0.129965	0.298189	0.154033	0.0433217	0.132028	0.262033	0.149025	0.219176	0.0770164	0.120547	0.169597	0.128718	0.209459	0.169502	0.181809	0.231049	0.154033	0.157852	0.153726	0.162295	0.148289	0.195433	0.176973	0.181286	0.158017	0.152263	0.120717	0.179516	0.164189	0.190655	0.130248
snrpg	0.449828	0.21491	0.0612137	0.123882	0.44794	1.38629	1.09861	0.366204	0	0.569855	0.462098	0.963457	0.635611	0.297063	0.44794	0.496981	0.289037	0.330591	0.198628	0.309696	0.237593	0.285272	0.21735	0.336299	0.218889	0.300801	0.242312	0.210958	0.236675	0.217974	0.238269	0.202198	0.326744	0.283847	0.276744	0.21564	0.269768	0.229431	0.247458	0.2061	0.197006	0.193296	0.160402	0.229174	0.192795	0.211822	0.194615	0.217039	0.171207
calm3a.1	0.23599	0.126931	0.0563138	0.0116101	0.51986	0	0.693147	0	0.693147	0.198042	0	0.231049	0	0.297063	0.346574	0.184839	0.179176	0.154033	0.25993	0.138629	0.115525	0.173287	0.21735	0.30127	0.164166	0.324703	0.173287	0.135616	0.0670788	0.147992	0.075813	0.173287	0.199819	0.176153	0.188262	0.109493	0.17035	0.145231	0.123265	0.142562	0.144239	0.161298	0.104318	0.096398	0.0840537	0.0931828	0.120547	0.12088	0.124719
sf3a2	0.2479	0.202012	0.124842	0.0716275	0.173287	0.693147	0.346574	0.231049	0	0.198042	0.462098	0.231049	0.496981	0.198042	0.346574	0.231049	0.317805	0.115525	0.216608	0.182574	0.0770164	0.173287	0.099021	0.247553	0.211318	0.205195	0.211795	0.0602737	0.169597	0.170247	0.196788	0.160381	0.159083	0.184711	0.188262	0.265975	0.212467	0.198042	0.222434	0.246632	0.264136	0.175117	0.251795	0.207347	0.261273	0.155071	0.177694	0.18166	0.2794
dck	0.167752	0.154011	0.0306853	0.0375115	0.173287	0.693147	0	0	0	0.354987	0.231049	0.231049	0.415888	0.099021	0.346574	0.0462098	0.0693147	0.0385082	0.111985	0.0993963	0.0385082	0.0866434	0.236658	0.163012	0.159695	0.0956065	0.295355	0.183382	0.240475	0.128718	0.198628	0.186893	0.199819	0.24752	0.189716	0.183401	0.183096	0.17936	0.177434	0.121693	0.138569	0.164589	0.135938	0.152263	0.13593	0.149934	0.105479	0.10319	0.0976707
ptges3b	0.28135	0.164861	0.0711819	0.0761495	0.621227	0.693147	0.89588	0.231049	0	0.354987	0.231049	0.462098	0.277259	0.198042	0.274653	0.358352	0.138629	0.231049	0.25993	0.0831777	0.192541	0.216608	0.132028	0.0247553	0.145926	0.167311	0.0802881	0.153245	0.0670788	0.220955	0.207618	0.136805	0.195103	0.176153	0.258175	0.177317	0.150289	0.188701	0.219241	0.141357	0.172966	0.159489	0.181788	0.196261	0.144743	0.157484	0.155091	0.183323	0.162527
asf1bb	0.251486	0.183622	0.032385	0.0281293	0.621227	0	0	0.462098	1.09861	0.198042	0.462098	0	0.138629	0.198042	0.346574	0.0462098	0.248491	0.13805	0.249312	0.249533	0.0770164	0.328593	0.184343	0.146227	0.196177	0.14341	0.22633	0.264978	0.272114	0.18654	0.308773	0.247799	0.260496	0.227497	0.237509	0.218986	0.263894	0.249235	0.166928	0.191352	0.180678	0.146746	0.163407	0.161443	0.150253	0.152273	0.102352	0.14492	0.0648564
pmm2	0.206143	0.162478	0.0410112	0.0300933	0.51986	0.693147	0.693147	0	0	0.198042	0	0	0.138629	0.099021	0.346574	0.16566	0.0693147	0.160576	0.285272	0.194081	0.0995422	0.0866434	0.151336	0.237278	0.120114	0.276899	0.18455	0.153245	0.134158	0.0972838	0.213954	0.215103	0.188456	0.133366	0.172602	0.151162	0.209031	0.152954	0.163736	0.177809	0.21205	0.199465	0.174326	0.146892	0.183022	0.163323	0.132489	0.148926	0.15046
etfa	0.225532	0.162151	0.0852734	0.0578509	0.346574	0.693147	0.549306	0.462098	0	0.099021	0.462098	0.231049	0.277259	0.198042	0.173287	0.285111	0.0693147	0.0770164	0.111985	0.138629	0.154033	0.129965	0.066014	0.123776	0.156596	0.157391	0.126787	0.189635	0.0223596	0.128718	0.140796	0.114779	0.177093	0.213934	0.19682	0.112838	0.224215	0.166157	0.210591	0.233925	0.172966	0.190005	0.174326	0.128531	0.1191	0.138567	0.159499	0.194662	0.195341
smc2	0.206925	0.140692	0.0119593	0.0179623	0.621227	0.693147	0	0.462098	0.693147	0.198042	0	0.231049	0.415888	0	0	0.0462098	0	0.115525	0.155307	0.127122	0	0.180648	0.236658	0.138257	0.138355	0.099668	0.195813	0.135616	0.205036	0.184474	0.218449	0.161931	0.249133	0.216843	0.24752	0.167281	0.180217	0.156816	0.194735	0.135236	0.155957	0.107176	0.15871	0.126198	0.128142	0.101435	0.051176	0.0911704	0.060877
cnpy1	0.180529	0.104521	0.020292	0.00798615	0.51986	0	0.693147	0.231049	0	0.099021	0	0.462098	0.415888	0.198042	0	0.0924196	0.248491	0.0770164	0.155307	0.0277259	0	0.198628	0.184343	0.138257	0.0729629	0.157391	0.146042	0.120547	0.147237	0.109444	0.119135	0.147475	0.143004	0.1127	0.150481	0.141732	0.0856739	0.122687	0.103699	0.0934028	0.1329	0.099198	0.0706273	0.103674	0.0973521	0.0866434	0.120547	0.0961591	0.0711577
ilf2	0.365341	0.194543	0.0721841	0.0781385	0.346574	1.38629	0.346574	0.366204	0	0.297063	0.828302	0.366204	0.496981	0.454008	0.274653	0.404562	0.207944	0.375643	0.198628	0.2103	0.269557	0.335955	0.132028	0.280721	0.182407	0.276899	0.154033	0.129362	0.201236	0.311125	0.205778	0.178622	0.249988	0.211837	0.188262	0.165912	0.214905	0.253097	0.196483	0.224093	0.207363	0.221262	0.192328	0.211157	0.168107	0.211822	0.165753	0.212351	0.198255
hist1h4l.2	0.118456	0.145069	0.0165094	0.0214605	0.44794	0	0.346574	0	0	0	0.231049	0	0.219722	0.099021	0	0.0462098	0	0.160576	0.198628	0.143341	0.0385082	0.173287	0.066014	0.113502	0.221988	0.099668	0.203804	0.238289	0.169597	0.167266	0.170632	0.274475	0.258565	0.285959	0.236866	0.125006	0.177673	0.206887	0.183721	0.124111	0.146281	0.107917	0.150555	0.117017	0.0866307	0.122381	0.0474089	0.0567737	0.0632554
zgc:153405	0.29015	0.159374	0.0113301	0.00320801	0.722593	1.09861	0	0	0.693147	0.297063	0.366204	1.01484	0.358352	0.099021	0	0.0924196	0.0693147	0.183102	0.173287	0.138629	0	0.216608	0.231049	0.314744	0.173138	0.141184	0.240519	0.350292	0.227395	0.196358	0.203761	0.261406	0.25166	0.251382	0.178867	0.151636	0.218245	0.193416	0.233172	0.210246	0.196994	0.114015	0.169184	0.153665	0.0843528	0.120575	0.0712242	0.0447538	0.055832
rtn4a	0.454893	0.298276	0.185582	0.217893	0.274653	1.09861	0.89588	0.597253	0.693147	0.553029	0.231049	0.366204	0.358352	0.099021	0.621227	0.423741	0.468213	0.330591	0.458559	0.337422	0.353117	0.371915	0.520022	0.361054	0.27981	0.314783	0.529676	0.306489	0.275914	0.355872	0.324098	0.263805	0.213113	0.343106	0.319531	0.298978	0.260458	0.322972	0.27341	0.281879	0.30927	0.283775	0.27526	0.30799	0.279789	0.277836	0.311463	0.280844	0.315901
mrpl12	0.262729	0.111596	0.0377598	0.0175004	0.621227	1.09861	0	0.231049	0	0.511931	0.597253	0.462098	0.277259	0.255966	0	0.21187	0.207944	0.215067	0.129965	0.0831777	0.115525	0.216608	0.132028	0.123776	0.193077	0.0956065	0.165296	0.129362	0.156517	0.142945	0.119135	0.14214	0.136357	0.102688	0.0855737	0.133672	0.120919	0.129288	0.0764099	0.108151	0.108179	0.118445	0.106011	0.117445	0.093458	0.0955962	0.11145	0.0881459	0.0850681
bub3	0.182977	0.189408	0.0697308	0.0238409	0.44794	0	0.693147	0	0	0.099021	0	0.597253	0.415888	0	0.173287	0.0924196	0.138629	0.154033	0.173287	0.127122	0.0385082	0.198628	0.132028	0.177493	0.185507	0.181293	0.176559	0.234841	0.223596	0.153039	0.212113	0.178622	0.292655	0.273193	0.221848	0.21564	0.233525	0.251975	0.229747	0.188476	0.18166	0.148555	0.186558	0.18249	0.188239	0.178114	0.147557	0.142576	0.170435
arpp19b	0.181281	0.167008	0.0535514	0.0490521	0.346574	0.693147	0.549306	0.366204	0	0.099021	0	0.231049	0.138629	0.099021	0.346574	0.138629	0.0693147	0.0385082	0.173287	0.110904	0	0.198628	0.0853219	0.099021	0.109444	0.0956065	0.203804	0.189635	0.134158	0.184474	0.270761	0.193077	0.263281	0.206831	0.186165	0.161197	0.192406	0.199164	0.191952	0.136441	0.152252	0.126423	0.166864	0.193576	0.152531	0.132729	0.137819	0.14492	0.134706
gusb	0.276633	0.217102	0.0969039	0.0874456	0.346574	1.09861	0.346574	0.231049	0	0.255966	0.231049	0.462098	0.358352	0	0.173287	0.0924196	0.277259	0.337135	0.216608	0.293477	0.292083	0.285272	0.165035	0.262033	0.145926	0.215115	0.207076	0.261284	0.169597	0.344626	0.164297	0.196863	0.269928	0.27529	0.228952	0.214271	0.277082	0.189823	0.224699	0.246632	0.202374	0.245609	0.20933	0.210032	0.21322	0.209408	0.185868	0.209706	0.185653
srprb	0.421955	0.202635	0.134806	0.119388	0.51986	1.38629	0.346574	0.366204	0.693147	0.396084	0.462098	0.231049	0.496981	0.297063	0.866434	0.377531	0.207944	0.346574	0.415237	0.337422	0.199084	0.267292	0.363077	0.237278	0.174837	0.294942	0.234321	0.19845	0.205036	0.274644	0.148971	0.118565	0.181809	0.216843	0.199728	0.210926	0.213465	0.238276	0.236542	0.220012	0.182642	0.207443	0.217485	0.221118	0.21873	0.201157	0.22418	0.17531	0.212166
ndufs5	0.376274	0.284219	0.210062	0.20642	0.346574	0.693147	0.346574	0.462098	0.693147	0.396084	0.693147	0.462098	0.554518	0.198042	0.346574	0.25808	0.179176	0.407608	0.24195	0.265752	0.369099	0.328593	0.316371	0.187768	0.302522	0.229096	0.388354	0.183382	0.316834	0.311125	0.280777	0.225773	0.294585	0.259629	0.264635	0.307038	0.200277	0.305908	0.268879	0.253219	0.27283	0.304504	0.293954	0.310241	0.267737	0.279238	0.295404	0.30254	0.301455
rfc4	0.251639	0.162783	0.0266508	0.0143926	0.346574	1.09861	0.89588	0.231049	0	0.511931	0.597253	0	0	0	0.173287	0.238901	0.0693147	0.0385082	0.111985	0.270463	0.0770164	0.22397	0.269665	0.123776	0.138355	0.119508	0.176559	0.228587	0.272114	0.160153	0.246445	0.187742	0.181809	0.164044	0.237509	0.189485	0.195843	0.187083	0.11235	0.164732	0.156939	0.138433	0.128783	0.147672	0.156132	0.184653	0.140023	0.14492	0.110809
si:dkey-6i22.5	0.173237	0.153047	0.0118307	0.0141633	0	0.693147	0.346574	0.231049	0.693147	0.198042	0	0	0.138629	0	0	0.119451	0	0.260118	0.285272	0.0993963	0	0.111985	0.269665	0.0639914	0.167266	0.13349	0.223058	0.219772	0.249755	0.251257	0.291607	0.198412	0.206466	0.259629	0.213291	0.183401	0.164034	0.13589	0.179699	0.12865	0.165634	0.101007	0.1434	0.122815	0.147021	0.0890569	0.0979447	0.076126	0.0630134
psmd3	0.314024	0.178859	0.063517	0.0924662	0.51986	0.693147	1.24245	0.231049	0	0.65205	0.366204	0.231049	0.554518	0.099021	0.44794	0.184839	0.277259	0.231049	0.0866434	0.182574	0.115525	0.24195	0.21735	0.0742658	0.164166	0.0956065	0.195813	0.153245	0.249755	0.1652	0.227439	0.169502	0.269928	0.184711	0.177607	0.182031	0.194844	0.17662	0.211518	0.167977	0.185667	0.23434	0.149169	0.188206	0.143127	0.150945	0.167956	0.167296	0.194034
vdac1	0.240279	0.177719	0.0956612	0.073421	0.274653	0	0.693147	0	0	0.495105	0.462098	0.231049	0.415888	0.099021	0.274653	0.138629	0.427667	0.231049	0.216608	0.238026	0.407608	0.111985	0.099021	0.177493	0.149025	0.14341	0.0995422	0.174567	0.134158	0.121605	0.129965	0.0820832	0.263281	0.215388	0.167596	0.190091	0.197282	0.184839	0.211518	0.274088	0.211369	0.162039	0.171941	0.205442	0.146359	0.173287	0.22418	0.158602	0.204021
macroh2a2	0.195383	0.153289	0.066657	0.0361082	0.173287	0.693147	0	0.231049	0	0.354987	0.597253	0	0.219722	0.41291	0.173287	0.0924196	0.138629	0.0770164	0.173287	0.110904	0.199084	0.155307	0.099021	0.099021	0.130785	0.167311	0.0962704	0.213518	0.236675	0.1652	0.222944	0.202198	0.193172	0.189716	0.160493	0.21564	0.177222	0.198042	0.156012	0.162226	0.140232	0.0697507	0.0978561	0.135806	0.160981	0.1121	0.132489	0.112186	0.122104
fkbp3	0.351137	0.203232	0.107679	0.109261	0.621227	1.09861	0.549306	0.462098	0	0.511931	0.462098	1.05935	0.277259	0.099021	0.173287	0.377531	0.207944	0.176559	0.285272	0.138629	0.192541	0.24195	0.099021	0.222797	0.229559	0.239016	0.211795	0.120547	0.178877	0.233115	0.218449	0.229559	0.199819	0.184711	0.249618	0.206211	0.266332	0.191441	0.224699	0.182725	0.182642	0.22488	0.223254	0.218433	0.199922	0.227314	0.191199	0.249773	0.179887
ncapg	0.138986	0.153511	0.013155	0.0157007	0.346574	0	0	0.231049	0.693147	0.099021	0	0	0.138629	0.156945	0	0.0732408	0.0693147	0.199084	0.180648	0.0716704	0	0.180648	0.203651	0.123776	0.180709	0.109588	0.187821	0.285167	0.201236	0.231983	0.194133	0.285831	0.21976	0.215388	0.235411	0.186746	0.17822	0.211752	0.181964	0.146273	0.156638	0.0966479	0.13186	0.159538	0.0785434	0.110387	0.0797493	0.0791505	0.0929755
si:ch1073-153i20.4	0.175786	0.147057	0.011824	0.0030214	0.44794	0.693147	0.346574	0	0.693147	0	0	0.462098	0	0	0	0	0.0693147	0.0385082	0.111985	0.136048	0	0.155307	0.198042	0.212523	0.193077	0.109588	0.215067	0.290018	0.111798	0.200767	0.239101	0.167266	0.182682	0.263042	0.198274	0.184495	0.188875	0.140873	0.207505	0.142193	0.19861	0.113581	0.149416	0.149585	0.102207	0.113745	0.0796637	0.0780967	0.0777011
got2b	0.352806	0.207493	0.120518	0.156342	0.549306	0.693147	0.89588	0.231049	0	0.454008	0.693147	0.462098	0.635611	0.198042	0.51986	0.423741	0.346574	0.215067	0.22397	0.194081	0.176559	0.173287	0.165035	0.198042	0.145926	0.167311	0.195813	0.174567	0.262834	0.257436	0.170632	0.260705	0.16573	0.203279	0.221848	0.217616	0.192406	0.182099	0.216976	0.240511	0.231101	0.201274	0.202867	0.200852	0.212927	0.225602	0.179898	0.223389	0.185117
pomp	0.559965	0.332937	0.232178	0.305894	0.621227	1.38629	0.89588	0.597253	0.693147	0.569855	0.462098	0.828302	0.957498	0.454008	0.346574	0.496981	0.456435	0.430133	0.397257	0.348929	0.430133	0.317198	0.297063	0.507725	0.428835	0.396408	0.345126	0.273792	0.428632	0.35472	0.246445	0.291166	0.301232	0.382341	0.264635	0.364826	0.32707	0.368686	0.356205	0.38521	0.331647	0.353198	0.328958	0.331722	0.329457	0.316371	0.354181	0.39538	0.301754
srsf11	0.383336	0.254766	0.169075	0.16126	0.346574	0.693147	0.693147	0	0	0.396084	0.462098	1.05935	0.277259	0.354987	0.346574	0.30429	0.34012	0.337135	0.473281	0.404381	0.407608	0.397257	0.283364	0.286789	0.26914	0.300801	0.250303	0.204704	0.262834	0.252389	0.224784	0.243328	0.21976	0.280296	0.265279	0.24788	0.251148	0.221211	0.238808	0.252383	0.282886	0.260169	0.272875	0.24563	0.272293	0.268573	0.28417	0.279181	0.311442
hspa9	0.20959	0.130412	0.0519106	0.0507514	0.346574	0.693147	0	0	0	0.396084	0	0.462098	0.138629	0.41291	0.173287	0.238901	0.138629	0.276101	0.25993	0.194081	0.0770164	0.173287	0.165035	0.123776	0.221988	0.119508	0.0385082	0.099225	0.134158	0.167266	0.1363	0.169502	0.154367	0.164044	0.136918	0.170626	0.153726	0.142491	0.0882531	0.101194	0.120199	0.122064	0.138629	0.154168	0.162597	0.18224	0.11145	0.131918	0.134171
prpf39	0.241012	0.202713	0.0813327	0.0588214	0.173287	0.693147	0.693147	0.462098	0	0.099021	0	0.693147	0	0.099021	0.44794	0.231049	0.38712	0.115525	0.0866434	0.2103	0.115525	0.0686633	0.066014	0.212523	0.27671	0.171373	0.165296	0.165753	0.236675	0.250323	0.142636	0.211318	0.304018	0.220394	0.236055	0.141732	0.266332	0.238772	0.244266	0.227804	0.208044	0.220521	0.219177	0.18708	0.206094	0.18224	0.166393	0.180979	0.184582
ppifb	0.413307	0.308765	0.189971	0.198167	0.173287	1.09861	0.346574	0.462098	0	0.594126	0.462098	0	0.496981	0.65205	0.346574	0.51616	0.248491	0.276101	0.46592	0.4206	0.459203	0.4839	0.4347	0.286789	0.334532	0.533959	0.430133	0.276353	0.281395	0.388221	0.244605	0.283595	0.332536	0.334548	0.336002	0.335932	0.226211	0.256958	0.342097	0.347457	0.264817	0.34012	0.333349	0.326352	0.276187	0.260321	0.341317	0.27283	0.305141
psma6b	0.257615	0.167301	0.0928996	0.0908976	0.274653	0.693147	0.693147	0.462098	0	0.297063	0.231049	0.462098	0.277259	0.099021	0.51986	0.138629	0.207944	0.154033	0.129965	0.110904	0.0385082	0.173287	0.099021	0.177493	0.237129	0.191213	0.173287	0.0841565	0.124877	0.231049	0.185958	0.183957	0.181809	0.0941311	0.184711	0.185377	0.193846	0.138629	0.136446	0.175769	0.188992	0.209252	0.150861	0.200071	0.142465	0.198743	0.17549	0.168959	0.192726
hspe1	0.420986	0.140637	0.0499584	0.0561918	0.621227	1.60944	1.38629	0.462098	0	0.553029	0.231049	0.693147	0.277259	0.198042	0.51986	0.231049	0.415888	0.231049	0.24195	0.325915	0.314609	0.173287	0.099021	0.222797	0.28738	0.167311	0.146042	0.165753	0.137957	0.249409	0.184117	0.216653	0.133572	0.159038	0.128361	0.0967182	0.126793	0.178238	0.120073	0.137646	0.138569	0.114086	0.161401	0.135806	0.1191	0.113812	0.137819	0.14492	0.110809
mrpl30	0.222054	0.155148	0.0662676	0.0605607	0.346574	0.693147	0.346574	0.231049	0	0	0.231049	0.231049	0	0.354987	0.621227	0.184839	0.179176	0.253575	0.129965	0.238026	0.176559	0.129965	0.198042	0.0247553	0.109444	0.205195	0.126787	0.159499	0.191956	0.194568	0.173287	0.173287	0.136357	0.181159	0.179705	0.169257	0.229091	0.132028	0.172386	0.120858	0.148245	0.192555	0.145785	0.122035	0.199922	0.142693	0.154451	0.112866	0.156226
eif3i	0.254175	0.18576	0.0963995	0.0788046	0.346574	0.693147	0	0.231049	0.693147	0.297063	0.462098	0	0.358352	0.198042	0.346574	0.3505	0.277259	0.0995422	0	0.337422	0.353117	0	0.099021	0.187768	0.127685	0.13349	0.234321	0.183382	0.178877	0.203747	0.244605	0.173287	0.143004	0.208285	0.136918	0.233736	0.1596	0.185961	0.245603	0.171688	0.194662	0.178736	0.171248	0.167939	0.211604	0.190491	0.185228	0.140913	0.185117
usp10	0.365124	0.172992	0.0614509	0.110774	0.51986	1.38629	0.693147	0.366204	0.693147	0.511931	0.231049	0.462098	0.635611	0.099021	0.274653	0.238901	0.0693147	0.154033	0.129965	0.28197	0.215067	0.216608	0.21735	0.138257	0.26914	0.229096	0.223058	0.168313	0.169597	0.155106	0.201283	0.14214	0.245271	0.172602	0.307422	0.149792	0.16891	0.175498	0.156012	0.163061	0.185667	0.192555	0.190635	0.193576	0.197644	0.149233	0.14315	0.147263	0.147309
sf3b3	0.20791	0.162857	0.081748	0.0298393	0.173287	0.693147	0	0.366204	0	0.099021	0.462098	0.693147	0.138629	0.099021	0	0.138629	0.207944	0.231049	0.216608	0.110904	0.215067	0.173287	0.198042	0.0742658	0.164166	0.119508	0.134779	0.120547	0.191956	0.170247	0.162456	0.160381	0.177093	0.184711	0.179705	0.173972	0.205595	0.175498	0.191025	0.142562	0.158602	0.194364	0.198097	0.126625	0.151869	0.192905	0.150684	0.142576	0.145466
tars1	0.240419	0.176545	0.0601178	0.0652306	0.51986	0.693147	0.693147	0.366204	0	0	0.366204	0.597253	0	0.099021	0	0.119451	0	0.276101	0.198628	0.330626	0.176559	0.155307	0.165035	0.227004	0.138355	0.167311	0.165296	0.138176	0.0894383	0.220955	0.184117	0.216653	0.294585	0.141924	0.167596	0.24788	0.241837	0.201904	0.180109	0.158981	0.191336	0.232531	0.18348	0.175214	0.189856	0.183952	0.149121	0.16964	0.141487
tmco1	0.222389	0.124993	0.0466698	0.0814913	0.693147	0	0.346574	0.231049	0	0.297063	0	0.231049	0.415888	0.255966	0.346574	0.30429	0.38712	0.215067	0.267292	0.194081	0.192541	0.129965	0.033007	0.099021	0.109444	0.14341	0.0690252	0.0753421	0.191956	0.17736	0.140796	0.152811	0.136357	0.136918	0.136918	0.138387	0.164476	0.113346	0.145097	0.147478	0.142576	0.107176	0.0920865	0.137711	0.142465	0.117938	0.126518	0.0961591	0.122104
csnk2b	0.440828	0.343175	0.258319	0.269966	0.621227	0.693147	0.89588	0.231049	0	0.354987	0.366204	0.693147	0.439445	0.511931	0.44794	0.423741	0.496981	0.369099	0.534583	0.277259	0.407608	0.285272	0.283364	0.478763	0.462217	0.424371	0.154033	0.462295	0.415552	0.37308	0.291607	0.325248	0.296516	0.36022	0.336646	0.387636	0.340814	0.346142	0.343024	0.3917	0.336943	0.367017	0.297032	0.332502	0.377141	0.37865	0.333715	0.338298	0.319587
emd	0.187193	0.18395	0.073199	0.0490382	0.173287	0	0.346574	0.231049	0.693147	0.099021	0	0.462098	0.138629	0.255966	0.346574	0.0462098	0.0693147	0.0770164	0.0433217	0.2103	0.115525	0.216608	0.099021	0.163012	0.221988	0.109588	0.173287	0.135616	0.249755	0.153039	0.201283	0.182407	0.227261	0.204734	0.201825	0.264	0.24871	0.225569	0.234277	0.172893	0.174629	0.183836	0.223254	0.202757	0.180451	0.205282	0.150684	0.0921525	0.163598
pbdc1	0.283142	0.161427	0.0978232	0.0983921	0.621227	0.693147	0.346574	0	0.693147	0.454008	0.231049	0.231049	0.415888	0.198042	0.173287	0.285111	0.485203	0.0385082	0.173287	0.238026	0.176559	0.267292	0.118329	0.163012	0.130785	0.0956065	0.107533	0.165753	0.134158	0.1652	0.162456	0.145926	0.16573	0.119803	0.171147	0.145077	0.117483	0.138629	0.183302	0.209345	0.192999	0.194364	0.145092	0.167939	0.201538	0.200456	0.179258	0.160946	0.156226
dnpep	0.134105	0.152551	0.0633284	0.0170197	0.173287	0	0	0	0	0.198042	0	0	0.496981	0	0.173287	0.138629	0.38712	0.192541	0.0433217	0.249533	0.0995422	0.155307	0.198042	0.187768	0.109444	0.147471	0.211795	0.150684	0.201236	0.158086	0.222944	0.169502	0.188456	0.150481	0.141924	0.209556	0.158601	0.129288	0.194217	0.122898	0.122543	0.146411	0.134552	0.156073	0.162597	0.138567	0.135616	0.180979	0.121568
ndufs4	0.286945	0.145127	0.0768132	0.0792553	0.346574	0.693147	0.89588	0.462098	0.693147	0.297063	0.231049	0.462098	0.415888	0	0.44794	0.119451	0.0693147	0.192541	0.0866434	0.138629	0.115525	0.0866434	0.066014	0.123776	0.164166	0.205195	0.134779	0.19845	0.111798	0.17736	0.108304	0.136805	0.159083	0.188262	0.102688	0.133672	0.18897	0.151832	0.145097	0.150354	0.166616	0.15077	0.161401	0.114759	0.163552	0.177413	0.131849	0.144239	0.12787
ndufa9a	0.218874	0.185816	0.0880586	0.0662225	0.794513	0	0.346574	0.462098	0	0.354987	0	0.462098	0	0.297063	0.173287	0.119451	0.109861	0.13805	0.415237	0.249533	0.0770164	0.0866434	0.165035	0.148532	0.138355	0.276899	0.0962704	0.195889	0.214316	0.170247	0.129965	0.160381	0.181809	0.206831	0.189716	0.146447	0.206593	0.241512	0.230157	0.21018	0.219383	0.201274	0.207944	0.18171	0.172663	0.230038	0.166393	0.176292	0.214544
eif1b	0.284571	0.168415	0.1119	0.110744	0.693147	0	0.693147	0.231049	0	0.354987	0.231049	0.462098	0.138629	0.255966	0.173287	0.358352	0.277259	0.414151	0.285272	0.293477	0.314609	0.173287	0.368686	0.198042	0.200648	0.14341	0.146042	0.19845	0.156517	0.153039	0.131805	0.127685	0.0975515	0.172602	0.141924	0.173972	0.199279	0.152954	0.173313	0.140522	0.176973	0.176927	0.166171	0.185955	0.183684	0.18948	0.213802	0.212351	0.207172
ncapd2	0.0933639	0.0960137	0.00866394	0.00884116	0.44794	0	0.346574	0	0	0	0	0	0.138629	0	0.173287	0	0.0693147	0.154033	0.0866434	0.110904	0	0.0866434	0.066014	0.113502	0.174837	0.0856864	0.168567	0.180821	0.0670788	0.109444	0.131805	0.105659	0.120278	0.174056	0.164044	0.149792	0.130229	0.13589	0.142323	0.0934028	0.0848201	0.0548631	0.0903942	0.0734461	0.0700935	0.0643016	0.0533796	0.052767	0.0333497
cdca7a	0.138262	0.0831935	0.0130064	0.000255868	0.173287	0	0.693147	0.366204	0	0.198042	0	0.366204	0	0	0	0.21187	0	0.115525	0.0866434	0.182574	0.192541	0.0433217	0.151336	0.0742658	0.0912036	0.0956065	0.0770164	0.0841565	0.156517	0.104397	0.0974738	0.0364814	0.0568153	0.0820221	0.068459	0.109493	0.0822378	0.0803386	0.0818678	0.121693	0.0768068	0.0741101	0.0920865	0.105579	0.0856699	0.066014	0.0737786	0.0751439	0.0743084
pde7a	0.257166	0.253355	0.170952	0.0781806	0.44794	0.693147	0	0.231049	0	0.354987	0	0	0.277259	0.099021	0.173287	0.323469	0.566296	0.269557	0.285272	0.238026	0.430133	0.328593	0.297063	0.177493	0.221988	0.243078	0.215067	0.222333	0.272114	0.353806	0.203123	0.174837	0.253849	0.305968	0.254624	0.202866	0.225213	0.234911	0.249723	0.28355	0.279862	0.276125	0.260643	0.317171	0.21616	0.269584	0.25524	0.213713	0.235291
hspa4b	0.250523	0.174546	0.0680647	0.0564066	0.51986	0.693147	0.693147	0	0.693147	0.198042	0	0	0.716704	0.099021	0.173287	0.138629	0.207944	0.115525	0.216608	0.221807	0.0995422	0.0866434	0.236658	0.123776	0.182407	0.0956065	0.134779	0.213518	0.191956	0.0972838	0.2491	0.187742	0.261351	0.205377	0.236055	0.194806	0.182098	0.23765	0.207398	0.15731	0.158602	0.163848	0.177711	0.170624	0.173618	0.155071	0.145354	0.120199	0.136014
snrpc	0.26981	0.178731	0.0873	0.0976518	0.51986	0.693147	0.693147	0	0.693147	0.297063	0.462098	0.231049	0.439445	0.099021	0.173287	0.138629	0.0693147	0.0770164	0.173287	0.194081	0.154033	0.285272	0.165035	0.138257	0.120114	0.119508	0.134779	0.120547	0.134158	0.271663	0.184117	0.224224	0.222545	0.136918	0.215388	0.165912	0.144415	0.188701	0.224699	0.252383	0.191336	0.181286	0.155632	0.219213	0.138571	0.198042	0.154451	0.17531	0.191419
tomm5	0.307121	0.211479	0.103116	0.10031	0.621227	1.09861	0.693147	0.366204	0	0.297063	0.231049	0	0.277259	0.099021	0.621227	0.231049	0.138629	0.260118	0.371915	0.238026	0.253575	0.111985	0.184343	0.212523	0.25847	0.191213	0.0962704	0.264978	0.205036	0.208794	0.268106	0.265354	0.167661	0.193268	0.25317	0.210926	0.16891	0.201904	0.280205	0.212221	0.225733	0.199465	0.174326	0.231859	0.22167	0.223498	0.20314	0.24244	0.19772
mrpl54	0.185917	0.130291	0.0540271	0.0293587	0.51986	0	0.346574	0	0	0.495105	0	0.693147	0.277259	0.099021	0	0.192691	0.277259	0.0385082	0.0433217	0.314407	0.176559	0.0433217	0.165035	0.198042	0.138355	0.0717049	0.118796	0.0904105	0.102518	0.109444	0.162456	0.13302	0.211182	0.119803	0.119803	0.128958	0.144415	0.162295	0.139639	0.113067	0.184305	0.122064	0.100241	0.154168	0.130783	0.122064	0.158859	0.130556	0.14178
mrpl57	0.198168	0.105258	0.0608242	0.0219075	0.346574	0.693147	0.693147	0.231049	0	0	0.231049	0.231049	0.138629	0	0.44794	0.16566	0.138629	0.231049	0.0433217	0.0554518	0.115525	0.155307	0.132028	0.0742658	0.164166	0.0717049	0.0577623	0.114293	0.0447192	0.0486419	0.108304	0.13302	0.0909045	0.111246	0.0855737	0.120898	0.135105	0.109484	0.120073	0.123734	0.106516	0.120254	0.101933	0.114759	0.133061	0.122064	0.0963812	0.114529	0.118418
rwdd1	0.261301	0.163732	0.0944331	0.0589861	0.549306	1.09861	0	0.231049	0	0.354987	0.231049	0.462098	0	0.354987	0.274653	0.369678	0.207944	0.314609	0.129965	0.138629	0.176559	0.267292	0.099021	0.227004	0.127685	0.13349	0.154033	0.153245	0.111798	0.133765	0.218449	0.145926	0.211182	0.124809	0.155487	0.201496	0.172346	0.182099	0.186494	0.135606	0.166616	0.15077	0.180096	0.168719	0.152531	0.165736	0.147557	0.209026	0.188803
psmd13	0.29808	0.158914	0.077626	0.0779341	0.51986	1.09861	0.549306	0.231049	0.693147	0.198042	0.597253	0	0.496981	0	0.621227	0.231049	0.207944	0.154033	0.0866434	0.0831777	0.13805	0.129965	0.170644	0.0495105	0.229559	0.0717049	0.0770164	0.105479	0.160317	0.218889	0.140796	0.13302	0.222545	0.141924	0.145475	0.201496	0.174784	0.188701	0.174651	0.207305	0.164272	0.15077	0.153247	0.158758	0.189194	0.142693	0.135616	0.165634	0.128405
phax	0.142255	0.152433	0.0555726	0.0195885	0.346574	0.693147	0	0.231049	0	0.099021	0.462098	0	0.138629	0	0.173287	0.16566	0.138629	0.0385082	0.111985	0.110904	0.0385082	0	0.066014	0.123776	0.120114	0.0717049	0.173287	0.135616	0.156517	0.0851233	0.175127	0.205983	0.181809	0.141924	0.154033	0.177317	0.141977	0.165035	0.147362	0.172893	0.170622	0.168208	0.136937	0.18171	0.165829	0.155071	0.130285	0.174629	0.158069
elavl1a	0.215297	0.167705	0.0813928	0.0636402	0.51986	0.693147	0	0.231049	0	0.297063	0	0.693147	0.358352	0	0.346574	0.184839	0.138629	0.154033	0.173287	0.0554518	0.0770164	0.0866434	0.184343	0.123776	0.138355	0.280961	0.134779	0.120547	0.236675	0.170247	0.207618	0.244014	0.215898	0.0941311	0.227497	0.182031	0.177222	0.205765	0.159205	0.15731	0.104172	0.198724	0.163093	0.154168	0.150915	0.15406	0.130285	0.199349	0.16437
slc29a2	0.0647443	0.114305	0.00635196	0.00884116	0	0	0.346574	0	0	0	0.231049	0	0	0.099021	0.173287	0	0	0.0385082	0.0866434	0.0439445	0	0.0866434	0.099021	0.0742658	0.083633	0.0617848	0.115525	0.183382	0.205036	0.140879	0.213954	0.156596	0.131641	0.246066	0.193268	0.151162	0.1596	0.101265	0.153747	0.0942382	0.0935142	0.0792103	0.0880092	0.0879972	0.0824375	0.10556	0.0549431	0.0447538	0.0603981
pfdn5	0.217088	0.190637	0.11624	0.0912108	0.346574	0.693147	0.346574	0.231049	0	0.198042	0	0.231049	0.554518	0.099021	0.346574	0.415888	0.207944	0.154033	0.0866434	0.154848	0.13805	0.0433217	0.099021	0.0742658	0.164166	0.191213	0.215067	0.159499	0.178877	0.233115	0.151626	0.180172	0.108915	0.270284	0.145475	0.217616	0.146853	0.175498	0.200603	0.214261	0.218401	0.22488	0.161401	0.188986	0.175896	0.198042	0.191199	0.202675	0.213473
psmd7	0.349101	0.237064	0.145204	0.187321	0.173287	0.693147	0.693147	0.231049	0	0.396084	0.462098	0.693147	0.496981	0.354987	0.346574	0.3505	0.415888	0.391625	0.216608	0.221807	0.253575	0.371915	0.231049	0.187768	0.27981	0.219176	0.146042	0.25247	0.249755	0.1652	0.183303	0.151261	0.245271	0.21894	0.302416	0.275405	0.261014	0.21735	0.238808	0.292916	0.247429	0.276125	0.26472	0.228394	0.252823	0.247242	0.286374	0.264817	0.2429
mgst1.2	0.109697	0.107218	0.0367198	0.01402	0.173287	0	0.549306	0.231049	0	0.099021	0	0	0.138629	0	0	0.138629	0	0.0385082	0.0433217	0.238026	0.0770164	0.0866434	0.118329	0.276514	0.109444	0.0956065	0.18455	0.153245	0.182676	0.135832	0.164297	0.100324	0.113631	0.0991368	0.136918	0.133672	0.132667	0.112224	0.131916	0.114737	0.107197	0.0922885	0.114858	0.112854	0.0957359	0.0495105	0.0791092	0.104853	0.0559398
eif4g1a	0.406321	0.182751	0.0939812	0.139519	0.173287	1.09861	1.38629	0.462098	0	0.495105	0.597253	0.597253	0.415888	0.198042	0.44794	0.377531	0.179176	0.391625	0.46592	0.376655	0.298627	0.198628	0.066014	0.262033	0.221988	0.229096	0.195813	0.129362	0.316834	0.17736	0.201283	0.180172	0.21976	0.206831	0.194722	0.175341	0.211027	0.166157	0.163736	0.185601	0.163971	0.15587	0.169556	0.133901	0.213882	0.197732	0.14443	0.197687	0.160684
uqcrfs1	0.444578	0.302151	0.221896	0.218693	0.621227	1.38629	0.346574	0.462098	0	0.495105	0.462098	0.828302	0.635611	0.594126	0.274653	0.377531	0.277259	0.353117	0.397257	0.226518	0.308065	0.415237	0.250357	0.365261	0.389254	0.314783	0.284092	0.325251	0.361553	0.250323	0.226625	0.250899	0.353332	0.290307	0.280296	0.258679	0.283954	0.243756	0.297506	0.344212	0.318645	0.344479	0.316033	0.361522	0.34922	0.331863	0.336909	0.256804	0.306984
galm	0.161525	0.189657	0.0908737	0.0548945	0.346574	0	0.346574	0	0	0.41291	0	0.462098	0.138629	0.099021	0.173287	0.0462098	0.138629	0.192541	0.173287	0.166355	0.115525	0.111985	0.231049	0.163012	0.164166	0.0717049	0.0882793	0.105479	0.191956	0.145926	0.196788	0.198412	0.161014	0.167596	0.227497	0.21564	0.156163	0.199164	0.205133	0.233925	0.218702	0.212543	0.178403	0.195481	0.168107	0.244829	0.206267	0.215376	0.217932
eif4h	0.296232	0.18108	0.0946197	0.115362	0	0.693147	0.693147	0.231049	0	0.65205	0.597253	0.693147	0.635611	0.198042	0.173287	0.3505	0.138629	0.292083	0.0866434	0.309696	0.0770164	0.25993	0.099021	0.0742658	0.0912036	0.171373	0.0962704	0.264978	0.245955	0.1652	0.157961	0.0927534	0.23777	0.167596	0.246066	0.185377	0.202715	0.228309	0.18876	0.172893	0.188312	0.205633	0.146784	0.195481	0.195366	0.183952	0.172363	0.14492	0.181431
dldh	0.278884	0.192748	0.115809	0.0783404	0.51986	1.09861	0.693147	0.462098	0	0.354987	0	0	0.554518	0.198042	0.173287	0.0462098	0.207944	0.253575	0.24195	0.265752	0.160576	0.111985	0.198042	0.202249	0.211318	0.181293	0.223058	0.105479	0.201236	0.116558	0.201283	0.14214	0.222545	0.141924	0.176153	0.185377	0.235963	0.138629	0.196483	0.206469	0.20003	0.261237	0.211715	0.209252	0.183684	0.204581	0.185868	0.246748	0.204021
atox1	0.28481	0.16572	0.0799869	0.0621587	0.346574	0.693147	0.346574	0.693147	1.09861	0.255966	0	0.462098	0.277259	0.553029	0	0.21187	0.138629	0.13805	0.0866434	0.166355	0.13805	0.111985	0.165035	0.0247553	0.200648	0.157391	0.115525	0.120547	0.0894383	0.121605	0.212113	0.156596	0.177093	0.193268	0.201825	0.207581	0.17966	0.165035	0.163736	0.179849	0.251436	0.190746	0.18348	0.147672	0.154147	0.164024	0.194326	0.209706	0.158069
mgst3b	0.196678	0.154507	0.092631	0.0574101	0.173287	0	0.346574	0	0.693147	0.396084	0.462098	0.231049	0.415888	0.099021	0.173287	0.138629	0.207944	0	0.198628	0.138629	0.154033	0.0433217	0.132028	0.0495105	0.164166	0.109588	0.0962704	0.159499	0.111798	0.128718	0.184117	0.178622	0.14772	0.16259	0.16259	0.162567	0.171348	0.125427	0.166928	0.127814	0.14492	0.15513	0.181788	0.18708	0.147975	0.14028	0.14379	0.182642	0.145466
si:ch211-113a14.24	0.111803	0.124633	0.00735247	0.00356538	0.274653	0	0	0	0.693147	0	0.231049	0.231049	0	0	0	0	0	0.0770164	0.0866434	0.136048	0.0385082	0.216608	0.203651	0.0887467	0.0729629	0.109588	0.0962704	0.25503	0.182676	0.150058	0.209459	0.20199	0.16573	0.214592	0.213948	0.152387	0.202514	0.171647	0.185576	0.133943	0.0904896	0.0999388	0.114552	0.0899024	0.0698007	0.0756679	0.0533796	0.0567737	0.0496384
u2af1	0.308574	0.234428	0.129005	0.152775	0.621227	0.693147	0.693147	0	0	0.297063	0.462098	0.828302	0.138629	0.198042	0	0.25808	0.415888	0.298627	0.198628	0.321203	0.215067	0.25993	0.231049	0.330231	0.232658	0.0956065	0.242312	0.129362	0.160317	0.26455	0.297943	0.209768	0.276575	0.228952	0.269641	0.23176	0.211027	0.236032	0.252916	0.271212	0.23609	0.260496	0.272875	0.260961	0.20477	0.23175	0.22887	0.256123	0.23214
spcs2	0.355119	0.255672	0.168826	0.19408	0.346574	0	0.693147	0.231049	0	0.495105	0.597253	0.828302	0.496981	0.297063	0.346574	0.3505	0.207944	0.491167	0.328593	0.409092	0.369099	0.303252	0.236658	0.251759	0.203747	0.328764	0.134779	0.226026	0.285194	0.233115	0.274441	0.189292	0.312595	0.248821	0.27529	0.202866	0.232527	0.213488	0.290711	0.279003	0.280163	0.300472	0.270183	0.262086	0.279127	0.297454	0.22482	0.295888	0.30092
psmc4	0.285538	0.217445	0.0817031	0.141273	0.693147	0	0.549306	0.366204	0	0.297063	0.597253	0.828302	0.635611	0.297063	0	0.30429	0.138629	0.231049	0.25993	0.293477	0.269557	0.0433217	0.066014	0.099021	0.193077	0.119508	0.154033	0.120547	0.236675	0.278559	0.179622	0.202198	0.242486	0.254624	0.244612	0.235105	0.26877	0.218968	0.235615	0.241716	0.214695	0.244127	0.250103	0.221118	0.216453	0.240002	0.183665	0.223389	0.22239
fbxo5	0.111475	0.100265	0.0117471	0.0114754	0	0.693147	0.346574	0	0	0.099021	0	0.231049	0.138629	0.099021	0	0	0	0.0770164	0.129965	0.127122	0	0.0866434	0.066014	0.0887467	0.145926	0.12357	0.165296	0.177128	0.115597	0.147992	0.196788	0.199962	0.138288	0.167596	0.181159	0.114207	0.146853	0.0962812	0.0818678	0.056951	0.10319	0.0712322	0.0981693	0.0834068	0.0473907	0.0601757	0.0458454	0.0223769	0.0396511
psmc1a	0.180091	0.160761	0.0844318	0.0689619	0.346574	0.693147	0	0.231049	0	0.099021	0.231049	0.231049	0.138629	0.099021	0.346574	0.138629	0.109861	0.215067	0.216608	0.238026	0.115525	0.0433217	0.151336	0.123776	0.145926	0.0478033	0.0770164	0.174567	0.191956	0.153039	0.11464	0.1239	0.199819	0.181159	0.176153	0.145077	0.224215	0.168897	0.167856	0.167977	0.20003	0.143861	0.208637	0.159538	0.1191	0.185664	0.137819	0.17531	0.160684
psip1b	0.148707	0.119716	0.0476407	0.0101342	0.173287	0	0	0	0.693147	0.198042	0.462098	0	0	0.099021	0.173287	0.138629	0.207944	0.154033	0.129965	0.138629	0.0770164	0.173287	0.066014	0.187768	0.127685	0.0717049	0.134779	0.105479	0.178877	0.145926	0.179622	0.0874183	0.113631	0.102688	0.150481	0.149792	0.115045	0.13589	0.142832	0.150354	0.0881459	0.102817	0.121321	0.122035	0.154809	0.0790927	0.122751	0.104172	0.0811451
cct8	0.254015	0.164748	0.0989691	0.129104	0.51986	0.693147	0.346574	0	0	0.297063	0.231049	0.231049	0.277259	0.198042	0.173287	0.39671	0.207944	0.176559	0.285272	0.166355	0.385082	0.173287	0.349378	0.138257	0.174837	0.167311	0.157304	0.0753421	0.178877	0.140879	0.147131	0.14214	0.0909045	0.172602	0.222492	0.137017	0.197282	0.165035	0.249723	0.201553	0.182642	0.140242	0.149169	0.1863	0.119762	0.169161	0.177694	0.184986	0.165678
ube2nb	0.279415	0.188951	0.104234	0.104609	0.346574	1.09861	0	0.231049	0	0.354987	0.231049	0.231049	0.415888	0.198042	0.346574	0.39671	0.138629	0.13805	0.371915	0.226518	0.269557	0.216608	0.203651	0.311544	0.27671	0.14341	0.192541	0.180821	0.134158	0.206728	0.153466	0.0965386	0.211182	0.19682	0.236055	0.190091	0.203157	0.155694	0.249723	0.21018	0.213713	0.191814	0.198097	0.160663	0.232029	0.208707	0.179258	0.206682	0.168056
psma4	0.380637	0.272905	0.170216	0.196602	0.44794	1.38629	0.549306	0.231049	0	0.41291	0.462098	0.597253	0.496981	0.354987	0.274653	0.415888	0.277259	0.253575	0.292633	0.166355	0.253575	0.285272	0.407302	0.251759	0.26604	0.290881	0.22633	0.228587	0.223596	0.245276	0.196788	0.254684	0.263281	0.383795	0.236055	0.304299	0.277082	0.337297	0.316145	0.279003	0.268523	0.309191	0.245719	0.235669	0.268399	0.352803	0.286657	0.26648	0.276785
copz1	0.388896	0.302165	0.210118	0.250808	0.722593	0.693147	0.346574	0.462098	0.693147	0.396084	0.231049	0.693147	0.496981	0.198042	0.44794	0.277259	0.439445	0.176559	0.371915	0.254244	0.269557	0.173287	0.288973	0.272308	0.250899	0.400469	0.303346	0.282606	0.307554	0.397401	0.309587	0.228873	0.297371	0.295956	0.278198	0.294869	0.297699	0.276763	0.260639	0.334749	0.318946	0.366276	0.252488	0.285383	0.296688	0.331863	0.325608	0.269505	0.29016
mrpl11	0.268328	0.145873	0.0642818	0.0613442	0.621227	1.09861	0.89588	0.231049	0	0.354987	0.231049	0	0.496981	0	0.346574	0.231049	0.138629	0.154033	0.129965	0.166355	0.0770164	0.173287	0.099021	0.148532	0.127685	0.181293	0.0385082	0.135616	0.111798	0.184474	0.129965	0.187742	0.211182	0.151935	0.136918	0.157852	0.182098	0.122687	0.191952	0.204429	0.140232	0.135883	0.13286	0.185175	0.128505	0.169862	0.139383	0.172966	0.12787
tmem256	0.162514	0.143761	0.0785064	0.0401434	0.173287	0	0.346574	0.231049	0	0.495105	0.597253	0	0.138629	0.099021	0.173287	0.0924196	0.138629	0.115525	0.0686633	0.2103	0.13805	0.155307	0.165035	0.0742658	0.0912036	0.0717049	0.115525	0.0904105	0.156517	0.0972838	0.173287	0.100324	0.170446	0.164044	0.176153	0.145077	0.0998602	0.175498	0.146024	0.165102	0.154596	0.148961	0.156324	0.11935	0.132399	0.188078	0.14379	0.167296	0.14178
puf60a	0.204565	0.126612	0.0472408	0.0364659	0.173287	0.693147	0.693147	0	0.693147	0.099021	0	0.231049	0.358352	0.099021	0.173287	0.0462098	0.0693147	0.0770164	0.0866434	0.221807	0.115525	0.173287	0.066014	0.173287	0.138355	0.119508	0.0962704	0.0904105	0.201236	0.170247	0.0974738	0.178622	0.113631	0.136918	0.154033	0.149792	0.158601	0.145231	0.141904	0.162226	0.150589	0.14822	0.134552	0.0872172	0.120717	0.111399	0.135616	0.0961591	0.0976707
csrp1a	0.200978	0.160469	0.114877	0.0662963	0.274653	0.693147	0.346574	0.231049	0	0.297063	0.462098	0	0.277259	0.099021	0	0.21187	0.248491	0.13805	0.129965	0.0993963	0.231049	0.0866434	0.033007	0.216729	0.164166	0.181293	0.0690252	0.0628342	0.134158	0.104397	0.0929788	0.0912036	0.136357	0.201825	0.181159	0.153137	0.165474	0.210749	0.163736	0.174933	0.166616	0.170758	0.169556	0.166034	0.191472	0.188078	0.139383	0.243422	0.202477
ndufa10	0.29263	0.192904	0.0950224	0.0882982	0.346574	1.09861	0.89588	0.231049	0	0.297063	0.231049	0.597253	0.277259	0.099021	0.621227	0.323469	0.0693147	0.13805	0.111985	0.194081	0.0385082	0.173287	0.151336	0.198042	0.211318	0.13349	0.165296	0.135616	0.134158	0.153039	0.131805	0.136805	0.136357	0.205377	0.261727	0.267345	0.220779	0.218968	0.254254	0.209345	0.235409	0.211802	0.208637	0.172529	0.228135	0.180527	0.161985	0.170622	0.22239
hlx1	0.460758	0.308976	0.244345	0.140792	0	1.09861	0.346574	0.231049	1.38629	0.354987	0.693147	0.462098	0.496981	0.297063	0	0.847481	0.346574	0.436677	0.422598	0.436818	0.269557	0.404618	0.448399	0.449801	0.378584	0.328764	0.237247	0.356546	0.240475	0.386155	0.350254	0.352773	0.247202	0.223946	0.320985	0.294882	0.223773	0.306533	0.287937	0.281509	0.308589	0.295785	0.29057	0.347833	0.33365	0.356544	0.341674	0.299214	0.337482
slc25a55a	0.524816	0.436639	0.27282	0.379151	0.44794	1.09861	1.03972	0.597253	0	0.255966	0.366204	0.597253	0.659167	0.511931	0.346574	0.411586	0.415888	0.50715	0.527222	0.397585	0.597253	0.646568	0.478924	0.602539	0.415065	0.625543	0.543865	0.525129	0.602028	0.517873	0.407273	0.4235	0.47554	0.465174	0.495698	0.459569	0.522471	0.408801	0.390396	0.423702	0.461764	0.409877	0.385428	0.401793	0.344372	0.428551	0.440197	0.337244	0.412032
zgc:86764	0.0490999	0.0725528	0.0120537	0.000407494	0.173287	0	0.346574	0	0	0.099021	0	0	0	0.099021	0	0	0	0.0385082	0	0	0	0.0866434	0.066014	0.0742658	0.0729629	0.0239016	0.0385082	0.120547	0.111798	0.121605	0.0884838	0.083633	0.0634623	0.124809	0.109148	0.109493	0.105734	0.0594126	0.0764099	0.0647425	0.106516	0.0443349	0.0635451	0.0879972	0.0506231	0.0701399	0.0285733	0.04241	0.0535614
pdcd5	0.207799	0.147787	0.088362	0.0543789	0.346574	0.693147	0	0.231049	0.693147	0.099021	0	0.231049	0.138629	0.198042	0.346574	0.0924196	0.317805	0.0385082	0.129965	0.127122	0.192541	0.129965	0.118329	0.123776	0.156596	0.167311	0.126787	0.14443	0.111798	0.145926	0.129965	0.127685	0.159083	0.164044	0.136918	0.161197	0.152727	0.184839	0.180109	0.13069	0.175991	0.120254	0.147477	0.128531	0.150253	0.173988	0.166393	0.184305	0.154918
sdhdb	0.261646	0.180711	0.0932199	0.0895325	0.794513	0.693147	0	0.597253	0	0	0.462098	0.597253	0.277259	0.198042	0.346574	0.277259	0.317805	0.154033	0.198628	0.166355	0.115525	0.0433217	0.099021	0.123776	0.174837	0.119508	0.0882793	0.165753	0.169597	0.158086	0.173287	0.118565	0.193172	0.241061	0.227497	0.161197	0.171348	0.198042	0.191952	0.196637	0.201693	0.219452	0.153247	0.232984	0.191472	0.193916	0.181461	0.190655	0.181431
zgc:193541	0.70829	0.587901	0.454375	0.454178	0.9678	1.94591	0.346574	0.693147	0	1.13971	0.828302	1.05935	0.831777	0.553029	0.823959	0.643463	0.657925	0.536219	0.552563	0.568652	0.497711	0.70787	0.528112	0.571716	0.624388	0.504199	0.579447	0.520008	0.592748	0.651638	0.610396	0.621542	0.606123	0.643424	0.560605	0.6261	0.638418	0.557397	0.526852	0.620066	0.593524	0.513442	0.589694	0.5746	0.546285	0.658893	0.57183	0.5741	0.620815
ndufs3	0.206737	0.206404	0.114189	0.0698386	0.346574	0	0	0.231049	0	0.198042	0.828302	0.231049	0.496981	0.099021	0.274653	0.184839	0.138629	0.176559	0.173287	0.127122	0.231049	0.129965	0.231049	0.0742658	0.156596	0.219176	0.115525	0.189635	0.191956	0.208794	0.23112	0.216653	0.16573	0.232503	0.184711	0.24788	0.156163	0.205765	0.238808	0.244592	0.205019	0.181286	0.246026	0.219993	0.242757	0.265458	0.247422	0.262775	0.224768
aurkb	0.160227	0.165032	0.0276755	0.0158372	0.346574	0	0.346574	0	1.09861	0	0.231049	0.231049	0.277259	0.099021	0	0.0462098	0	0.0385082	0.129965	0.138629	0.0385082	0.0866434	0.066014	0.0742658	0.156596	0.119508	0.245584	0.213518	0.102518	0.162219	0.237455	0.272925	0.179024	0.28175	0.2254	0.178686	0.192406	0.17936	0.167856	0.23031	0.195042	0.114086	0.177404	0.193576	0.152238	0.155078	0.0722151	0.110523	0.0955344
psmb10	0.216357	0.150469	0.0764602	0.071887	0	0.693147	0	0.366204	0	0.198042	0.693147	0.231049	0.415888	0.198042	0.173287	0.323469	0.0693147	0.192541	0.22397	0.265752	0.0770164	0.173287	0.066014	0.099021	0.109444	0.191213	0.0962704	0.0841565	0.201236	0.179426	0.108304	0.178622	0.181809	0.141924	0.111246	0.128958	0.191408	0.171636	0.18876	0.161021	0.154596	0.175117	0.136937	0.173309	0.136293	0.152657	0.137819	0.154596	0.11711
srrt	0.262491	0.166165	0.0709446	0.0850474	0.173287	0.693147	0	0.462098	1.09861	0.297063	0.231049	0.366204	0.358352	0.198042	0.274653	0.0924196	0.207944	0.215067	0.0866434	0.0716704	0.154033	0.0866434	0.250357	0.148532	0.127685	0.181293	0.215067	0.28886	0.201236	0.121605	0.1363	0.120114	0.195103	0.219597	0.203279	0.175341	0.174784	0.213488	0.177844	0.153229	0.191336	0.139501	0.1434	0.1779	0.167446	0.159898	0.0979447	0.171303	0.129177
sf3b5	0.194529	0.154286	0.0657341	0.0876722	0.346574	0.693147	0.346574	0.462098	0	0.297063	0.231049	0.231049	0	0	0.173287	0.119451	0.109861	0.122068	0.216608	0.138629	0.0385082	0.0866434	0.165035	0.148532	0.138355	0.215115	0.115525	0.135616	0.0894383	0.158086	0.147131	0.127685	0.170446	0.176153	0.193268	0.154507	0.177222	0.13315	0.209253	0.160186	0.202374	0.181286	0.159709	0.169844	0.12755	0.153359	0.160422	0.148926	0.140472
eif1axb	0.403743	0.279414	0.194609	0.231751	0.89588	1.09861	0.346574	0	0	0.709973	0.597253	0.597253	0.496981	0.255966	0.346574	0.323469	0.248491	0.292083	0.371915	0.337422	0.462098	0.173287	0.283364	0.311544	0.371013	0.362586	0.272829	0.258724	0.370833	0.332466	0.248285	0.221988	0.226407	0.223946	0.236866	0.259285	0.270766	0.241016	0.275675	0.291341	0.271168	0.336088	0.333036	0.36273	0.272293	0.28749	0.279763	0.326278	0.250509
psme2	0.441682	0.331411	0.225246	0.310038	0.51986	0.693147	1.03972	0.597253	0	0.584906	0.693147	0.597253	0.716704	0.198042	0	0.419438	0.277259	0.314609	0.595885	0.353641	0.276101	0.371915	0.297063	0.404497	0.399924	0.366647	0.264838	0.330372	0.249755	0.350607	0.293253	0.374113	0.410147	0.365883	0.295313	0.326503	0.364311	0.314138	0.328505	0.308507	0.343968	0.343411	0.279031	0.392185	0.309325	0.359275	0.28787	0.385704	0.333502
commd7	0.171191	0.144765	0.0823062	0.0670288	0.44794	0	0.346574	0.231049	0	0.099021	0.597253	0.366204	0	0.099021	0.173287	0.184839	0.138629	0.231049	0.216608	0.0277259	0.154033	0.0433217	0.033007	0.123776	0.109444	0.14341	0.115525	0.165753	0.134158	0.170247	0.205778	0.136805	0.113631	0.128361	0.119803	0.177317	0.173786	0.171636	0.181037	0.13273	0.162609	0.135883	0.142707	0.128531	0.128505	0.142693	0.11678	0.158602	0.118418
psmc5	0.171903	0.143151	0.0776747	0.0810865	0.44794	0	0.346574	0.231049	0	0.099021	0.597253	0.231049	0.277259	0.156945	0.173287	0.119451	0.0693147	0.154033	0.0866434	0.110904	0.160576	0.129965	0	0.0742658	0.149025	0.167311	0.211795	0.0841565	0.169597	0.109444	0.157961	0.155046	0.16573	0.150481	0.136918	0.120898	0.162038	0.184839	0.141904	0.170018	0.197006	0.15258	0.151554	0.114759	0.129167	0.134442	0.11678	0.112186	0.140472
srp19	0.189579	0.143523	0.0650958	0.0741283	0.173287	0.693147	0.346574	0.231049	0	0.099021	0.231049	0.597253	0	0.099021	0.173287	0.231049	0.138629	0.115525	0.0866434	0.0554518	0.115525	0.0433217	0.21735	0.148532	0.145926	0.229096	0.0770164	0.105479	0.191956	0.145926	0.164297	0.161931	0.181809	0.155487	0.119803	0.128958	0.115045	0.238772	0.180109	0.147478	0.147263	0.15258	0.130475	0.140397	0.150253	0.164024	0.134052	0.170622	0.121568
ndufab1a	0.229505	0.139514	0.0893222	0.0930446	0.346574	0.693147	0.549306	0.231049	0	0.454008	0.231049	0.597253	0.496981	0.156945	0	0.184839	0.0693147	0.154033	0.0686633	0.182574	0.154033	0	0.0853219	0.099021	0.127685	0.167311	0.0690252	0.0452053	0.178877	0.0922368	0.129965	0.174837	0.0861884	0.136918	0.1127	0.157852	0.126793	0.151832	0.145097	0.15527	0.140232	0.151511	0.149169	0.142302	0.138571	0.152657	0.167956	0.156939	0.13655
mrpl20	0.233757	0.125357	0.0540767	0.0350111	0.51986	1.09861	0.804719	0	0	0.297063	0	0.462098	0	0.099021	0.173287	0.16566	0.207944	0.154033	0.173287	0.2103	0.231049	0.0866434	0.165035	0.173287	0.0729629	0.0478033	0.126787	0.165753	0.156517	0.109444	0.0974738	0.109444	0.136357	0.124809	0.150481	0.120898	0.141977	0.117207	0.103699	0.113067	0.152252	0.139501	0.141015	0.140397	0.104186	0.123776	0.109246	0.164272	0.138629
derl2	0.193937	0.138206	0.0682859	0.0854215	0.173287	0.693147	0.346574	0.366204	0	0.198042	0	0.231049	0.415888	0.198042	0.44794	0.0462098	0	0.154033	0.129965	0.0831777	0.154033	0.173287	0.132028	0.0495105	0.130785	0.14341	0.0770164	0.099225	0.214316	0.133765	0.157961	0.118565	0.14772	0.124809	0.119803	0.120898	0.197282	0.168897	0.177844	0.172058	0.134563	0.140242	0.141015	0.150357	0.170385	0.127902	0.14315	0.138569	0.112116
cops2	0.154208	0.139427	0.0745558	0.0341653	0.346574	0.693147	0.346574	0	0	0	0	0.462098	0.138629	0	0	0.30429	0.138629	0.0770164	0.0866434	0.0554518	0.154033	0.129965	0.099021	0.148532	0.164166	0.0478033	0.165296	0.0904105	0.201236	0.121605	0.140796	0.200648	0.136357	0.133366	0.176153	0.0644788	0.152727	0.132028	0.141904	0.147478	0.148245	0.139501	0.136937	0.138491	0.136293	0.156783	0.131849	0.146582	0.104507
dhrs13a.1	0.220208	0.174729	0.130419	0.0999946	0.346574	0.693147	0.346574	0.231049	0	0.099021	0.231049	0.462098	0.277259	0.198042	0	0.231049	0.179176	0.154033	0.24195	0.238026	0.0770164	0.24195	0.099021	0.123776	0.0729629	0.300801	0.234321	0.105479	0.115597	0.189521	0.120975	0.169502	0.172377	0.179705	0.16259	0.162567	0.135105	0.138629	0.150555	0.229844	0.172665	0.186386	0.178403	0.156073	0.20771	0.157484	0.245219	0.17531	0.185117
mrps31	0.126283	0.107254	0.0464791	0.0158372	0.173287	0	0	0	0	0.099021	0.462098	0.597253	0.138629	0	0.173287	0.0462098	0.138629	0.115525	0.0433217	0.194081	0.154033	0.0866434	0.066014	0.0247553	0.145926	0.119508	0.192541	0.14443	0.0670788	0.0608024	0.108304	0.127685	0.102268	0.0770164	0.128361	0.109493	0.115045	0.145231	0.156012	0.0934028	0.104172	0.130782	0.114165	0.133121	0.093458	0.0601757	0.0700115	0.164953	0.104507
ndufv2	0.188761	0.148425	0.078326	0.0588298	0.173287	0.693147	0.693147	0	0	0.354987	0.231049	0.231049	0.138629	0.198042	0.173287	0.0924196	0.109861	0.115525	0.129965	0.221807	0.0770164	0.0866434	0.132028	0.0247553	0.156596	0.119508	0.0770164	0.0753421	0.134158	0.0972838	0.129965	0.182407	0.215898	0.128361	0.0905795	0.141732	0.205595	0.171636	0.180109	0.160186	0.180979	0.174377	0.12232	0.158758	0.168107	0.144406	0.139383	0.182642	0.170672
rbm28	0.184536	0.155015	0.067372	0.0796386	0.51986	0	0.346574	0.231049	0	0.099021	0.231049	0	0.277259	0.099021	0.173287	0.138629	0.138629	0.192541	0.22397	0.182574	0.215067	0.173287	0.184343	0.138257	0.214418	0.280961	0.126787	0.20101	0.178877	0.233115	0.168792	0.109444	0.177093	0.194722	0.177607	0.157852	0.162038	0.122687	0.181037	0.147478	0.189673	0.175117	0.108396	0.141177	0.19926	0.099021	0.131849	0.170622	0.123411
psma6a	0.276346	0.20312	0.100145	0.106467	0.722593	0.693147	0.89588	0	0.693147	0.099021	0.231049	0.231049	0.496981	0.099021	0	0.231049	0.207944	0.154033	0.0866434	0.110904	0.154033	0.129965	0.250357	0.148532	0.225088	0.219176	0.211795	0.174567	0.182676	0.250323	0.201283	0.183957	0.206466	0.215388	0.232503	0.190091	0.221777	0.200286	0.219241	0.192557	0.250454	0.247418	0.180096	0.188986	0.147021	0.225211	0.185228	0.265799	0.226076
ifi30	0.17633	0.151898	0.106747	0.0664183	0.346574	0.693147	0.346574	0.231049	0	0.255966	0.231049	0	0.277259	0.099021	0.173287	0.231049	0.138629	0.115525	0.173287	0.110904	0.0770164	0	0	0.113502	0.145926	0.119508	0.126787	0.138176	0.0223596	0.0972838	0.168792	0.147475	0.0909045	0.1127	0.150481	0.149792	0.183096	0.172758	0.164663	0.161021	0.195042	0.115895	0.184866	0.205442	0.159365	0.207696	0.121187	0.173647	0.185117
psmb4	0.446413	0.311354	0.200351	0.268916	0	0.693147	1.09861	0.693147	0	0.553029	0.767528	0.963457	0.554518	0.297063	0.346574	0.477803	0.277259	0.292083	0.303252	0.309696	0.346574	0.361296	0.415392	0.400291	0.27981	0.390549	0.261566	0.357949	0.42695	0.25537	0.291607	0.282045	0.338107	0.353117	0.241061	0.303693	0.303573	0.400571	0.294314	0.277799	0.309571	0.347357	0.251489	0.319856	0.283021	0.284375	0.334066	0.342305	0.335103
cox7a2a	0.495434	0.500356	0.373529	0.38316	0.621227	1.09861	0.346574	0.366204	0	0.610952	0.693147	0.693147	0.693147	0.396084	0.621227	0.442919	0.299573	0.391625	0.422598	0.381366	0.385082	0.379277	0.401693	0.596471	0.479086	0.579537	0.478112	0.552705	0.548028	0.485505	0.446914	0.462217	0.552296	0.536234	0.545742	0.493034	0.515157	0.445788	0.462187	0.513498	0.555422	0.467298	0.477901	0.552938	0.527177	0.526804	0.451849	0.464481	0.522125
khsrp	0.199684	0.156704	0.0728217	0.0450142	0.346574	0	0.693147	0.231049	0.693147	0.198042	0	0	0.635611	0	0	0.184839	0.207944	0.192541	0.0866434	0.265752	0.0770164	0.0866434	0.21735	0.0742658	0.130785	0.0717049	0.0770164	0.105479	0.134158	0.182407	0.266266	0.191528	0.170446	0.179705	0.171147	0.146447	0.17966	0.208505	0.136446	0.140522	0.194662	0.158421	0.166171	0.18171	0.120717	0.167449	0.130285	0.140913	0.141008
cs	0.163769	0.164779	0.0858302	0.072264	0.346574	0.693147	0	0	0	0.099021	0	0.231049	0.277259	0.198042	0.173287	0.331321	0.277259	0.154033	0.129965	0.0831777	0.0385082	0.0866434	0.118329	0.123776	0.145926	0.0956065	0.0770164	0.189635	0.156517	0.145926	0.238269	0.169502	0.124994	0.216843	0.227497	0.145077	0.167912	0.175498	0.219241	0.165102	0.180979	0.188196	0.157324	0.146892	0.112928	0.163323	0.164189	0.195343	0.161219
vbp1	0.158635	0.147234	0.102111	0.0496227	0.173287	0.693147	0.346574	0.231049	0	0.099021	0.231049	0.231049	0.138629	0.099021	0	0.138629	0.207944	0	0.0866434	0.238026	0	0.0866434	0.184343	0.123776	0.109444	0.0717049	0.0192541	0.114293	0.0670788	0.167266	0.0866434	0.136805	0.177093	0.205377	0.133366	0.182031	0.146853	0.165035	0.166928	0.150354	0.201012	0.163848	0.142707	0.183615	0.152531	0.16161	0.149121	0.172966	0.146774
sem1	0.464055	0.337095	0.254633	0.345492	0.51986	0.693147	0.89588	0.828302	0.693147	0.454008	0.366204	0.462098	0.358352	0.396084	0.51986	0.404562	0.263906	0.314609	0.389895	0.376655	0.369099	0.433217	0.250357	0.425046	0.436406	0.358524	0.330591	0.295114	0.391511	0.325352	0.361085	0.265354	0.312595	0.329542	0.365226	0.283464	0.302028	0.326338	0.314397	0.395877	0.285531	0.374995	0.358885	0.354247	0.322624	0.321198	0.364843	0.304884	0.360309
ufc1	0.231221	0.152259	0.0859139	0.0992249	0.44794	0.693147	0	0	0	0.454008	0.231049	0.597253	0.138629	0.297063	0.346574	0.238901	0.346574	0.0385082	0.173287	0.238026	0.0770164	0.173287	0.132028	0.0742658	0.221988	0.167311	0.0577623	0.0904105	0.115597	0.140879	0.0974738	0.165716	0.138288	0.138372	0.136918	0.120898	0.185534	0.241512	0.15282	0.163061	0.15762	0.176927	0.149169	0.152263	0.130783	0.130316	0.171723	0.249092	0.177508
ndufs7	0.442495	0.296889	0.216095	0.296673	0.274653	1.09861	0.549306	0.231049	0	0.526983	0.597253	0.828302	0.554518	0.396084	0.722593	0.39671	0.358352	0.231049	0.458559	0.304985	0.353117	0.328593	0.396084	0.464282	0.396825	0.266979	0.311337	0.34288	0.406272	0.298051	0.237455	0.28893	0.279361	0.305968	0.259629	0.329242	0.312883	0.246495	0.257036	0.324082	0.330285	0.287394	0.301416	0.311801	0.285592	0.305706	0.317434	0.24244	0.300384
atp5mea	0.388207	0.244195	0.158913	0.204959	0.173287	0.693147	0.693147	0.231049	1.09861	0.511931	0.693147	0.462098	0.277259	0.297063	0.173287	0.323469	0.138629	0.346574	0.25993	0.448326	0.154033	0.285272	0.316371	0.326025	0.313192	0.324703	0.242312	0.150684	0.0801583	0.201681	0.248285	0.14214	0.242486	0.228952	0.307422	0.260654	0.305013	0.256958	0.302037	0.283919	0.292864	0.260496	0.251489	0.286944	0.267445	0.250357	0.220412	0.245766	0.305913
pnn	0.161112	0.128367	0.0594152	0.0248733	0	0.693147	0.346574	0.693147	0	0.099021	0.231049	0	0.138629	0.099021	0	0.277259	0	0.0995422	0.0866434	0.143341	0.115525	0.129965	0.132028	0.0495105	0.138355	0.0717049	0.0577623	0.135616	0.0223596	0.109444	0.129965	0.145926	0.193172	0.154033	0.145475	0.128958	0.158601	0.192562	0.169193	0.137646	0.162609	0.161298	0.12709	0.151482	0.115206	0.132028	0.113013	0.104172	0.0882187
api5	0.205198	0.153275	0.0679768	0.0909461	0.621227	0.693147	0	0	0	0.511931	0.462098	0.462098	0.138629	0	0.346574	0.0924196	0.0693147	0.0770164	0.0866434	0.0831777	0.115525	0.111985	0.203651	0.138257	0.109444	0.191213	0.176559	0.180821	0.156517	0.167266	0.1363	0.169502	0.161014	0.159038	0.201825	0.149792	0.171348	0.195302	0.141904	0.192557	0.13925	0.146411	0.130475	0.137711	0.17979	0.12619	0.156655	0.170622	0.132863
cox7a2l	0.274093	0.194562	0.142251	0.141435	0.44794	0.693147	0.549306	0.231049	0.693147	0.198042	0.462098	0.231049	0	0.396084	0.44794	0.184839	0.207944	0.0770164	0.173287	0.154848	0.154033	0.173287	0.066014	0.099021	0.174837	0.215115	0.18455	0.183382	0.134158	0.271663	0.131805	0.105659	0.195103	0.193268	0.176153	0.210926	0.213465	0.159555	0.203795	0.217137	0.218702	0.195105	0.227331	0.208127	0.170385	0.208707	0.199373	0.257105	0.238442
mrps33	0.178741	0.158944	0.0733643	0.0508931	0.173287	0.693147	0.693147	0	0	0.198042	0	0.462098	0.138629	0.297063	0.346574	0.0924196	0.0693147	0.0385082	0.0866434	0.0831777	0	0.129965	0.099021	0.0495105	0.138355	0.14341	0.0192541	0.0904105	0.102518	0.182407	0.173287	0.173287	0.14772	0.129815	0.181159	0.218986	0.242836	0.195302	0.18876	0.135606	0.196325	0.194364	0.138629	0.170624	0.181406	0.156783	0.145354	0.182642	0.16437
si:ch211-161h7.4	0.0954029	0.108437	0.0132152	0.0128981	0.173287	0.693147	0	0	0	0.099021	0	0	0	0.099021	0	0.0462098	0.138629	0.122068	0	0.110904	0	0.155307	0.151336	0.123776	0.138355	0.0478033	0.154033	0.174567	0.0447192	0.0608024	0.162456	0.118565	0.18374	0.160493	0.205377	0.112838	0.167912	0.146353	0.120073	0.113902	0.09684	0.0984573	0.0903942	0.097178	0.115868	0.117554	0.0398747	0.0704565	0.0585551
tomm20b	0.346737	0.262536	0.235129	0.166366	0.51986	1.09861	0.346574	0	0	0.454008	0.231049	0.597253	0.219722	0.297063	0.346574	0.192691	0.358352	0.369099	0.433217	0.376655	0.446116	0.25993	0.302672	0.305476	0.182407	0.290881	0.250303	0.25247	0.169597	0.281757	0.25278	0.241779	0.233908	0.223946	0.208285	0.275405	0.192406	0.315875	0.232939	0.272883	0.300203	0.279416	0.242641	0.294999	0.271339	0.2878	0.304569	0.257485	0.305141
st13	0.255711	0.142448	0.0877995	0.0511092	0.89588	0	0	0	0	0.255966	0.462098	0.828302	0.77424	0.297063	0.274653	0.323469	0	0.192541	0.173287	0.242737	0.0770164	0.173287	0.099021	0.0742658	0.218889	0.262918	0.0962704	0.0452053	0.134158	0.158086	0.194948	0.109444	0.215898	0.16259	0.133366	0.133672	0.136103	0.13315	0.158278	0.142562	0.140232	0.176927	0.170249	0.114759	0.126889	0.11965	0.135616	0.155277	0.154918
mcts1	0.245009	0.135719	0.0692944	0.0698356	0.173287	1.09861	0.346574	0.231049	0	0.396084	0.231049	0.828302	0.277259	0.156945	0.346574	0.231049	0.138629	0.0385082	0.0866434	0.166355	0.215067	0.0866434	0.066014	0.0887467	0.0912036	0.0956065	0.0882793	0.0753421	0.0447192	0.145926	0.173287	0.164166	0.170446	0.0855737	0.150481	0.104778	0.126793	0.151832	0.186494	0.108151	0.182642	0.15077	0.13286	0.190891	0.159657	0.138567	0.146917	0.15127	0.115802
mars1	0.13525	0.144092	0.0561696	0.0375676	0.51986	0	0	0	0	0.297063	0.462098	0.462098	0	0.099021	0	0.138629	0.0693147	0.215067	0.0433217	0.0277259	0.0995422	0.129965	0.132028	0.123776	0.0364814	0.119508	0.203804	0.105479	0.147237	0.128718	0.151626	0.100324	0.102268	0.176153	0.133366	0.120898	0.146853	0.178238	0.166928	0.143398	0.180979	0.168208	0.138629	0.154168	0.194411	0.156783	0.137819	0.126549	0.148617
trnau1apb	0.291701	0.195458	0.151737	0.0987729	0.621227	0.693147	0.346574	0.231049	1.09861	0.297063	0.231049	0	0.496981	0.396084	0	0.369678	0	0.192541	0.216608	0.277259	0.215067	0.173287	0.099021	0.123776	0.218889	0.119508	0.18455	0.0904105	0.214316	0.158086	0.213954	0.129235	0.0909045	0.150481	0.16259	0.218986	0.206593	0.162295	0.226965	0.256464	0.189673	0.186386	0.171941	0.200071	0.239524	0.23175	0.237968	0.206682	0.263112
parp2	0.185336	0.153726	0.0602852	0.0451277	0	0.693147	0.693147	0	0	0.198042	0.231049	0.693147	0.138629	0.198042	0.173287	0	0	0.115525	0.0433217	0.154848	0	0.129965	0.132028	0.123776	0.164166	0.195274	0.0962704	0.150684	0.102518	0.121605	0.190453	0.196863	0.229192	0.164044	0.188262	0.161197	0.182098	0.166157	0.158278	0.152394	0.219383	0.127905	0.167171	0.192796	0.152531	0.166437	0.124955	0.124206	0.145466
dnajc3a	0.168228	0.0962705	0.0168977	0.00819784	0.173287	0.693147	1.03972	0	0	0	0	0.231049	0.138629	0.198042	0	0.119451	0.0693147	0.176559	0.0866434	0.2103	0.154033	0.0433217	0.066014	0.0247553	0.109444	0.167311	0.0882793	0.0690881	0.182676	0.116558	0.122621	0.105659	0.120278	0.102688	0.0855737	0.154507	0.139539	0.13315	0.0827952	0.10611	0.0921525	0.0915477	0.108396	0.0669505	0.0584113	0.0701399	0.0985848	0.0721194	0.0932124
igf2bp2b	0.209068	0.164756	0.0963017	0.0809714	0.173287	0.693147	0.346574	0.462098	0.693147	0.198042	0	0.231049	0.277259	0.198042	0	0.138629	0	0.115525	0.129965	0.127122	0.192541	0.173287	0.0853219	0.099021	0.145926	0.119508	0.115525	0.204704	0.134158	0.145926	0.12547	0.145926	0.124994	0.141924	0.19682	0.153137	0.164476	0.234911	0.230157	0.172893	0.202675	0.196174	0.177711	0.154168	0.168107	0.151646	0.181461	0.209026	0.172515
si:rp71-45k5.4	0.324092	0.261064	0.175115	0.209012	0.693147	0	0.693147	0.231049	0.693147	0.454008	0.231049	0.462098	0.635611	0.198042	0.346574	0.277259	0.317805	0.292083	0.216608	0.194081	0.0770164	0.25993	0.231049	0.227004	0.27981	0.119508	0.154033	0.237401	0.214316	0.288871	0.175127	0.262255	0.240555	0.336646	0.246066	0.259285	0.335382	0.268543	0.250651	0.328998	0.267161	0.302281	0.257258	0.284258	0.266783	0.300569	0.234841	0.273813	0.259426
puf60b	0.155543	0.144767	0.0744501	0.0537786	0.794513	0	0	0.231049	0	0.297063	0.231049	0.231049	0.138629	0.198042	0.173287	0.0924196	0.0693147	0.115525	0.0866434	0.0831777	0	0.129965	0.066014	0.152738	0.164166	0.167311	0.0962704	0.0904105	0.0670788	0.133765	0.168792	0.100324	0.143004	0.188262	0.236055	0.169257	0.176224	0.151832	0.212856	0.117982	0.130556	0.148961	0.161401	0.160663	0.136293	0.155071	0.145354	0.168279	0.105815
psmb8a	0.736847	0.494385	0.347683	0.626197	0.997246	1.09861	1.38629	0.732408	0.693147	0.913847	1.13373	1.05935	1.0515	0.396084	0.794513	0.638332	0.438203	0.497021	0.70787	0.365148	0.497711	0.509242	0.586036	0.681012	0.530382	0.502952	0.524611	0.445553	0.594064	0.470364	0.406885	0.386855	0.514345	0.601295	0.530377	0.445425	0.535909	0.493001	0.413057	0.44829	0.537209	0.496183	0.490066	0.411671	0.470154	0.547292	0.523079	0.544719	0.510908
rad23b	0.252388	0.21622	0.123243	0.148407	0.51986	0	0.693147	0.462098	0.693147	0.297063	0.231049	0	0.277259	0.198042	0.173287	0.231049	0.207944	0.269557	0.173287	0.110904	0.353117	0.0866434	0.21735	0.123776	0.138355	0.0956065	0.176559	0.14443	0.147237	0.194568	0.173287	0.169502	0.217829	0.241061	0.297411	0.199521	0.186532	0.253097	0.251989	0.242552	0.196705	0.23944	0.291569	0.229174	0.205432	0.209408	0.258083	0.291201	0.226076
ndufb6	0.252755	0.224762	0.146585	0.141635	0.44794	0.693147	0.346574	0.231049	0.693147	0	0.366204	0.231049	0.138629	0.198042	0.346574	0.0924196	0.0693147	0.237593	0.25993	0.138629	0.154033	0.129965	0.316371	0.222797	0.127685	0.119508	0.18455	0.120547	0.111798	0.194568	0.162456	0.178622	0.235839	0.278842	0.193268	0.218986	0.231087	0.223951	0.212446	0.292916	0.277518	0.263787	0.24941	0.198946	0.260611	0.242415	0.252113	0.264817	0.265727
nedd8	0.152398	0.166768	0.0775138	0.0755838	0.173287	0.693147	0	0	0	0.396084	0.231049	0.231049	0.138629	0.099021	0.173287	0.0924196	0.0693147	0.154033	0.129965	0.110904	0.0770164	0	0.066014	0.212523	0.185507	0.119508	0.134779	0.150684	0.160317	0.1652	0.184117	0.191528	0.16573	0.145475	0.167596	0.146447	0.214905	0.129288	0.206061	0.192557	0.156939	0.15332	0.213407	0.170624	0.154147	0.171574	0.152888	0.178635	0.180124
ywhaqb	0.412737	0.33396	0.187181	0.280439	0.621227	0	0	0.828302	1.09861	0.156945	0.597253	0.693147	0.496981	0.495105	0.173287	0.442919	0.346574	0.353117	0.415237	0.254244	0.420004	0.22397	0.335679	0.443733	0.345202	0.338684	0.303346	0.395767	0.356072	0.378127	0.280777	0.381684	0.389352	0.459218	0.371533	0.381565	0.346141	0.316371	0.337566	0.366751	0.331202	0.300885	0.345654	0.335105	0.267445	0.298856	0.266541	0.303901	0.330645
psmg2	0.131721	0.130856	0.0612801	0.0468399	0.621227	0	0	0	0	0.198042	0	0	0.277259	0.297063	0.173287	0.231049	0.138629	0.115525	0.129965	0.0554518	0.0385082	0.155307	0.165035	0.0247553	0.109444	0.167311	0.107533	0.165753	0.0894383	0.158086	0.190453	0.160381	0.124994	0.102688	0.145475	0.137017	0.105734	0.122687	0.136446	0.123734	0.138569	0.139501	0.110088	0.152263	0.177512	0.181539	0.0979447	0.148926	0.124719
ndufb7	0.322529	0.233307	0.179936	0.208683	0.346574	0.693147	0.693147	0.462098	0.693147	0.396084	0.462098	0.462098	0.415888	0.099021	0.173287	0.277259	0.207944	0.154033	0.303252	0.221807	0.0770164	0.216608	0.151336	0.173287	0.211318	0.205195	0.192541	0.249909	0.156517	0.140879	0.151626	0.169502	0.195103	0.171147	0.206831	0.173972	0.261456	0.332314	0.23335	0.212221	0.229059	0.280484	0.239563	0.295344	0.270015	0.284375	0.266258	0.268143	0.249737
cmpk	0.334061	0.249406	0.111911	0.242072	0.51986	1.09861	0.549306	0.462098	0.693147	0.553029	0.462098	0.231049	0.277259	0.099021	0.173287	0.0924196	0.207944	0.192541	0.397257	0.321203	0.115525	0.173287	0.184343	0.148532	0.182407	0.215115	0.134779	0.153245	0.214316	0.247342	0.1363	0.215103	0.258565	0.266733	0.254624	0.230391	0.279079	0.346638	0.290194	0.284755	0.336635	0.275797	0.284108	0.217308	0.292425	0.277836	0.248346	0.301558	0.273099
tardbpl	0.120925	0.12582	0.0564531	0.0387521	0.173287	0.693147	0.346574	0	0	0.099021	0.231049	0	0	0.099021	0	0.0462098	0.0693147	0.0770164	0	0.138629	0.115525	0.0433217	0.165035	0.099021	0.0729629	0.191213	0.0962704	0.14443	0.134158	0.133765	0.184117	0.155046	0.136357	0.193268	0.16259	0.0805985	0.138541	0.112224	0.123265	0.113067	0.118536	0.137692	0.155632	0.129311	0.126889	0.144406	0.118984	0.128212	0.0976707
rer1	0.321801	0.221204	0.146307	0.220464	0.722593	0.693147	0.693147	0.462098	0	0.297063	0.828302	0.366204	0.415888	0.255966	0.346574	0.25808	0.0693147	0.253575	0.198628	0.226518	0.253575	0.129965	0.184343	0.148532	0.156596	0.119508	0.173287	0.14443	0.281395	0.147992	0.25094	0.233344	0.211182	0.198274	0.184711	0.2237	0.274644	0.22009	0.209253	0.244592	0.260811	0.24199	0.191328	0.275858	0.200583	0.250667	0.221053	0.252797	0.201941
COA4	0.0770635	0.101277	0.0360151	0.0345469	0.346574	0	0	0	0	0.099021	0	0	0	0.198042	0	0.0462098	0.0693147	0.154033	0.0433217	0.138629	0.115525	0.173287	0.099021	0.0495105	0.0912036	0.0717049	0.154033	0.129362	0.134158	0.135832	0.151626	0.109444	0.113631	0.068459	0.111246	0.0886584	0.0646154	0.105622	0.109157	0.0815306	0.100166	0.0940978	0.0903942	0.135806	0.0856699	0.0866434	0.0979447	0.110523	0.0693147
tmem14ca	0.225253	0.168053	0.133733	0.132837	0.51986	0.693147	0.346574	0.231049	0	0.198042	0.462098	0.231049	0.415888	0	0.173287	0.277259	0.0693147	0.215067	0.216608	0.110904	0.0995422	0.0866434	0.198042	0.123776	0.120114	0.167311	0.134779	0.204704	0.111798	0.116558	0.0974738	0.105659	0.124994	0.133366	0.119803	0.182031	0.156163	0.132028	0.19741	0.162226	0.203356	0.249968	0.171941	0.196261	0.164875	0.201157	0.157295	0.217039	0.205329
kif4	0.0906997	0.0977587	0.0107053	0.00884116	0	0	0.346574	0.366204	0.693147	0	0	0	0	0	0	0	0	0.0770164	0.0866434	0.0277259	0	0.0866434	0.099021	0.0495105	0.0912036	0.0717049	0.115525	0.14443	0.160317	0.116558	0.12547	0.164166	0.120278	0.198274	0.119803	0.0853132	0.144415	0.0830784	0.113277	0.0725341	0.119217	0.0653912	0.0968567	0.0952728	0.0918419	0.0790927	0.0624773	0.0440729	0.0333497
rraga	0.197476	0.133353	0.0811509	0.0606125	0.173287	0.693147	0.693147	0.231049	0.693147	0.198042	0	0.231049	0	0.198042	0	0.0924196	0.207944	0.115525	0.0866434	0.194081	0.231049	0.129965	0	0.0495105	0.0547221	0.0717049	0.0577623	0.120547	0.134158	0.0729629	0.129965	0.155046	0.102268	0.111246	0.179705	0.149792	0.153726	0.118825	0.147362	0.13069	0.152252	0.126423	0.151554	0.114759	0.148637	0.116226	0.156655	0.176973	0.119725
top2a	0.0840546	0.128563	0.028	0.011529	0.173287	0	0	0	0.693147	0	0	0.366204	0	0.099021	0	0	0	0.061034	0.0433217	0.0439445	0	0	0.165035	0.0247553	0.107746	0.0717049	0.107533	0.222333	0.137957	0.125738	0.187798	0.152811	0.174308	0.206831	0.221848	0.157101	0.184546	0.118825	0.182891	0.104905	0.150897	0.0781417	0.143093	0.138844	0.0869933	0.104866	0.0706516	0.0671307	0.0813307
rnps1	0.115555	0.133728	0.0496614	0.0509003	0.346574	0.693147	0	0	0	0.099021	0.231049	0	0.138629	0	0.173287	0.138629	0.0693147	0.0770164	0.0866434	0.138629	0.0385082	0.0433217	0.099021	0.0247553	0.0729629	0.0717049	0.115525	0.189635	0.124877	0.0972838	0.129965	0.145926	0.113631	0.146929	0.188262	0.133672	0.187972	0.182099	0.15282	0.140522	0.116192	0.148961	0.153939	0.188206	0.10514	0.099021	0.100148	0.116192	0.132863
hist1h4l.11	0.29372	0.343364	0.0870585	0.0378558	0.346574	0.693147	0	0	2.48491	0.099021	0	0.231049	0.138629	0.099021	0	0	0	0.204938	0.320248	0.182574	0.0385082	0.315616	0.346305	0.180352	0.476141	0.304803	0.383548	0.588153	0.585688	0.417427	0.65321	0.66023	0.374795	0.496836	0.556899	0.354995	0.364469	0.472912	0.407479	0.294171	0.341611	0.202582	0.336554	0.319756	0.179684	0.206846	0.162052	0.162655	0.137946
gemin8	0.082805	0.0980962	0.039707	0.0135032	0	0	0	0	0	0	0.462098	0	0	0.198042	0.346574	0.138629	0.179176	0	0.0433217	0.138629	0	0.0433217	0.066014	0.0247553	0.109444	0.0717049	0.134779	0.0452053	0.156517	0.104397	0.0866434	0.127685	0.108915	0.128361	0.145475	0.104778	0.0646154	0.166157	0.0873256	0.0688231	0.086483	0.122064	0.124705	0.11935	0.122995	0.0783916	0.0662444	0.076126	0.0743084
smc1al	0.325526	0.235003	0.136512	0.170136	0.794513	1.09861	0.346574	0.231049	1.09861	0.099021	0	0.231049	0.554518	0.495105	0.173287	0.16566	0.277259	0.176559	0.129965	0.0831777	0.176559	0.173287	0.21735	0.247553	0.200648	0.191213	0.261566	0.159499	0.329913	0.196634	0.25278	0.272925	0.188456	0.288853	0.206831	0.218986	0.26733	0.284367	0.23335	0.222888	0.247128	0.24454	0.243954	0.236449	0.188239	0.282353	0.194966	0.267161	0.226853
zc3h15	0.160539	0.138184	0.0580971	0.070645	0.173287	0	0.89588	0.462098	0	0.297063	0.462098	0	0.138629	0	0	0.0924196	0.0693147	0.115525	0.129965	0.0554518	0.192541	0.0866434	0.099021	0.099021	0.0912036	0.0717049	0.146042	0.129362	0.111798	0.133765	0.140796	0.196863	0.16573	0.141924	0.124809	0.145077	0.158601	0.191441	0.124193	0.152394	0.122543	0.146411	0.134552	0.149577	0.175896	0.142693	0.115217	0.132219	0.11711
zgc:162944	0.781005	0.60527	0.425932	0.721622	1.06917	1.38629	1.38629	1.19451	0.693147	1.09684	0.828302	0.828302	0.77424	0.65205	0.44794	0.750759	0.468213	0.836423	0.65393	0.580159	0.683708	0.411203	0.553029	0.579686	0.72796	0.579965	0.46065	0.558959	0.564507	0.685357	0.594045	0.531409	0.740567	0.709493	0.587578	0.640706	0.582806	0.510184	0.588842	0.676504	0.627313	0.640129	0.648016	0.509209	0.586276	0.638075	0.622219	0.61515	0.612084
ndufa3	0.292998	0.201786	0.17303	0.172701	0.549306	0.693147	0.346574	0.231049	0	0.396084	0.231049	0.828302	0.138629	0	0.51986	0.450772	0.346574	0.13805	0.346574	0.138629	0.192541	0.216608	0.066014	0.202249	0.232658	0.181293	0.134779	0.120547	0.0223596	0.104397	0.0821484	0.147475	0.136357	0.249618	0.171147	0.214271	0.279079	0.205765	0.199675	0.237636	0.2057	0.276866	0.253181	0.236449	0.250545	0.23829	0.245151	0.23609	0.221618
trappc2l	0.180414	0.180695	0.127382	0.0607887	0.173287	0.693147	0	0.231049	0.693147	0.198042	0	0	0.277259	0.198042	0.173287	0.184839	0.138629	0.0385082	0.111985	0.110904	0.154033	0.0866434	0.132028	0.0742658	0.156596	0.14341	0.115525	0.14443	0.191956	0.170247	0.1363	0.147475	0.16573	0.145475	0.136918	0.206211	0.156163	0.209627	0.183302	0.215096	0.211369	0.201274	0.198097	0.187778	0.193088	0.198743	0.194966	0.241079	0.169364
prkcsh	0.244096	0.239419	0.16537	0.18448	0.346574	0.693147	0.346574	0.231049	0	0.255966	0.231049	0.462098	0.415888	0.198042	0.346574	0.138629	0.277259	0.115525	0.0866434	0.249533	0.154033	0.0433217	0.198042	0.099021	0.26604	0.215115	0.231049	0.237401	0.0670788	0.179426	0.153466	0.147475	0.229192	0.287399	0.258175	0.22507	0.228649	0.276763	0.275675	0.270007	0.27215	0.253587	0.272495	0.329817	0.220347	0.311544	0.211598	0.288857	0.26757
tmem214	0.285688	0.204687	0.15577	0.22492	0.51986	0.693147	0.549306	0	0	0.396084	0.366204	0.462098	0.277259	0.099021	0.274653	0.30429	0.207944	0.292083	0.198628	0.221807	0.292083	0.198628	0.33007	0.198042	0.174837	0.229096	0.192541	0.135616	0.156517	0.145926	0.175127	0.174837	0.283222	0.215388	0.164044	0.165912	0.204155	0.17936	0.18876	0.250343	0.25446	0.2438	0.213407	0.209252	0.23563	0.173287	0.212238	0.237072	0.225304
smarce1	0.244802	0.1765	0.104377	0.0974811	0	0	0.693147	0.231049	1.09861	0.297063	0.231049	0.462098	0.138629	0.099021	0.173287	0.0924196	0.277259	0.115525	0.216608	0.2103	0.237593	0.0866434	0.231049	0.198042	0.200648	0.0956065	0.0962704	0.135616	0.160317	0.201681	0.0821484	0.14214	0.195103	0.136918	0.16259	0.161197	0.177222	0.162295	0.18876	0.264256	0.218702	0.216902	0.189943	0.197386	0.146359	0.179826	0.171723	0.212351	0.234756
cox5aa	0.965828	0.802143	0.656558	0.899836	1.26879	1.38629	1.09861	0.732408	0.693147	1.4837	1.52145	1.13373	1.40511	0.751071	0.51986	0.869381	0.77424	0.89519	0.852558	0.811389	0.821759	0.863177	0.729281	0.894145	0.869415	0.873508	0.908245	0.64516	0.800674	0.918991	0.710348	0.797823	0.871335	0.873707	0.827549	0.812109	0.869449	0.846491	0.774418	0.808961	0.8035	0.72008	0.773635	0.829937	0.737116	0.822324	0.799243	0.767794	0.821682
psmd8	0.207291	0.154328	0.0795323	0.144343	0.621227	0.693147	0.346574	0.231049	0	0.354987	0.231049	0.231049	0.138629	0.099021	0	0.138629	0.289037	0.154033	0.129965	0.166355	0	0.173287	0.165035	0.173287	0.138355	0.0856864	0.126787	0.0753421	0.134158	0.0972838	0.164297	0.151261	0.14772	0.129815	0.124809	0.202866	0.194844	0.112224	0.18876	0.152394	0.216057	0.190746	0.181788	0.173309	0.156425	0.197031	0.142867	0.18733	0.13102
si:ch211-113a14.19.2	0.128565	0.16947	0.0155059	0.0369597	0	0	0	0.231049	1.09861	0	0	0.231049	0	0	0	0	0	0.0385082	0.137327	0.0831777	0	0.22397	0.250357	0.152738	0.198949	0.182701	0.165296	0.248776	0.327431	0.234548	0.261594	0.335233	0.206208	0.279305	0.304977	0.183693	0.201036	0.243994	0.202236	0.146105	0.189655	0.0898681	0.175667	0.160161	0.107858	0.104165	0.0790236	0.0649061	0.0635488
pdcd4a	0.131977	0.105973	0.0569076	0.035845	0.346574	0	0.89588	0	0	0.198042	0.231049	0	0	0.255966	0	0	0.0693147	0.0770164	0.198628	0.0554518	0.0770164	0.0433217	0.165035	0.0247553	0.145926	0.119508	0.0962704	0.114293	0.111798	0.158086	0.119135	0.0912036	0.102268	0.119803	0.102688	0.0644788	0.0939861	0.125427	0.114615	0.0962785	0.138569	0.104626	0.0897014	0.114759	0.111312	0.107273	0.120547	0.100166	0.0976707
hist1h2a5	0.0661417	0.0925832	0.00581101	0.00979894	0	0	0	0	0.693147	0.099021	0	0	0	0	0.173287	0	0	0	0.0433217	0.0277259	0	0.0686633	0.033007	0.0639914	0.167266	0.0856864	0.115525	0.227184	0.182676	0.137898	0.211299	0.230259	0.0681784	0.121257	0.163247	0.0973373	0.0974222	0.0984064	0.100096	0.0585335	0.0717463	0.0574132	0.0760903	0.0848846	0.0629671	0.0361216	0.0367477	0.0367405	0.0175964
zc3h13	0.176368	0.130381	0.0697454	0.0643497	0	1.09861	0.346574	0	0	0	0.231049	0.231049	0.415888	0	0.173287	0.238901	0	0.115525	0.137327	0.110904	0.192541	0.129965	0.099021	0.173287	0.138355	0.0478033	0.115525	0.0753421	0.178877	0.145926	0.119135	0.109444	0.136357	0.119803	0.124809	0.101433	0.185534	0.162295	0.11235	0.13273	0.132219	0.135142	0.171248	0.129311	0.158041	0.127902	0.107683	0.124206	0.142315
h1-0	0.0878127	0.0210426	0.00242425	0	0	0	0	0	0	0	0.366204	0	0	0.099021	0	0.339173	0.358352	0.30448	0	0.0439445	0	0.111985	0.125669	0.0392362	0.10593	0.0378832	0.0192541	0.0301368	0.0708782	0.0486419	0.0388267	0.0273611	0.0340892	0.00855737	0.00855737	0.0288943	0.0176224	0.0198042	0.0282167	0.0147478	0.0183703	0.0261565	0.00407734	0.011866	0.0139601	0.0147911	0.0162812	0.0152547	0.018904
rbm22	0.157503	0.144213	0.0771154	0.0611554	0	0.693147	0.346574	0.231049	0.693147	0	0.231049	0	0	0.099021	0.173287	0	0.0693147	0.0770164	0.173287	0.182574	0.0385082	0.129965	0	0.0742658	0.109444	0.14341	0.0577623	0.159499	0.134158	0.0972838	0.140796	0.155046	0.124994	0.145475	0.128361	0.173972	0.146853	0.145231	0.147362	0.202389	0.162609	0.15258	0.101933	0.174434	0.161935	0.171574	0.135616	0.144239	0.162527
ccdc47	0.155356	0.125884	0.062963	0.0768647	0.173287	0	0	0	0.693147	0.198042	0.462098	0.231049	0.138629	0.198042	0.173287	0.0924196	0.0693147	0.176559	0.216608	0.138629	0	0.0866434	0.066014	0.099021	0.109444	0.0956065	0.0962704	0.105479	0.0670788	0.1652	0.0866434	0.191528	0.14772	0.1127	0.0855737	0.0725387	0.132667	0.178238	0.158278	0.13273	0.174629	0.135142	0.139322	0.169844	0.116823	0.123776	0.135616	0.109541	0.13102
zgc:158463	0.710151	0.35904	0.411596	0.530858	1.07937	1.09861	0.693147	0.597253	1.38629	0.908015	1.05935	0.231049	1.0515	0.553029	0.621227	0.762085	0.635611	0.580581	0.603247	0.561359	0.810223	0.497847	0.506323	0.528273	0.544152	0.314783	0.447595	0.34288	0.47715	0.410476	0.25278	0.385469	0.269928	0.285302	0.358123	0.397066	0.355452	0.392859	0.292565	0.239306	0.446183	0.30632	0.33097	0.384556	0.4083	0.310533	0.387384	0.380106	0.383969
eif4ebp1	0.401909	0.177204	0.285592	0.173287	0.44794	1.38629	0.693147	0.462098	0	0.511931	0.366204	0.366204	0.554518	0.255966	0.173287	0.39671	0.358352	0.215067	0.415237	0.321203	0.414151	0.371915	0.231049	0.365261	0.316291	0.219176	0.215067	0.120547	0.151036	0.257436	0.120975	0.105659	0.108915	0.104143	0.0941311	0.163936	0.10917	0.149092	0.160133	0.175769	0.177653	0.209665	0.186558	0.213843	0.231736	0.181228	0.234841	0.201693	0.264718
lsm8	0.191706	0.153083	0.0846768	0.108076	0.51986	0.693147	0.89588	0	0	0.396084	0	0.231049	0.277259	0	0	0.0924196	0.138629	0.115525	0.111985	0.127122	0.115525	0	0.099021	0.0247553	0.164166	0.215115	0.115525	0.159499	0.134158	0.109444	0.12547	0.182407	0.204535	0.119803	0.171147	0.133672	0.150289	0.225569	0.208326	0.145438	0.192318	0.181286	0.153247	0.146892	0.136955	0.142693	0.149121	0.152933	0.178816
lsm12a	0.128857	0.131858	0.0620492	0.0916076	0.346574	0	0	0	0	0.41291	0	0.231049	0.358352	0	0.173287	0.184839	0.207944	0.231049	0.0433217	0.0831777	0.0770164	0.0433217	0.099021	0.0247553	0.174837	0.14341	0.0577623	0.0904105	0.134158	0.1652	0.140796	0.13302	0.14772	0.171147	0.128361	0.104778	0.171348	0.102883	0.130988	0.127814	0.162609	0.194364	0.159016	0.144987	0.167446	0.123776	0.105479	0.142576	0.100821
pfdn6	0.1218	0.123227	0.0623357	0.0587728	0.346574	0.693147	0	0.231049	0	0.099021	0	0.231049	0	0	0	0.0924196	0	0.0385082	0.216608	0.138629	0.0770164	0.0433217	0.066014	0.212523	0.145926	0.0478033	0.115525	0.129362	0.0801583	0.0851233	0.119135	0.0729629	0.159083	0.145475	0.16259	0.145077	0.146853	0.0858182	0.114615	0.162226	0.124206	0.124614	0.130475	0.146892	0.167446	0.136855	0.11678	0.120199	0.118418
smarca4a	0.224298	0.177075	0.0815737	0.145513	0.173287	0.693147	0.346574	0.231049	1.09861	0.297063	0	0.231049	0.277259	0	0.173287	0.184839	0.0693147	0.192541	0.129965	0.138629	0.115525	0.0433217	0.099021	0.113502	0.193077	0.13349	0.0770164	0.135616	0.169597	0.145926	0.207618	0.114779	0.193172	0.211837	0.155487	0.157852	0.220779	0.211245	0.185567	0.217137	0.209026	0.192555	0.194713	0.158758	0.231736	0.179826	0.172363	0.191336	0.167521
bod1	0.144151	0.129183	0.070143	0.0721761	0	0.693147	0.693147	0	0	0.099021	0	0.366204	0.277259	0.198042	0	0.0924196	0.0693147	0.0385082	0.0866434	0.0831777	0.0385082	0.0866434	0.066014	0.0247553	0.0912036	0.167311	0.134779	0.0301368	0.134158	0.145926	0.108304	0.127685	0.170446	0.133366	0.145475	0.104778	0.173786	0.132028	0.109157	0.165102	0.0881459	0.126423	0.13286	0.184395	0.163552	0.115525	0.130285	0.144239	0.156226
cenpf	0.0579102	0.103004	0.0302566	0.00186839	0.173287	0	0	0	0.693147	0	0	0	0	0	0	0	0	0.0385082	0	0.0554518	0	0.111985	0	0.0247553	0.0912036	0.0856864	0.0962704	0.153245	0.0447192	0.104397	0.162456	0.145077	0.0945626	0.1127	0.121257	0.101433	0.11206	0.125934	0.11235	0.126609	0.1329	0.0617726	0.120321	0.119785	0.0720089	0.0910862	0.0675246	0.108396	0.102078
phf3	0.103913	0.10917	0.0538102	0.0512769	0.173287	0.693147	0	0	0	0.099021	0.462098	0.231049	0	0	0	0.0462098	0.0693147	0.0385082	0.0433217	0.0277259	0.0770164	0	0.066014	0.0247553	0.0912036	0.14341	0.134779	0.0753421	0.111798	0.109444	0.0974738	0.118565	0.0795415	0.0855737	0.0855737	0.0853132	0.135105	0.155694	0.120073	0.0884869	0.112866	0.137692	0.124705	0.156073	0.138571	0.11965	0.118984	0.112186	0.0787667
cdca8	0.059042	0.0783231	0.0202633	0.0102339	0.173287	0	0	0	0.693147	0	0	0	0	0	0	0	0	0.0385082	0.0433217	0.0277259	0	0.0866434	0.066014	0.0495105	0.0729629	0.0478033	0.0962704	0.129362	0.0894383	0.0679158	0.11464	0.109444	0.0681784	0.116252	0.068459	0.0866828	0.112607	0.13041	0.0991688	0.0639072	0.10886	0.0548631	0.107396	0.0696357	0.0629671	0.0625892	0.0458454	0.0384034	0.0425084
rrm2	0.114706	0.156186	0.00772216	0.00226004	0	0	0	0	1.60944	0	0	0	0	0	0	0	0	0	0.0686633	0.0439445	0	0.198628	0.128955	0.0639914	0.248459	0.161453	0.210002	0.305086	0.253154	0.259943	0.422602	0.366008	0.200692	0.218004	0.282662	0.232052	0.166032	0.172036	0.156792	0.117413	0.113974	0.0754144	0.105944	0.114228	0.0882469	0.0587063	0.0570178	0.0350776	0.0583182
cep55l	0.0491361	0.0894296	0.0204875	0.0107885	0	0.693147	0	0	0	0.099021	0	0	0	0	0	0	0	0	0.0433217	0.0554518	0	0	0.033007	0.0495105	0.083633	0.0239016	0.0770164	0.168313	0.0670788	0.0972838	0.108304	0.160381	0.120278	0.129815	0.0955852	0.112838	0.110169	0.107866	0.117808	0.0971138	0.086483	0.0653912	0.0961638	0.0742261	0.0645833	0.0873445	0.0474089	0.0687936	0.0806097
insig1	0.129763	0.106338	0.0680221	0.0634049	0	0.693147	0.549306	0.231049	0	0.198042	0.231049	0	0.138629	0.099021	0	0	0	0.0770164	0.0433217	0.0831777	0.0385082	0.111985	0.033007	0.187768	0.101874	0.0378832	0.0385082	0.105479	0.0223596	0.121605	0.1363	0.114779	0.0909045	0.0820221	0.0933343	0.0886584	0.140979	0.107748	0.117808	0.132361	0.124886	0.114086	0.112167	0.12013	0.109696	0.0955962	0.135333	0.119217	0.110809
nono	0.269656	0.176209	0.122264	0.163617	0.173287	1.38629	0.693147	0.231049	0	0.198042	0.231049	0.231049	0.415888	0.255966	0	0.277259	0.248491	0.176559	0.371915	0.166355	0.0995422	0.129965	0.198042	0.148532	0.156596	0.14341	0.126787	0.174567	0.182676	0.17736	0.0649825	0.151261	0.136357	0.231049	0.0941311	0.165912	0.172346	0.156816	0.260639	0.168813	0.17531	0.223071	0.200482	0.198166	0.168107	0.178114	0.172363	0.219383	0.225304
ezh2	0.135998	0.132613	0.0561332	0.111125	0.346574	0	0.346574	0	0.693147	0.099021	0	0	0.277259	0	0.173287	0.0924196	0	0.115525	0.198628	0.0554518	0.061034	0.129965	0.165035	0.099021	0.0912036	0.0478033	0.107533	0.150684	0.160317	0.0972838	0.192293	0.136805	0.193172	0.150481	0.141924	0.137017	0.182098	0.155694	0.126458	0.117982	0.168279	0.133333	0.108396	0.158758	0.125272	0.0997221	0.0813128	0.112866	0.149924
tm7sf3	0.0852555	0.116707	0.0599787	0.0277914	0	0.693147	0	0.231049	0	0	0.231049	0	0	0.099021	0	0.0924196	0.0693147	0	0.0433217	0.0277259	0	0.0866434	0.066014	0.0742658	0.0182407	0.14341	0.0192541	0.105479	0.0670788	0.0972838	0.108304	0.173287	0.124994	0.119803	0.145475	0.104778	0.144415	0.118825	0.141904	0.147478	0.138569	0.108985	0.146784	0.140397	0.124611	0.111399	0.0753421	0.108179	0.107123
mhc1uba	0.924604	0.659962	0.42729	1.00579	1.31953	1.38629	1.58903	0.902683	0	1.11886	0.924196	1.7525	1.39131	0.555974	0.934417	0.699418	0.568358	0.815043	0.963295	0.735513	0.906712	0.697764	0.708632	0.96308	0.721797	0.686899	0.747146	0.715438	0.870243	0.690712	0.512204	0.559375	0.894033	0.728473	0.633895	0.565113	0.786294	0.659723	0.519071	0.678274	0.709404	0.663289	0.57397	0.554073	0.638736	0.700838	0.589887	0.639865	0.620393
arf5	0.347745	0.253956	0.182271	0.308792	0.346574	1.09861	0.346574	0.462098	0.693147	0.396084	0.462098	0.366204	0.358352	0.099021	0.274653	0.39671	0.179176	0.321152	0.379277	0.304985	0.253575	0.173287	0.132028	0.173287	0.156596	0.276899	0.154033	0.0904105	0.262834	0.172313	0.261771	0.227323	0.271859	0.278198	0.231049	0.228415	0.20117	0.268543	0.257036	0.260175	0.312596	0.260909	0.315034	0.286164	0.274278	0.303292	0.282896	0.22974	0.289388
dctn3	0.116514	0.151517	0.0920847	0.0626086	0.346574	0	0	0	0.693147	0.099021	0.231049	0	0	0.099021	0.173287	0.0462098	0.0693147	0.0385082	0.0433217	0.154848	0.115525	0.0866434	0.033007	0.123776	0.138355	0.0717049	0.0770164	0.120547	0.134158	0.170247	0.0866434	0.114779	0.154367	0.154033	0.128361	0.165912	0.1596	0.151832	0.201941	0.170018	0.146582	0.178736	0.159016	0.138491	0.155763	0.178114	0.181461	0.164272	0.169364
tpx2	0.0455281	0.0815785	0.0246513	0.000934194	0	0	0	0	0.693147	0	0	0	0	0	0	0	0	0.0385082	0.111985	0.0554518	0	0	0	0	0.0547221	0.0478033	0.0577623	0.105479	0.0354391	0.0943031	0.11464	0.0820832	0.0795415	0.126263	0.0991368	0.118922	0.112607	0.08694	0.0905183	0.0893222	0.0928333	0.0748508	0.123706	0.110522	0.0581185	0.0808051	0.0540197	0.0447538	0.0672348
pip4k2ca	0.0986787	0.125689	0.0587896	0.0645924	0	0.693147	0.346574	0	0	0	0	0	0.138629	0	0	0.16566	0	0.13805	0.0866434	0.110904	0.0385082	0.129965	0.033007	0.138257	0.127685	0.0239016	0.115525	0.105479	0.134158	0.133765	0.129965	0.109444	0.0909045	0.119803	0.119803	0.120898	0.158601	0.165035	0.158278	0.108986	0.160265	0.0871883	0.157324	0.18171	0.136293	0.113812	0.131849	0.104172	0.108966
prdx6	0.463924	0.355408	0.273345	0.50162	0.51986	0.693147	0.693147	0.231049	0.693147	0.709973	0.924196	0.462098	0.91287	0.396084	0.44794	0.323469	0.207944	0.42359	0.198628	0.348929	0.231049	0.458559	0.349378	0.247553	0.337305	0.396408	0.272829	0.371614	0.43583	0.247342	0.366606	0.282582	0.372196	0.328899	0.312428	0.319206	0.334393	0.302672	0.344273	0.387628	0.357867	0.403197	0.355361	0.353902	0.345925	0.411496	0.395909	0.370286	0.382976
ube2g1b	0.0825453	0.110751	0.0564088	0.0422738	0.173287	0	0	0.231049	0.693147	0	0	0	0	0.099021	0	0.138629	0	0.0385082	0.0866434	0.0831777	0.0385082	0.0433217	0.033007	0.0495105	0.0364814	0.0717049	0.0962704	0.099225	0.0894383	0.0364814	0.075813	0.209768	0.0909045	0.119803	0.0770164	0.104778	0.111608	0.132028	0.142832	0.13069	0.142576	0.130782	0.138629	0.110169	0.120717	0.111399	0.105479	0.112186	0.103972
slc38a5a	0.183987	0.162217	0.0993589	0.223188	0.44794	0.693147	0.346574	0.231049	0	0.297063	0	0.231049	0.138629	0.099021	0.173287	0.138629	0.138629	0.269557	0.129965	0.110904	0.0770164	0.0433217	0.118329	0.0742658	0.145926	0.14341	0.0962704	0.195889	0.147237	0.140879	0.162456	0.138355	0.193172	0.251072	0.177607	0.133672	0.156163	0.185961	0.145097	0.138482	0.167296	0.183836	0.153939	0.167939	0.156425	0.199444	0.180821	0.155277	0.153075
tp53	0.12007	0.143238	0.0662248	0.144235	0.51986	0	0	0	0	0.297063	0	0.231049	0.138629	0	0	0.16566	0.160944	0.115525	0.129965	0.127122	0.13805	0.129965	0.132028	0.187768	0.120114	0.0478033	0.0690252	0.0753421	0.111798	0.145926	0.142636	0.127685	0.204535	0.141924	0.145475	0.169257	0.192406	0.17936	0.16147	0.190517	0.100166	0.135142	0.145092	0.143082	0.133061	0.156783	0.174567	0.15127	0.145466
snrpb2	0.0709691	0.0997111	0.0419969	0.0913635	0.173287	0	0	0	0	0.099021	0.231049	0.231049	0	0	0	0.0462098	0.0693147	0.0385082	0.0433217	0.0554518	0.0385082	0.173287	0.066014	0.0742658	0.0547221	0.167311	0.0385082	0.0904105	0.0894383	0.0486419	0.108304	0.145926	0.124994	0.0941311	0.0820221	0.0967182	0.135105	0.0924196	0.136446	0.108151	0.108179	0.135142	0.0937787	0.105579	0.0957359	0.0948951	0.0979447	0.104172	0.102664
b2m	0.908462	0.718575	0.681746	0.945986	1.03972	1.60944	0.89588	0.924196	1.09861	1.09684	0.693147	0.693147	1.09613	0.767897	0.44794	1.0515	0.647389	1.00486	1.00709	0.910288	0.805776	0.765138	0.858236	0.763247	0.891052	0.918649	0.87153	0.747216	0.657744	0.719278	0.830726	0.774411	0.776587	0.816251	0.791529	0.7227	0.783284	0.679977	0.650447	0.70449	0.747924	0.727518	0.708044	0.687109	0.625001	0.665695	0.674059	0.637296	0.636574
pgk1	0.590962	0.570442	0.483268	0.696675	0.621227	1.09861	0.89588	0.366204	0.693147	0.594126	0.732408	0.998577	0.716704	0.297063	0.346574	0.624284	0.606843	0.420004	0.371915	0.353641	0.542073	0.4839	0.473316	0.618922	0.603672	0.542082	0.669205	0.549012	0.618907	0.564667	0.543573	0.558607	0.574819	0.522978	0.596095	0.563741	0.57624	0.582692	0.498216	0.566104	0.51709	0.604733	0.612839	0.496646	0.540412	0.569923	0.573326	0.577046	0.5414
ptmaa	1.11739	0.839808	1.04514	1.04575	1.38236	1.09861	1.90333	1.82688	1.60944	1.61396	0.902683	1.05935	1.00213	0.756902	0.794513	1.00236	0.789655	1.13505	1.12467	0.973539	0.7781	0.811011	1.02425	0.972618	1.04384	0.977391	0.992594	1.00991	1.1242	0.886404	0.933777	0.910922	1.02343	0.890727	0.836277	0.846053	0.926354	0.831372	0.810334	0.834235	0.778382	0.803979	0.711144	0.802749	0.735863	0.757492	0.69931	0.822214	0.737258
ppiab	1.66278	1.5532	1.37065	1.21052	1.38236	1.79176	1.86883	1.67021	1.60944	1.89195	1.42556	1.64721	1.86272	1.7394	1.47153	1.5799	1.71601	1.71365	1.6864	1.6536	1.52782	1.61771	1.80607	1.646	1.63729	1.63581	1.69119	1.59401	1.61813	1.68837	1.68165	1.51154	1.61704	1.52137	1.55689	1.50545	1.58018	1.61663	1.58899	1.591	1.57827	1.521	1.55083	1.53182	1.56822	1.51159	1.49625	1.50863	1.46273
dek	0.179633	0.222669	0.0389025	0.0115162	0.173287	0	0.346574	0	0	0.297063	0.231049	0.231049	0.277259	0.099021	0.346574	0.138629	0.0693147	0.176559	0.198628	0.143341	0.0385082	0.310613	0.29399	0.202249	0.206847	0.171373	0.303346	0.330372	0.301672	0.278777	0.313268	0.277411	0.330605	0.391556	0.291761	0.219605	0.280077	0.314753	0.193807	0.214727	0.198367	0.179149	0.209023	0.216183	0.218075	0.169552	0.168313	0.119217	0.118181
sult2st2	0.248667	0.150695	0.016063	0.00022302	0.173287	0	0	0.462098	0	0.255966	0	0.366204	0.138629	0.198042	0.677013	0.231049	0.358352	0.391625	0.320248	0.385581	0.314609	0.173287	0.231049	0.276514	0.240229	0.276899	0.223058	0.261284	0.214316	0.266616	0.196788	0.301836	0.124994	0.203279	0.254624	0.165912	0.120919	0.21735	0.134181	0.101194	0.170321	0.120254	0.147477	0.141177	0.0980138	0.0873445	0.109886	0.0888267	0.0900618
cox6b1	0.426966	0.301843	0.148817	0.13874	0.44794	0	0.549306	0.462098	0.693147	0.610952	0.231049	0.231049	0.737776	0.454008	0.748933	0.30429	0.38712	0.269557	0.570544	0.56394	0.407608	0.25993	0.335679	0.30127	0.396825	0.430229	0.303346	0.228587	0.249755	0.368947	0.272601	0.380134	0.253849	0.356515	0.291761	0.421245	0.321196	0.26356	0.368975	0.297462	0.302475	0.33321	0.303801	0.254811	0.276187	0.337	0.306773	0.2785	0.294381
tfe3a	0.197939	0.204439	0.109011	0.0474223	0.346574	0	0.346574	0.231049	0	0.198042	0.231049	0	0.277259	0.198042	0.173287	0.138629	0.248491	0.253575	0.24195	0.238026	0.0995422	0.173287	0.32198	0.251759	0.26604	0.119508	0.223058	0.099225	0.227395	0.278777	0.224784	0.220438	0.224476	0.189716	0.228952	0.198151	0.163036	0.211245	0.208326	0.262215	0.230722	0.148961	0.229717	0.214623	0.189194	0.194617	0.176131	0.233746	0.162527
sec11a	0.519559	0.34831	0.204454	0.205348	0.794513	0	0.693147	0.693147	0	0.65205	0.231049	0.693147	0.77424	0.840872	0.621227	0.581549	0.38712	0.50715	0.559925	0.524707	0.414151	0.440578	0.454008	0.468489	0.579262	0.519977	0.341854	0.408275	0.41727	0.411628	0.302438	0.421101	0.394068	0.353117	0.355215	0.234499	0.338818	0.447406	0.335711	0.398753	0.386384	0.366198	0.343269	0.329037	0.321962	0.303609	0.32213	0.331948	0.331953
ccng1	0.406858	0.317886	0.181427	0.171903	0	0.693147	0.346574	0.597253	0.693147	0.594126	0.462098	0.462098	0.635611	0.610952	0.274653	0.442919	0.138629	0.452659	0.25993	0.547722	0.330591	0.198628	0.335679	0.241485	0.342103	0.290881	0.304356	0.264978	0.236675	0.339579	0.437924	0.374799	0.265212	0.341651	0.339401	0.327872	0.315321	0.338419	0.289783	0.321672	0.326278	0.296853	0.349345	0.373733	0.296981	0.370708	0.324045	0.29052	0.295633
skap1	0.114602	0.155095	0.0268401	0.000886134	0	0	0	0	0	0.198042	0.231049	0.231049	0	0.099021	0.173287	0.119451	0.207944	0.176559	0.0866434	0.110904	0.0770164	0.111985	0.198042	0.212523	0.164166	0.12357	0.203804	0.249909	0.134158	0.170247	0.212113	0.233344	0.170446	0.227497	0.283847	0.217616	0.144415	0.155694	0.172386	0.113067	0.135243	0.15258	0.161401	0.142302	0.126889	0.145107	0.101712	0.106516	0.123947
cpa5	2.05801	2.62612	1.74852	0.668964	1.72893	1.38629	1.60944	1.46482	2.30259	1.68405	1.56071	2.05793	1.915	2.26816	2.13129	1.61657	1.94817	2.13764	2.21764	2.30892	2.33173	2.34003	2.6668	2.46595	2.54115	2.59239	2.58578	2.83935	2.75274	2.66469	2.77502	2.70749	2.74568	2.70117	2.69967	2.71776	2.62047	2.67074	2.67683	2.6884	2.61267	2.66182	2.57471	2.56373	2.58683	2.57221	2.60804	2.58457	2.56319
ascc1	0.223865	0.190372	0.0347695	0.0185373	0.173287	0	0.346574	0	0	0.099021	0	0	0.138629	0.156945	0.621227	0.16566	0.317805	0.468642	0.255897	0.461963	0.323173	0.25993	0.288973	0.30127	0.26914	0.276899	0.276101	0.189635	0.279313	0.334532	0.387241	0.300823	0.233908	0.174056	0.167596	0.21564	0.219339	0.210749	0.210181	0.170018	0.20003	0.190746	0.159709	0.151835	0.151869	0.120351	0.123391	0.106516	0.128405
rad21a	0.287491	0.250851	0.116994	0.0805093	0.44794	0	0.549306	0.462098	0.693147	0.099021	0.231049	0.462098	0.554518	0.396084	0.173287	0.3505	0	0.115525	0.216608	0.166355	0.0385082	0.173287	0.335679	0.30127	0.247799	0.310721	0.176559	0.261284	0.156517	0.306078	0.282617	0.292715	0.309607	0.231049	0.319531	0.281489	0.27808	0.289965	0.300699	0.281879	0.258467	0.309191	0.22941	0.251781	0.232398	0.247242	0.20314	0.201693	0.270726
lbr	0.315902	0.335062	0.150321	0.1112	0.346574	0	0.693147	0.231049	0.693147	0.354987	0.231049	0.693147	0.415888	0.297063	0.173287	0.21187	0.0693147	0.276101	0.371915	0.171067	0.154033	0.371915	0.313298	0.227004	0.363116	0.290881	0.325872	0.369324	0.423151	0.3639	0.34045	0.448462	0.363637	0.370736	0.355215	0.322407	0.332944	0.440072	0.359397	0.378623	0.334972	0.273582	0.361204	0.348449	0.33645	0.323227	0.247644	0.295327	0.299561
mad2l1	0.108852	0.161393	0.0275566	0.0155517	0	0	0	0.231049	0	0.156945	0	0.231049	0.277259	0.099021	0.173287	0.0462098	0	0.176559	0.129965	0.154848	0	0.173287	0.118329	0.202249	0.0912036	0.13349	0.215067	0.278913	0.182676	0.193653	0.257276	0.183957	0.249133	0.216843	0.230406	0.180056	0.189422	0.201407	0.19288	0.187271	0.192017	0.120995	0.1434	0.14993	0.0928027	0.129931	0.114934	0.086483	0.0992769
ilf3b	0.270337	0.217774	0.118268	0.0992279	0.173287	0.693147	0.549306	0.462098	0	0.396084	0.462098	0.462098	0.496981	0	0	0.25808	0.207944	0.176559	0.155307	0.194081	0.253575	0.129965	0.21735	0.237278	0.193077	0.229096	0.173287	0.19845	0.111798	0.228068	0.164297	0.247799	0.247202	0.261084	0.176153	0.296239	0.24871	0.216228	0.254771	0.276594	0.179997	0.256878	0.190635	0.200852	0.209326	0.256896	0.204704	0.213713	0.241057
chtf8	0.129184	0.187526	0.0389117	0.0153491	0.173287	0	0.346574	0	0	0.099021	0	0	0.138629	0.099021	0	0.0924196	0.207944	0.237593	0.180648	0.182574	0.115525	0.353935	0.21735	0.123776	0.164166	0.109588	0.242312	0.219772	0.214316	0.116558	0.278936	0.165716	0.251918	0.201825	0.246066	0.173972	0.16891	0.17936	0.247458	0.20814	0.18801	0.130455	0.180788	0.215403	0.206094	0.241404	0.145354	0.160946	0.150223
copb1	0.144042	0.132977	0.0604869	0.0378075	0	0	0.346574	0.231049	0	0.198042	0.231049	0.231049	0.138629	0.099021	0.346574	0.0462098	0.207944	0.0995422	0.111985	0.0993963	0.154033	0.0866434	0.132028	0.173287	0.164166	0.0717049	0.0995422	0.159499	0.111798	0.0608024	0.201283	0.118565	0.124994	0.167596	0.102688	0.145077	0.17966	0.165035	0.11235	0.162226	0.126549	0.130782	0.119628	0.142302	0.149299	0.157484	0.155091	0.128212	0.116575
cdk1	0.203437	0.22099	0.0435488	0.0280444	0.346574	0.693147	0.346574	0	0.693147	0.099021	0	0.231049	0.277259	0	0.173287	0.0462098	0	0.122068	0.155307	0.087889	0	0.32456	0.283364	0.195737	0.167266	0.233158	0.264838	0.36536	0.279713	0.271663	0.311251	0.343652	0.319912	0.316483	0.256078	0.219605	0.313134	0.294723	0.245612	0.225138	0.238368	0.143127	0.226266	0.217315	0.151488	0.199283	0.119563	0.116127	0.119896
arrb2a	0.19802	0.227274	0.126601	0.0165781	0.173287	0.693147	0	0.231049	0	0.396084	0.231049	0	0.277259	0.198042	0	0.277259	0.0693147	0.154033	0.24195	0.2103	0.115525	0.216608	0.165035	0.262033	0.211318	0.233158	0.173287	0.204704	0.178877	0.220955	0.179622	0.203747	0.211182	0.184711	0.2254	0.209556	0.219339	0.291583	0.329326	0.276128	0.223389	0.247418	0.227331	0.257841	0.254439	0.23829	0.194326	0.243422	0.25366
msra	0.276145	0.218738	0.169621	0.0955267	0.346574	0	0.693147	0.462098	0	0.297063	0.462098	0.231049	0.277259	0.396084	0.51986	0.231049	0.277259	0.0770164	0.24195	0.28197	0.276101	0.198628	0.21735	0.241485	0.203747	0.14341	0.242312	0.25247	0.156517	0.196634	0.218449	0.218889	0.124994	0.254624	0.19682	0.165912	0.234523	0.189823	0.257446	0.221217	0.243121	0.214352	0.233794	0.211157	0.22167	0.227314	0.237044	0.280844	0.159912
capns1a	0.336913	0.275754	0.146999	0.151631	0.44794	0	0.693147	0.597253	0.693147	0.198042	0.462098	0.597253	0.277259	0.099021	0.173287	0.462098	0.0693147	0.192541	0.25993	0.353641	0.253575	0.24195	0.4347	0.212523	0.378584	0.314783	0.223058	0.213518	0.303754	0.25537	0.23112	0.262255	0.269928	0.310974	0.254624	0.230391	0.294263	0.231674	0.296579	0.296257	0.321591	0.32556	0.302802	0.300715	0.269061	0.251368	0.332502	0.30889	0.26757
txndc9	0.255499	0.202643	0.11027	0.101596	0.173287	0	0.346574	0.231049	0.693147	0.396084	0.462098	0.462098	0.277259	0.255966	0.173287	0.119451	0.427667	0.192541	0.129965	0.182574	0.192541	0.0866434	0.283364	0.222797	0.193077	0.119508	0.361108	0.159499	0.111798	0.238162	0.0974738	0.196177	0.16573	0.254624	0.213934	0.235105	0.214905	0.211245	0.267952	0.193392	0.223389	0.205633	0.184173	0.209252	0.217776	0.221085	0.221336	0.201012	0.180659
ywhaz	0.664962	0.674736	0.450023	0.403297	0.44794	1.38629	0.89588	0.597253	0.693147	0.594126	0	0.828302	0.277259	0.924842	0.274653	0.65479	0.576832	0.744742	0.660515	0.735007	0.690252	0.740573	0.671358	0.709973	0.643253	0.882174	0.599835	0.738131	0.859381	0.677112	0.595071	0.757346	0.718026	0.713045	0.772456	0.658339	0.689845	0.675855	0.651785	0.634356	0.68425	0.722701	0.691861	0.612965	0.658425	0.677298	0.643676	0.68903	0.643833
cope	0.365303	0.273802	0.173659	0.213935	0.346574	0	0.346574	0.462098	0.693147	0.553029	0.597253	0.366204	0.415888	0.255966	0.346574	0.369678	0.346574	0.50715	0.335955	0.376655	0.215067	0.129965	0.302672	0.375535	0.427137	0.266979	0.211795	0.280046	0.335394	0.254456	0.198628	0.25692	0.323959	0.265936	0.298865	0.265369	0.311885	0.274023	0.311615	0.297462	0.275174	0.31791	0.260643	0.253251	0.245035	0.23829	0.31459	0.269806	0.278093
spc24	0.0620345	0.0985257	0.0118575	0.00825175	0.173287	0	0	0	0	0	0	0	0.138629	0	0	0.0924196	0.0693147	0.0995422	0.111985	0.0716704	0	0.129965	0.184343	0.123776	0.145926	0.0239016	0.165296	0.138176	0.191956	0.123671	0.173287	0.13302	0.149651	0.141924	0.19117	0.0644788	0.147851	0.122687	0.104627	0.10407	0.112866	0.0548631	0.0839318	0.0688557	0.0623054	0.0667151	0.0414381	0.0280464	0.0491031
zgc:161969	0.128647	0.201781	0.0799808	0.0101969	0.173287	0	0	0.231049	0	0.099021	0.231049	0	0	0.396084	0	0.138629	0.207944	0.0770164	0.111985	0.198793	0.192541	0.173287	0.132028	0.0742658	0.164166	0.229096	0.157304	0.189635	0.178877	0.140879	0.246445	0.196863	0.159083	0.223946	0.193268	0.182031	0.257022	0.191441	0.271555	0.26342	0.201012	0.254328	0.263028	0.234889	0.179128	0.157484	0.198093	0.21772	0.182739
gstm.2	0.210979	0.199564	0.0927015	0.0871106	0.173287	0	0.346574	0.462098	0	0.198042	0.462098	0.462098	0.277259	0.099021	0.346574	0.0924196	0.346574	0.215067	0.0433217	0.166355	0.0770164	0.0866434	0.269665	0.123776	0.298051	0.0956065	0	0.129362	0.201236	0.196634	0.138141	0.231108	0.206466	0.201825	0.206831	0.207581	0.221777	0.228309	0.242	0.245427	0.203356	0.219125	0.223254	0.228394	0.194342	0.215247	0.194326	0.2057	0.217159
pbk	0.0649811	0.119848	0.0129269	0.010172	0.173287	0	0	0	0	0	0	0.231049	0.219722	0	0	0	0.0693147	0.0385082	0.0866434	0.0277259	0	0.111985	0.118329	0.0887467	0.130785	0.13349	0.165296	0.213518	0.249755	0.167266	0.173287	0.114779	0.199819	0.177607	0.155487	0.130327	0.153726	0.17388	0.140566	0.10407	0.143937	0.0784695	0.100241	0.103674	0.0623054	0.0914704	0.0489724	0.0567737	0.0730008
npsn	2.47516	3.07828	2.46461	1.57081	2.08713	2.77259	2.04717	1.68329	2.56495	2.10288	2.14857	2.6679	2.58392	2.51368	2.47786	2.17446	2.25358	2.47379	2.36081	2.66406	2.74692	2.72268	2.8702	2.80341	2.79373	2.93987	2.91617	3.09121	3.01553	2.99665	2.9986	3.03815	3.07705	3.12172	3.11628	3.04173	3.09648	3.10978	3.05112	3.08824	3.1008	3.14808	3.12544	3.12502	3.10313	3.07981	3.1037	3.11297	3.06635
hirip3	0.09314	0.132897	0.0361778	0.0167014	0.173287	0	0	0	0	0.297063	0	0	0.277259	0.198042	0	0.0924196	0	0.0995422	0	0.138629	0.0385082	0.173287	0.250357	0.0495105	0.127685	0.13349	0.107533	0.120547	0.191956	0.109444	0.196788	0.125449	0.159083	0.215388	0.164044	0.109493	0.138541	0.185961	0.154675	0.127814	0.110523	0.147152	0.124705	0.128531	0.147682	0.109686	0.114293	0.108179	0.0680071
ponzr1	0.707095	0.665043	0.51231	0.471294	0.92222	1.38629	0.346574	0.597253	1.09861	1.04069	0.828302	0.597253	0.936426	0.156945	0.51986	0.769938	0.566296	0.622674	0.4839	0.58487	0.760725	0.621227	0.767305	0.557235	0.678036	0.713455	0.529676	0.741208	0.622706	0.811811	0.646942	0.698675	0.721034	0.67606	0.615501	0.661829	0.730081	0.555661	0.700174	0.736965	0.723243	0.616594	0.706725	0.725985	0.641513	0.691225	0.573332	0.704218	0.653805
lsm3	0.15937	0.158943	0.0655396	0.0425222	0.346574	0.693147	0.346574	0	0	0.198042	0	0.231049	0.138629	0	0.173287	0.21187	0.138629	0.0385082	0.198628	0.138629	0	0.129965	0.099021	0.099021	0.109444	0.215115	0.0770164	0.219772	0.0894383	0.121605	0.2491	0.224224	0.240555	0.227497	0.206831	0.137017	0.187972	0.175498	0.150555	0.165102	0.168959	0.145342	0.180096	0.158758	0.158041	0.159197	0.133129	0.156939	0.110809
rbmx	0.165988	0.181321	0.097888	0.0627479	0.346574	0	0.346574	0.231049	0	0.255966	0.462098	0	0.277259	0.099021	0.173287	0.231049	0.0693147	0.176559	0.0866434	0.138629	0.192541	0	0.033007	0.148532	0.240229	0.14341	0.0770164	0.174567	0.156517	0.0851233	0.168792	0.1239	0.16573	0.237509	0.201825	0.125612	0.173786	0.255837	0.191025	0.194597	0.176973	0.175117	0.241256	0.188206	0.21873	0.199444	0.193403	0.21205	0.178044
hist1h2a6	0.0556121	0.0918322	0.00521367	0.00884116	0.173287	0	0	0	0	0	0	0	0.219722	0.099021	0	0	0	0.0770164	0.0433217	0.0554518	0	0.0866434	0.165035	0.0742658	0.120114	0.109588	0.173287	0.165753	0.0801583	0.140879	0.131805	0.14369	0.131641	0.159038	0.154033	0.106148	0.108624	0.106744	0.125407	0.0971138	0.0895075	0.0737042	0.0910871	0.0909528	0.0396026	0.0657038	0.0367477	0.032053	0.030199
amd1	0.255093	0.272183	0.179524	0.0543007	0.346574	0	0	0	0.693147	0.198042	0.231049	0.462098	0.138629	0.454008	0.173287	0.25808	0.248491	0.253575	0.415237	0.270463	0.231049	0.310613	0.335679	0.212523	0.214418	0.165086	0.264838	0.379271	0.294474	0.252389	0.190453	0.230423	0.229192	0.2254	0.211837	0.227045	0.252146	0.154076	0.277013	0.265926	0.28417	0.238699	0.281722	0.342381	0.321007	0.267872	0.300802	0.353644	0.281243
ncaph	0.137072	0.136604	0.0273813	0.0163299	0	0.693147	0.346574	0.231049	0	0.099021	0	0.462098	0.138629	0.099021	0	0.0462098	0.0693147	0.0770164	0	0.0993963	0.0770164	0.0866434	0.165035	0.148532	0.0912036	0.0856864	0.134779	0.165753	0.182676	0.179426	0.212113	0.211318	0.113631	0.193268	0.181159	0.0967182	0.173786	0.208505	0.186494	0.13273	0.124886	0.116636	0.128783	0.127405	0.122995	0.110387	0.0926141	0.114529	0.100049
psmb3	0.510952	0.323524	0.20413	0.251229	0.794513	0	1.24245	0.231049	0.693147	0.65205	0.767528	0.924196	0.936426	0.297063	0.693147	0.484827	0.207944	0.320462	0.371915	0.298189	0.253575	0.404618	0.459025	0.425046	0.369315	0.414451	0.173287	0.388085	0.329913	0.306078	0.287112	0.284281	0.314526	0.448702	0.405272	0.202866	0.389046	0.415403	0.304721	0.381041	0.334972	0.354679	0.267492	0.305305	0.303446	0.31809	0.328741	0.309198	0.306747
si:ch211-113a14.12	0.0799698	0.137774	0.00682064	0.0218864	0.173287	0	0	0	0	0	0	0.231049	0.138629	0	0.173287	0	0.0693147	0.0770164	0.0866434	0.154848	0	0.180648	0.222959	0.0887467	0.0912036	0.0717049	0.118796	0.282606	0.240475	0.174379	0.286104	0.228873	0.208397	0.204441	0.211837	0.173366	0.1596	0.206887	0.164253	0.153607	0.146491	0.105296	0.129623	0.111302	0.0860388	0.0756679	0.051176	0.04241	0.041973
mvp	0.431436	0.513147	0.314628	0.24914	0.274653	0.693147	0.549306	0.693147	0	0.099021	0.366204	0.462098	0.496981	0.594126	0.722593	0.423741	0.358352	0.446116	0.24195	0.552433	0.292083	0.534583	0.382385	0.454008	0.520039	0.334623	0.50243	0.528822	0.531149	0.431816	0.481051	0.455184	0.536868	0.62617	0.505863	0.513118	0.54996	0.457751	0.540033	0.486035	0.535618	0.450922	0.501605	0.541499	0.504767	0.567125	0.527259	0.548928	0.528668
ppiaa	1.465	1.4635	1.38234	1.15613	1.37016	0.693147	1.35403	1.56071	1.38629	1.5659	1.42556	1.22963	1.55664	1.59777	1.38236	1.54502	1.55054	1.60321	1.56832	1.66706	1.45822	1.46644	1.61516	1.54261	1.59612	1.49516	1.55056	1.45489	1.44184	1.44935	1.53542	1.48769	1.42461	1.4928	1.43309	1.41805	1.40405	1.45054	1.52072	1.42442	1.49749	1.48464	1.48413	1.49734	1.45362	1.40816	1.49743	1.48436	1.48758
rbx1	0.462927	0.356625	0.248617	0.302222	0.51986	0.693147	0.346574	0.231049	0.693147	0.866918	0.828302	0.597253	0.496981	0.297063	0.51986	0.21187	0.248491	0.330591	0.440578	0.365148	0.346574	0.440578	0.387994	0.524067	0.483557	0.314783	0.388354	0.379271	0.396992	0.303098	0.341264	0.354159	0.441451	0.325991	0.375238	0.321788	0.382931	0.355483	0.272901	0.392166	0.361055	0.352129	0.34596	0.37347	0.381404	0.43439	0.306773	0.325296	0.394255
hist2h3c	0.0716439	0.0981434	0.00755977	0.00977536	0.274653	0	0.346574	0	0	0	0	0	0.138629	0	0	0	0.0693147	0.0995422	0.0686633	0.0277259	0	0.129965	0.118329	0.163012	0.101874	0.0378832	0.107533	0.19845	0.0894383	0.111511	0.164297	0.114779	0.174308	0.208285	0.121257	0.0980878	0.080798	0.137011	0.121928	0.114737	0.10886	0.0704914	0.112167	0.103328	0.0541546	0.100423	0.0339039	0.052767	0.0509461
ryr3	0.115486	0.209938	0.0354895	0.00143509	0.274653	0	0.693147	0	0	0	0	0	0	0	0.274653	0.21187	0	0.154033	0.0866434	0.182574	0.061034	0.0866434	0.099021	0.0742658	0.174837	0.167311	0.165296	0.168313	0.156517	0.269597	0.289767	0.174837	0.272714	0.324537	0.228952	0.165912	0.319199	0.272901	0.236542	0.21018	0.224751	0.280819	0.172634	0.219213	0.175896	0.187768	0.195606	0.191336	0.177508
mrps14	0.171831	0.147543	0.0704271	0.0284341	0	0	0	0.462098	0.693147	0.297063	0	0.231049	0.219722	0.198042	0.346574	0.184839	0.0693147	0.115525	0.0866434	0.138629	0.154033	0.0866434	0.066014	0.148532	0.0912036	0.191213	0.0962704	0.129362	0.111798	0.158086	0.129965	0.145926	0.181809	0.119803	0.205377	0.133672	0.200719	0.221708	0.125531	0.189681	0.152252	0.135142	0.145092	0.149577	0.161935	0.113812	0.142227	0.168959	0.135479
ndufc2	0.307588	0.185118	0.113497	0.107493	0.621227	1.09861	0	0.462098	0	0.511931	0.462098	0.462098	0.138629	0.396084	0.51986	0.285111	0.207944	0.154033	0.328593	0.154848	0.192541	0.129965	0.132028	0.262033	0.127685	0.119508	0.173287	0.129362	0.0894383	0.128718	0.153466	0.160381	0.211182	0.201825	0.164044	0.130327	0.210029	0.191441	0.238808	0.195433	0.180979	0.174377	0.262335	0.234889	0.193088	0.221085	0.167033	0.223389	0.25574
sybl1	0.241092	0.303918	0.167201	0.0927662	0.346574	0.693147	0.693147	0.231049	0	0.198042	0	0.231049	0.138629	0.099021	0.346574	0.0462098	0.277259	0.308065	0.25993	0.226518	0.0770164	0.155307	0.283364	0.227004	0.308721	0.157391	0.203804	0.267538	0.178877	0.235182	0.287112	0.296501	0.289869	0.30387	0.301773	0.313728	0.33494	0.306415	0.329843	0.302378	0.318645	0.352129	0.37181	0.345493	0.319684	0.318784	0.324968	0.311915	0.305141
si:dkey-23a13.17	0.0573199	0.137832	0.00698383	0.00869185	0.173287	0	0	0	0	0	0	0	0.138629	0	0	0	0.109861	0	0.155307	0.0554518	0	0.0866434	0.170644	0.191974	0.083633	0.0956065	0.250303	0.281203	0.186075	0.210861	0.257276	0.241779	0.169592	0.25303	0.144832	0.153756	0.166472	0.17936	0.139131	0.15527	0.139931	0.109726	0.0940919	0.135034	0.0866307	0.11934	0.0549431	0.0447538	0.0514815
abcb10	0.192226	0.182896	0.0794091	0.0402957	0.173287	0.693147	0	0	0.693147	0	0.231049	0.231049	0.415888	0	0.173287	0.231049	0.138629	0.0995422	0.198628	0.166355	0.0385082	0.129965	0.033007	0.187768	0.127685	0.266979	0.195813	0.129362	0.156517	0.1652	0.129965	0.178622	0.245271	0.210383	0.232503	0.169257	0.203157	0.172758	0.195145	0.220012	0.211369	0.166399	0.187557	0.147672	0.191472	0.211121	0.206267	0.218702	0.17513
ywhabl	0.618598	0.675026	0.412848	0.465475	0.722593	1.38629	0.346574	0.231049	0	1.04069	0.597253	0.828302	0.993963	0.454008	0.51986	0.404562	0.566296	0.564598	0.733212	0.741351	0.558055	0.570544	0.671358	0.604441	0.601973	0.472174	0.678644	0.73328	0.791538	0.720706	0.765138	0.703371	0.781027	0.769255	0.809287	0.679648	0.661914	0.737264	0.578657	0.632525	0.720381	0.715542	0.673074	0.569582	0.596476	0.628994	0.61213	0.646972	0.601196
zgc:158403	0.161078	0.170804	0.0830036	0.0379333	0.346574	0	0.693147	0	0	0.198042	0.462098	0	0.277259	0.156945	0	0.16566	0.0693147	0.176559	0.129965	0.166355	0.0770164	0.129965	0.066014	0.123776	0.185507	0.119508	0.195813	0.105479	0.134158	0.121605	0.1363	0.191528	0.136357	0.172602	0.136918	0.186746	0.180658	0.201904	0.206061	0.172893	0.201012	0.2438	0.170249	0.151482	0.221008	0.190491	0.171373	0.164953	0.166213
mrpl36	0.149756	0.154443	0.0775136	0.0500433	0	0	0	0	0	0.099021	0.231049	0.231049	0.415888	0	0.346574	0.138629	0.207944	0.231049	0.24195	0.353641	0.192541	0.0866434	0.099021	0.148532	0.127685	0.14341	0.115525	0.0690881	0.205036	0.153039	0.147131	0.182407	0.143004	0.201825	0.128361	0.193436	0.156163	0.137011	0.15282	0.148313	0.192318	0.174377	0.167864	0.174089	0.158041	0.145808	0.147557	0.167977	0.141008
lrrc47	0.133979	0.164608	0.0862678	0.0404797	0	0	0	0	0	0.198042	0.231049	0.231049	0	0.099021	0.346574	0.231049	0.317805	0.154033	0.0866434	0.110904	0.13805	0.0433217	0.132028	0.163012	0.164166	0.300801	0.115525	0.276353	0.156517	0.250323	0.147131	0.169502	0.16573	0.154033	0.199728	0.157852	0.162038	0.142491	0.226965	0.12865	0.143257	0.204893	0.171941	0.154168	0.165829	0.16161	0.165753	0.14492	0.176973
magt1	0.38156	0.308113	0.216678	0.161318	0.173287	0	1.09861	0.231049	0.693147	0.297063	0.231049	0.462098	0	0.297063	0.51986	0.369678	0.664379	0.253575	0.4839	0.365148	0.414151	0.310613	0.421001	0.460076	0.323862	0.324703	0.418871	0.315304	0.329913	0.371013	0.246445	0.275161	0.242486	0.295313	0.311784	0.292894	0.249708	0.387368	0.292048	0.278634	0.308517	0.265269	0.309264	0.324447	0.33269	0.320497	0.291987	0.316602	0.310372
mpc2	0.169597	0.166114	0.106657	0.0552658	0.44794	0	0.346574	0.231049	0	0.396084	0	0.366204	0.277259	0	0.51986	0.16566	0.207944	0.0770164	0.155307	0.0831777	0	0.129965	0.066014	0.0742658	0.0912036	0.0956065	0.0577623	0.0753421	0.111798	0.153039	0.140796	0.234894	0.159083	0.145475	0.210383	0.130327	0.182098	0.172758	0.23788	0.163061	0.152933	0.15768	0.159016	0.224929	0.154147	0.173287	0.221336	0.184305	0.143623
cfh	0.160011	0.22834	0.109304	0.0302726	0	0.693147	0.346574	0.231049	0	0.198042	0	0	0.415888	0	0	0.138629	0.0693147	0.231049	0.129965	0.110904	0.13805	0.216608	0.099021	0.173287	0.167266	0.161453	0.13805	0.237401	0.147237	0.128718	0.190453	0.193077	0.253849	0.237509	0.218143	0.244535	0.266332	0.213488	0.224289	0.218807	0.255141	0.250709	0.228717	0.270142	0.318068	0.260321	0.216645	0.288857	0.274649
psmb9a	0.26659	0.188032	0.106701	0.13921	0.51986	0.693147	0	0.231049	0	0.454008	0	0.462098	0.554518	0	0.44794	0.25808	0.317805	0.269557	0.25993	0.166355	0.314609	0.0866434	0.203651	0.212523	0.221988	0.191213	0.154033	0.129362	0.178877	0.133765	0.12547	0.155046	0.195103	0.206831	0.177607	0.128958	0.18897	0.195302	0.255181	0.229844	0.197006	0.211802	0.217485	0.198166	0.21065	0.221786	0.189635	0.198669	0.227919
cyc1	0.401924	0.333993	0.24232	0.239546	0.693147	0.693147	0	0.828302	0	0.553029	0.231049	0.231049	0.415888	0.553029	0.44794	0.39671	0.595064	0.269557	0.25993	0.476051	0.269557	0.310613	0.250357	0.410565	0.433306	0.524039	0.353117	0.303929	0.227395	0.34256	0.333088	0.320077	0.326744	0.327445	0.283204	0.300954	0.338818	0.341158	0.328916	0.334749	0.368008	0.406252	0.373502	0.315266	0.359655	0.344241	0.322764	0.377382	0.367624
kdm1a	0.165093	0.166331	0.0891395	0.077202	0.51986	0	0.346574	0	0	0.297063	0	0.231049	0.138629	0.297063	0.173287	0.0924196	0.207944	0.215067	0.129965	0.194081	0.115525	0.0433217	0.066014	0.123776	0.211318	0.229096	0.0962704	0.114293	0.178877	0.121605	0.140796	0.127685	0.143004	0.145475	0.222492	0.190091	0.1596	0.204643	0.173313	0.196637	0.197006	0.191814	0.159709	0.188206	0.148637	0.241714	0.167956	0.188312	0.193262
vcp	0.340069	0.260924	0.158494	0.189022	0.693147	0	0.693147	0.597253	0	0.511931	0.462098	0.924196	0.138629	0	0.346574	0.39671	0.289037	0.13805	0.24195	0.325915	0.215067	0.310613	0.21735	0.237278	0.342103	0.400469	0.195813	0.306489	0.240475	0.245276	0.196788	0.216653	0.353332	0.293859	0.241061	0.2237	0.236961	0.285607	0.252916	0.279003	0.313578	0.279416	0.293262	0.257841	0.218438	0.275813	0.245219	0.341323	0.248373
vma21	0.278503	0.247962	0.15917	0.124563	0.794513	0	0.346574	0	0	0.709973	0	0.462098	0.219722	0.354987	0.346574	0.25808	0.248491	0.276101	0.371915	0.2103	0.385082	0.173287	0.33007	0.173287	0.250899	0.215115	0.203804	0.271232	0.272114	0.257436	0.280777	0.219753	0.265212	0.248164	0.223946	0.281489	0.205153	0.232171	0.251578	0.264633	0.264817	0.263787	0.268798	0.216528	0.298597	0.23175	0.239248	0.226715	0.257346
rhocb	0.33774	0.272816	0.168465	0.20449	0.173287	0	0.346574	0.366204	0.693147	0.511931	0.231049	0.462098	0.716704	0.553029	0.173287	0.358352	0.0693147	0.215067	0.458559	0.309696	0.327006	0.267292	0.297063	0.365261	0.25847	0.276899	0.22633	0.25247	0.329913	0.269597	0.261771	0.263805	0.247202	0.278198	0.302416	0.23176	0.260458	0.327956	0.248386	0.334749	0.288857	0.255068	0.274261	0.242165	0.294703	0.30913	0.291064	0.216057	0.269176
CABZ01058261.1	0.0540004	0.122948	0.021139	0.00961083	0	0	0	0	0	0	0.231049	0.231049	0	0	0	0.0462098	0	0.061034	0.0433217	0.0554518	0	0.0433217	0.118329	0.0887467	0.145926	0.12357	0.146042	0.165753	0.134158	0.172313	0.203123	0.227323	0.0975515	0.183914	0.189716	0.106148	0.17822	0.162802	0.114615	0.123734	0.150288	0.0592225	0.130861	0.110949	0.0872226	0.0938838	0.0803894	0.0694744	0.0837091
uqcrc2b	0.210824	0.183377	0.0928889	0.0953999	0.346574	0	0.693147	0.462098	0	0.198042	0.231049	0.462098	0.138629	0.099021	0.173287	0.138629	0.138629	0.176559	0.198628	0.238026	0.154033	0.0433217	0.198042	0.173287	0.145926	0.229096	0.0690252	0.174567	0.111798	0.133765	0.151626	0.211318	0.18374	0.254624	0.205377	0.190091	0.187972	0.216228	0.207398	0.15731	0.188992	0.170017	0.19402	0.219213	0.136955	0.206995	0.187432	0.233065	0.219002
hist1h4l.14	0.0345314	0.0844839	0.00711406	0.00906418	0.173287	0	0	0	0	0	0	0	0.138629	0	0	0	0	0.0770164	0	0.0277259	0	0.0433217	0.0523149	0.0887467	0.0729629	0.0856864	0.107533	0.108039	0.115597	0.104397	0.12731	0.116329	0.0975515	0.160493	0.128361	0.114207	0.104294	0.115471	0.106892	0.0688231	0.106516	0.0548631	0.105704	0.0788165	0.0574568	0.051924	0.0398747	0.0494412	0.0464878
polr2eb	0.151188	0.160227	0.0893262	0.0778711	0.173287	0	0.346574	0.231049	0	0.099021	0.231049	0.462098	0.277259	0	0.274653	0.138629	0.138629	0.0770164	0.129965	0.221807	0.154033	0.0686633	0.033007	0.0742658	0.109444	0.0856864	0.0962704	0.105479	0.178877	0.133765	0.129965	0.165716	0.193172	0.155487	0.128361	0.193436	0.1596	0.234911	0.18876	0.201553	0.194662	0.178736	0.181788	0.165254	0.177512	0.146819	0.158859	0.128893	0.157533
mrps18a	0.152996	0.170542	0.085184	0.0310533	0.51986	0.693147	0	0.231049	0	0.198042	0	0	0.138629	0.099021	0.173287	0.0462098	0.138629	0.0770164	0.129965	0.166355	0.0770164	0.173287	0.132028	0.0742658	0.130785	0.167311	0.115525	0.123108	0.160317	0.121605	0.140796	0.118565	0.256634	0.206831	0.155487	0.177317	0.132667	0.205765	0.274747	0.199513	0.152933	0.207443	0.158017	0.219213	0.196982	0.134442	0.173287	0.221726	0.156761
c6ast1	0.0487472	0.155377	0.0278707	0.00154719	0	0	0	0	0	0	0	0.231049	0	0	0	0	0.0693147	0.0770164	0.198628	0.0993963	0.0770164	0.0433217	0.033007	0.099021	0.0729629	0.0717049	0.250303	0.135616	0.214316	0.140879	0.140796	0.174837	0.217829	0.198274	0.25317	0.162567	0.150289	0.162295	0.145097	0.0815306	0.161555	0.148961	0.174326	0.12013	0.161935	0.155772	0.154451	0.161627	0.123411
atf6	0.129934	0.145199	0.0727417	0.0555923	0.173287	0	0	0	0	0.297063	0.231049	0.462098	0	0.099021	0.173287	0.231049	0.138629	0.192541	0.0866434	0.110904	0.0770164	0.0866434	0.033007	0.113502	0.185507	0.167311	0.0577623	0.180821	0.115597	0.140879	0.173287	0.151261	0.199819	0.150481	0.16259	0.101433	0.167912	0.201904	0.169193	0.0983187	0.167296	0.183836	0.124705	0.140397	0.138571	0.132729	0.11742	0.126549	0.134171
kctd12.2	0.296411	0.466667	0.284116	0.113468	0.274653	0	0.693147	0.231049	0	0.198042	0.536479	0.366204	0.415888	0.099021	0.274653	0.138629	0.138629	0.391625	0.418565	0.346348	0.237593	0.303252	0.360004	0.35078	0.451547	0.294942	0.377091	0.463452	0.48095	0.355654	0.32493	0.330539	0.47814	0.51252	0.410628	0.405139	0.49644	0.487522	0.329148	0.446885	0.462662	0.495107	0.466296	0.419113	0.541374	0.561147	0.477499	0.585893	0.497853
si:dkey-108k21.21	0.0634404	0.141698	0.00921151	0.00181607	0	0	0	0	0	0.099021	0	0.462098	0	0	0	0	0	0.0385082	0.0433217	0.0831777	0	0.111985	0.203651	0.142464	0.101874	0.109588	0.146042	0.226026	0.169597	0.172313	0.296934	0.224924	0.199819	0.262987	0.201182	0.20089	0.214914	0.182607	0.156718	0.160563	0.156946	0.0774009	0.14779	0.122388	0.079797	0.0904591	0.0662444	0.0587443	0.0603981
tmed10	0.45062	0.320728	0.239685	0.274702	0.693147	0	0.89588	0.597253	0	0.354987	0.462098	0	0.496981	0.255966	0.850299	0.689673	0.52575	0.430133	0.440578	0.503777	0.491167	0.458559	0.401693	0.425046	0.564091	0.376567	0.234321	0.420783	0.387712	0.431816	0.263611	0.398374	0.305948	0.327292	0.256078	0.310383	0.293265	0.322476	0.265687	0.364711	0.314939	0.321941	0.319804	0.273172	0.296319	0.354522	0.356034	0.362037	0.314593
ndufb5	0.276553	0.250633	0.16668	0.127711	0.173287	0	0.693147	0.231049	0	0.65205	0.231049	0.231049	0.496981	0.65205	0.173287	0.184839	0.109861	0.308065	0.328593	0.221807	0.269557	0.216608	0.21735	0.272308	0.164166	0.257059	0.18455	0.256163	0.178877	0.189521	0.261771	0.263805	0.199819	0.193268	0.203279	0.235105	0.307009	0.286104	0.288856	0.275292	0.227396	0.265597	0.267105	0.293439	0.244373	0.284375	0.271588	0.277518	0.246586
slc25a24	0.131691	0.166508	0.0803076	0.0571368	0.173287	0	0.346574	0.231049	0	0.099021	0.462098	0.231049	0.138629	0.099021	0	0.0924196	0	0	0.129965	0.194081	0.154033	0.0433217	0.132028	0.138257	0.156596	0.0757664	0.115525	0.210958	0.0670788	0.118624	0.129965	0.160381	0.245271	0.128361	0.16259	0.157852	0.173786	0.221708	0.164663	0.15731	0.191336	0.201274	0.186558	0.217308	0.172663	0.179826	0.192762	0.195343	0.149152
sept6	0.382318	0.380732	0.275264	0.240999	0.173287	0.693147	0	0.828302	0	0.354987	0.231049	0.462098	0.277259	0.396084	0.44794	0.543191	0.415888	0.536219	0.346574	0.309696	0.391625	0.371915	0.401693	0.517999	0.363443	0.348604	0.447595	0.351695	0.49571	0.45109	0.34944	0.437955	0.304018	0.410921	0.315979	0.41927	0.359877	0.430838	0.300708	0.353208	0.38971	0.433156	0.372123	0.389845	0.393748	0.352108	0.364843	0.374057	0.397051
cnpy3	0.284311	0.221914	0.149641	0.114662	0.173287	0.693147	0	0.693147	0.693147	0.198042	0.366204	0.231049	0.277259	0.255966	0.51986	0.138629	0.346574	0.115525	0.273877	0.221807	0.231049	0.0866434	0.151336	0.0742658	0.237129	0.276899	0.234321	0.168313	0.178877	0.228068	0.248285	0.263805	0.159083	0.179705	0.176153	0.194806	0.257022	0.185961	0.251989	0.270842	0.21772	0.168949	0.263028	0.263992	0.252823	0.222487	0.211598	0.288176	0.264955
ost4	0.466644	0.325535	0.180463	0.286415	0.621227	0	1.24245	0.462098	0.693147	0.65205	0	0.828302	0.91287	0.297063	0.44794	0.423741	0.346574	0.503564	0.285272	0.397585	0.308065	0.303252	0.368686	0.44794	0.323862	0.400469	0.436677	0.303929	0.538748	0.305164	0.263611	0.276025	0.374127	0.36022	0.271095	0.334563	0.375061	0.292209	0.287108	0.387997	0.311915	0.329919	0.249104	0.319856	0.342463	0.31567	0.325608	0.359012	0.282551
uqcrc1	0.273114	0.216106	0.113306	0.156142	0.51986	0	0.346574	0.693147	0	0.709973	0.231049	0.462098	0.277259	0.198042	0.173287	0.3505	0.248491	0.176559	0.267292	0.265752	0.154033	0.129965	0.250357	0.123776	0.211318	0.219176	0.134779	0.195889	0.191956	0.240229	0.194948	0.147475	0.188456	0.246066	0.198274	0.251225	0.254584	0.149092	0.185567	0.249508	0.226414	0.256878	0.217485	0.265117	0.22718	0.250357	0.240811	0.252797	0.234993
fthl27	0.794889	0.748935	0.554087	0.530579	0.51986	0	0.693147	0.231049	1.60944	0.808994	1.2614	1.05935	0.599146	0.709973	0.9678	0.624284	0.207944	0.548616	0.552563	1.04059	1.09654	1.10109	0.729281	1.058	0.986062	1.08243	0.882707	1.0325	0.672141	0.875363	0.876683	0.860402	0.898612	0.691488	0.789797	0.660423	0.774554	0.850397	0.777176	0.824715	0.854778	0.763137	0.694949	0.630007	0.749205	0.612687	0.682533	0.590882	0.642215
dctn2	0.13383	0.15073	0.0857694	0.0395349	0	0	0.346574	0.462098	0	0.099021	0	0.231049	0.138629	0	0.346574	0.138629	0.207944	0.115525	0.0866434	0.110904	0.115525	0	0.151336	0.148532	0.101874	0.14341	0.0962704	0.150684	0.0670788	0.0972838	0.157961	0.145926	0.177093	0.116252	0.111246	0.196176	0.1596	0.171636	0.186494	0.185601	0.160265	0.156939	0.184173	0.114759	0.163552	0.188078	0.200297	0.191336	0.156761
zgc:171480	0.0984309	0.111174	0.0489334	0.0271396	0.173287	0	0	0.462098	0	0.099021	0.231049	0	0.277259	0.099021	0	0.0462098	0.0693147	0.115525	0.0433217	0.138629	0.0770164	0.0433217	0.066014	0.123776	0.0289108	0.0717049	0.0962704	0.0602737	0.134158	0.0972838	0.0974738	0.0820832	0.170446	0.111246	0.141924	0.112838	0.162038	0.171636	0.0982413	0.122898	0.126549	0.113345	0.0693147	0.105579	0.103524	0.0808051	0.0910506	0.104172	0.0882187
anp32e	0.10604	0.160498	0.0904993	0.041289	0.173287	0	0.346574	0.231049	0	0.099021	0	0.231049	0.138629	0	0.173287	0.138629	0.138629	0.0770164	0.0433217	0.0993963	0	0.0866434	0.099021	0.0887467	0.0729629	0.0956065	0.0770164	0.129362	0.0447192	0.123671	0.153466	0.254684	0.222545	0.203279	0.19682	0.217616	0.183096	0.182099	0.15694	0.163061	0.164953	0.128973	0.166171	0.160663	0.160981	0.148922	0.185228	0.194662	0.171207
vps29	0.266938	0.219149	0.16049	0.0998249	0.173287	0.693147	0	0	0.693147	0.511931	0.462098	0	0.277259	0.255966	0.51986	0.277259	0.248491	0.192541	0.216608	0.194081	0.215067	0.155307	0.198042	0.173287	0.138355	0.276899	0.250303	0.174567	0.223596	0.201681	0.0866434	0.164166	0.154367	0.210383	0.236055	0.157852	0.261456	0.229431	0.250651	0.244592	0.244103	0.236149	0.241949	0.198946	0.256055	0.225912	0.264337	0.280844	0.240522
jagn1b	0.117216	0.106207	0.0528698	0.0236905	0	0	0.346574	0.462098	0	0	0	0	0.219722	0.198042	0	0.0924196	0.0693147	0.115525	0.0866434	0.194081	0.215067	0.22397	0.099021	0.099021	0.109444	0.0478033	0.0577623	0.105479	0.137957	0.172313	0.108304	0.114779	0.113631	0.111246	0.068459	0.128958	0.0822378	0.118825	0.0818678	0.108151	0.140232	0.143861	0.0937787	0.163348	0.109034	0.099021	0.11145	0.0768068	0.0698501
smarcd2	0.13055	0.149164	0.0892219	0.0661101	0.346574	0	0	0.231049	0	0.198042	0.231049	0	0.277259	0.198042	0	0.0924196	0	0.154033	0.216608	0.0554518	0.0995422	0.111985	0.132028	0.173287	0.211318	0.14341	0.215067	0.159499	0.134158	0.121605	0.119135	0.209768	0.159083	0.119803	0.16259	0.117553	0.171348	0.138629	0.170121	0.189681	0.192999	0.162039	0.149169	0.129311	0.151869	0.123776	0.134692	0.120199	0.144159
srsf9	0.179145	0.16025	0.0977058	0.0749115	0	0.693147	0.346574	0.231049	0	0.297063	0.462098	0.231049	0.138629	0.156945	0.173287	0.138629	0.207944	0.0385082	0.129965	0.127122	0.0385082	0.0433217	0.165035	0.099021	0.127685	0.0956065	0.0577623	0.150684	0.0894383	0.133765	0.140796	0.169502	0.124994	0.171147	0.159038	0.162567	0.156163	0.175498	0.180109	0.189681	0.164953	0.203083	0.161401	0.193576	0.171047	0.193916	0.185228	0.180979	0.189576
ndufa8	0.246748	0.251298	0.178587	0.163166	0.274653	0	0.346574	0.231049	0	0.495105	0.231049	0.366204	0.277259	0.099021	0.173287	0.369678	0.207944	0.292083	0.24195	0.194081	0.369099	0.22397	0.316371	0.237278	0.218889	0.262918	0.165296	0.34288	0.268315	0.26455	0.179622	0.183957	0.297371	0.21894	0.263181	0.186746	0.235963	0.243756	0.324796	0.254424	0.29052	0.317582	0.235486	0.217308	0.219392	0.254483	0.274075	0.293544	0.270484
cpsf6	0.233118	0.194759	0.113211	0.127636	0.794513	0	0.346574	0.462098	0	0.396084	0.231049	0.366204	0.415888	0.297063	0.173287	0.25808	0.109861	0.0770164	0.173287	0.166355	0.13805	0.0433217	0.198042	0.123776	0.200648	0.157391	0.134779	0.210958	0.124877	0.133765	0.173287	0.229559	0.188456	0.241061	0.150481	0.210926	0.215903	0.178238	0.212856	0.211016	0.235108	0.179477	0.233101	0.18708	0.196982	0.201858	0.167033	0.24811	0.219775
kpnb1	0.19091	0.176917	0.0775481	0.105712	0.173287	0.693147	0	0.231049	0	0.255966	0.366204	0	0.219722	0.198042	0	0.231049	0.346574	0.115525	0.111985	0.127122	0.115525	0.285272	0.184343	0.198042	0.203747	0.14341	0.234321	0.195889	0.201236	0.133765	0.196788	0.225773	0.211182	0.210383	0.261727	0.207581	0.218341	0.182099	0.202868	0.182725	0.179997	0.139501	0.145092	0.193576	0.162597	0.153359	0.134052	0.16329	0.153075
knstrn	0.0196645	0.0552355	0.00966389	0.00110115	0	0	0	0	0	0.099021	0	0	0	0	0	0	0	0	0.0433217	0.0277259	0	0.0866434	0.066014	0.0495105	0.0364814	0.0239016	0.0882793	0.14443	0.0670788	0.0851233	0.0324913	0.0456018	0.0634623	0.0941311	0.0599016	0.0853132	0.0739257	0.0803386	0.0741447	0.0471191	0.0544299	0.0479536	0.036696	0.036723	0.0490069	0.051924	0.030777	0.00801326	0.0252054
si:dkey-106l3.7	0.0560265	0.0991041	0.0299197	0.00993437	0	0	0	0.231049	0	0	0	0	0	0	0	0.184839	0.0693147	0.0385082	0	0.0993963	0.115525	0.129965	0.0853219	0.0742658	0.156596	0.0478033	0.0770164	0.120547	0.0670788	0.109444	0.0974738	0.109444	0.113631	0.0905795	0.119803	0.120898	0.0881119	0.066014	0.101434	0.122898	0.106516	0.100267	0.112473	0.142302	0.089564	0.103147	0.0866434	0.0904896	0.0945201
chka	0.0443332	0.0963408	0.0253444	0.00687374	0	0	0	0	0	0	0	0	0	0.099021	0	0.0462098	0	0.13805	0.0866434	0.166355	0.0385082	0.0433217	0.033007	0.113502	0.0912036	0.119508	0.0882793	0.180821	0.0670788	0.0608024	0.151626	0.1239	0.124994	0.0941311	0.145475	0.101433	0.112607	0.100143	0.115542	0.0589912	0.13358	0.116636	0.0693147	0.0826268	0.103524	0.0667151	0.0904105	0.0641061	0.0730008
mxd3	0.0790646	0.134825	0.0123366	0.0370909	0.173287	0	0	0	0	0	0	0	0.358352	0.099021	0	0	0.0693147	0.0385082	0.198628	0.0554518	0	0.173287	0.198042	0.138257	0.127685	0.109588	0.154033	0.258724	0.169597	0.182407	0.291607	0.242464	0.170446	0.204734	0.206831	0.109493	0.183547	0.167279	0.16147	0.139317	0.115891	0.123545	0.151554	0.110949	0.0986755	0.089758	0.0527395	0.0504233	0.0346574
histh1l	0.4871	0.686908	0.409318	0.193208	0.549306	0	0	0.828302	1.60944	0	1.15525	0.597253	0.138629	0.632974	0	0.619153	0.207944	0.426548	0.42996	0.453037	0.176559	0.458559	0.628598	0.408704	0.689248	0.706743	0.694312	0.883516	0.616154	0.831606	0.866656	0.964414	0.546115	0.857088	0.99723	0.687424	0.806464	0.705381	0.757634	0.689062	0.808955	0.690675	0.819483	0.641607	0.516964	0.544302	0.471849	0.512972	0.599658
cd99	0.293627	0.23313	0.142919	0.058233	0	0	0.693147	0	1.38629	0.354987	0.231049	0	0.138629	0.156945	0.51986	0.51616	0.207944	0.253575	0.285272	0.321203	0.115525	0.22397	0.349378	0.237278	0.229559	0.239016	0.18455	0.105479	0.214316	0.160153	0.184117	0.202198	0.247202	0.30387	0.210383	0.22507	0.272206	0.259698	0.294314	0.240511	0.252117	0.281225	0.242641	0.232984	0.283314	0.215948	0.264694	0.28417	0.245278
h1-10	0.94879	1.39399	0.957782	0.44267	1.35291	0	0	1.56071	1.38629	0.767897	1.03035	0	0.635611	1.30768	0.346574	0.934138	0.991146	1.02684	1.0831	0.968942	0.667726	1.05892	1.29159	1.38436	1.38157	1.69701	1.08207	1.40823	1.20978	1.18463	1.24241	1.46573	1.09408	1.31414	1.43371	1.31977	1.60633	1.58234	1.55689	1.47188	1.43921	1.60667	1.64246	1.34153	1.4566	1.40459	1.40588	1.39852	1.45765
dnase1l4.2	0.0930708	0.148036	0.0549945	0.048708	0.173287	0	0	0.231049	0	0	0.231049	0	0.138629	0	0	0.0924196	0.109861	0.0995422	0.173287	0.0993963	0.0385082	0.0866434	0.118329	0.138257	0.145926	0.171373	0.0962704	0.129362	0.102518	0.174379	0.129965	0.13302	0.199819	0.124809	0.171147	0.120898	0.173786	0.158434	0.139639	0.165937	0.172966	0.139501	0.200482	0.166034	0.172001	0.158887	0.128082	0.176973	0.1397
zgc:110239	0.132089	0.142497	0.0798359	0.0382218	0.173287	0.693147	0	0	0	0.198042	0	0.231049	0	0.099021	0.173287	0.0924196	0.0693147	0.13805	0.0866434	0.127122	0.0385082	0.129965	0.250357	0.0742658	0.164166	0.167311	0.0962704	0.135616	0.169597	0.194568	0.190453	0.127685	0.136357	0.128361	0.154033	0.193436	0.158601	0.171636	0.125531	0.172893	0.144239	0.135142	0.130475	0.137711	0.120717	0.128603	0.131849	0.136225	0.129713
wu:fj29h11	0.127732	0.128729	0.0562782	0.0433067	0.173287	0	0	0.597253	0	0	0.231049	0	0.138629	0	0	0.231049	0.0693147	0.115525	0.173287	0.110904	0.231049	0.173287	0.165035	0.099021	0.120114	0.181293	0.223058	0.0753421	0.191956	0.104397	0.075813	0.127685	0.113631	0.1127	0.223946	0.161197	0.177222	0.13589	0.139639	0.122898	0.148926	0.0871883	0.126397	0.149577	0.115206	0.12619	0.124314	0.134563	0.0937478
sfxn2	0.0704457	0.112187	0.0425204	0.0182605	0	0	0.346574	0	0	0	0	0	0.138629	0.198042	0.173287	0	0.0693147	0.154033	0.0433217	0.0831777	0.0770164	0.0433217	0	0.0495105	0.101874	0.0717049	0.115525	0.180821	0.156517	0.116558	0.108304	0.209768	0.113631	0.0991368	0.111246	0.141732	0.0822378	0.100143	0.0982413	0.101194	0.120199	0.146411	0.110088	0.154948	0.0739876	0.0890569	0.101712	0.0744631	0.0806097
gadd45ga	0.182218	0.211991	0.0976277	0.0906182	0	0.693147	0	0	0	0.099021	0.231049	0.366204	0.138629	0.198042	0.173287	0.231049	0.277259	0.13805	0.216608	0.154848	0.154033	0.129965	0.21735	0.123776	0.185507	0.280961	0.146042	0.213518	0.156517	0.271663	0.213954	0.28738	0.304018	0.206034	0.251072	0.173972	0.208484	0.275144	0.3316	0.194228	0.235108	0.251707	0.196718	0.167594	0.175603	0.172903	0.236891	0.16964	0.198018
gadd45ba	0.495858	0.539706	0.352099	0.313548	0.346574	0	0	0.597253	0	0.198042	0.231049	0.366204	0.358352	0.751071	0.722593	0.570222	0.75725	0.475185	0.689114	0.536215	0.804211	0.833801	0.563655	0.738491	0.678783	0.690807	0.680123	0.737422	0.595381	0.652573	0.697189	0.712927	0.611846	0.486483	0.526408	0.568698	0.456083	0.604192	0.610597	0.529286	0.550011	0.559461	0.418408	0.492575	0.481136	0.450199	0.517433	0.421744	0.508068
acadm	0.204845	0.148521	0.0887446	0.0718193	0	0	0.549306	0.231049	0.693147	0.099021	0.231049	0.231049	0.138629	0	0.173287	0.184839	0.456435	0.115525	0.216608	0.221807	0.176559	0.0866434	0.231049	0.163012	0.164166	0.14341	0.0577623	0.159499	0.0894383	0.0851233	0.151626	0.182407	0.136357	0.102688	0.171147	0.206211	0.209031	0.208505	0.147362	0.206469	0.0961591	0.144602	0.140015	0.163348	0.206387	0.134442	0.17016	0.154596	0.113959
dlst	0.192414	0.205156	0.121187	0.0866819	0	0	0	0.693147	0	0.297063	0.462098	0.231049	0.277259	0.198042	0.173287	0.25808	0.207944	0.154033	0.0866434	0.182574	0.115525	0.216608	0.151336	0.0887467	0.200648	0.239016	0.215067	0.150684	0.259035	0.213842	0.190453	0.191528	0.131641	0.265279	0.211837	0.165912	0.231087	0.168897	0.224699	0.182725	0.219383	0.220521	0.218484	0.253251	0.241802	0.230038	0.183025	0.229059	0.169364
ndufs2	0.213014	0.18987	0.116425	0.123946	0.346574	0	0	0.366204	0	0.65205	0.462098	0.462098	0.415888	0.099021	0.173287	0.231049	0.138629	0.330591	0.155307	0.138629	0.115525	0	0.184343	0.138257	0.109444	0.167311	0.0962704	0.150684	0.178877	0.182407	0.1363	0.174837	0.217829	0.236055	0.201825	0.222331	0.214905	0.232171	0.212856	0.194597	0.201012	0.183095	0.175325	0.200852	0.208664	0.1757	0.188355	0.164953	0.232377
cks2	0.041117	0.145207	0.0284876	0.0151066	0	0	0	0	0	0.099021	0	0	0.138629	0	0	0	0	0.13805	0.0433217	0.0277259	0	0.0866434	0.118329	0.0742658	0.130785	0.0478033	0.149313	0.19845	0.111798	0.140879	0.179622	0.211318	0.131641	0.203279	0.199728	0.132922	0.233084	0.211137	0.178263	0.170853	0.171611	0.103557	0.155252	0.18327	0.115505	0.122381	0.113943	0.104853	0.0798375
arl2	0.0749725	0.118086	0.0491369	0.0298453	0	0	0.346574	0.231049	0	0.099021	0	0	0.138629	0	0	0.0462098	0.138629	0.115525	0.0866434	0.0277259	0.0385082	0.0433217	0.066014	0.0495105	0.0547221	0.167311	0.0577623	0.105479	0.111798	0.104397	0.129965	0.155046	0.170446	0.116252	0.119803	0.137017	0.146853	0.151832	0.163736	0.13273	0.100166	0.139501	0.136937	0.101768	0.134677	0.0973086	0.0678079	0.128212	0.0950554
prkar2aa	0.155298	0.160437	0.0996532	0.0759289	0	0	0.346574	0.231049	0	0.297063	0.462098	0.462098	0.138629	0.198042	0.173287	0.0462098	0.138629	0.115525	0.129965	0.110904	0.0995422	0.0433217	0.033007	0.123776	0.109444	0.157391	0.223058	0.0602737	0.0894383	0.135832	0.194948	0.118565	0.143004	0.136918	0.119803	0.207581	0.177222	0.183221	0.185567	0.156105	0.184986	0.172567	0.141015	0.151482	0.166491	0.216649	0.161062	0.183323	0.171207
srd5a2a	0.336658	0.49662	0.32192	0.187408	0.621227	0	0	0.366204	0	0.099021	0.462098	0	0.277259	0.41291	0.173287	0.535339	0.248491	0.430133	0.371915	0.464544	0.385082	0.552563	0.506323	0.410565	0.55962	0.529897	0.295355	0.468548	0.525669	0.513958	0.538884	0.561006	0.537072	0.59854	0.524278	0.478428	0.511279	0.421497	0.455383	0.526663	0.465535	0.550383	0.479906	0.504776	0.531301	0.446693	0.47857	0.494256	0.512859
prelid1a	0.142887	0.148174	0.0717606	0.0897451	0.173287	0	0.346574	0.231049	0	0.297063	0	0	0.138629	0	0.173287	0.119451	0.415888	0.0385082	0.129965	0.249533	0.115525	0.155307	0.066014	0.173287	0.200648	0.119508	0.154033	0.135616	0.134158	0.123671	0.192293	0.151261	0.177093	0.124809	0.198274	0.145077	0.183096	0.116085	0.169193	0.152394	0.188312	0.143861	0.141015	0.152263	0.144743	0.153359	0.11678	0.172285	0.140472
fnta	0.121406	0.152826	0.0630299	0.0357021	0	0	0.693147	0	0	0.198042	0	0	0.219722	0.099021	0.346574	0.184839	0.0693147	0.115525	0.0866434	0.138629	0	0.173287	0.066014	0.099021	0.109444	0.0717049	0.0577623	0.120547	0.0670788	0.170247	0.173287	0.242464	0.177093	0.154033	0.119803	0.145077	0.176224	0.191441	0.181037	0.172058	0.168279	0.181286	0.18348	0.149577	0.132399	0.149233	0.173287	0.148245	0.159376
churc1	0.195239	0.208493	0.13065	0.117664	0.173287	0.693147	0.346574	0.231049	0	0.354987	0.462098	0.231049	0.138629	0	0.173287	0.138629	0.138629	0.0770164	0.0866434	0.0831777	0.115525	0.24195	0.184343	0.0887467	0.193077	0.14341	0.154033	0.189635	0.303754	0.17736	0.119135	0.136805	0.233908	0.210383	0.176153	0.23845	0.194844	0.17662	0.23335	0.2368	0.179015	0.2489	0.231409	0.24407	0.258333	0.230038	0.221336	0.195343	0.257047
rgn	0.0731714	0.102265	0.0423509	0.02261	0	0	0	0	0	0	0	0.231049	0	0.099021	0.274653	0.138629	0.138629	0.0770164	0.0866434	0.0831777	0.0385082	0.0866434	0.066014	0.0495105	0.0729629	0.167311	0.0962704	0.120547	0.111798	0.0800763	0.0974738	0.109444	0.0909045	0.0855737	0.0941311	0.120898	0.105734	0.145231	0.141904	0.0766147	0.100166	0.104626	0.130475	0.122035	0.0973521	0.0749669	0.11678	0.104172	0.100821
cpne1	0.34702	0.250101	0.203774	0.164752	0.346574	0	0.89588	0.963457	0	0.396084	0.231049	0.828302	0.415888	0.099021	0.346574	0.30429	0.277259	0.369099	0.303252	0.28197	0.50715	0.216608	0.132028	0.198042	0.326634	0.195274	0.192541	0.150684	0.227395	0.189521	0.175127	0.178622	0.229192	0.208285	0.246066	0.275405	0.265238	0.233293	0.227892	0.289671	0.218401	0.286325	0.240856	0.30262	0.277511	0.255494	0.272229	0.33331	0.301218
sept7b	0.317575	0.3317	0.240706	0.219765	0.173287	0.693147	0.693147	0.462098	0	0.396084	0	0.597253	0.415888	0.198042	0.346574	0.138629	0.207944	0.314609	0.588524	0.265752	0.269557	0.303252	0.236658	0.138257	0.294951	0.252998	0.261566	0.280046	0.432431	0.332466	0.319603	0.270689	0.369411	0.293215	0.318888	0.309013	0.307009	0.320233	0.347554	0.306089	0.329912	0.346288	0.383349	0.315266	0.329457	0.380052	0.391569	0.370351	0.318758
plk1	0.0305695	0.0714773	0.0258231	0.00158632	0	0	0	0	0	0	0	0.231049	0.138629	0	0	0	0	0.0385082	0.0433217	0.0277259	0	0	0.066014	0.0247553	0.0547221	0.0478033	0.0882793	0.0904105	0.0670788	0.0851233	0.0866434	0.1239	0.0407362	0.0820221	0.0513442	0.0483591	0.100858	0.0945448	0.0545785	0.0864466	0.0901166	0.0530538	0.0877026	0.0960528	0.0434966	0.0643016	0.0398747	0.0557198	0.0772222
MRPS12	0.16909	0.185348	0.127782	0.0690758	0.346574	0	0.346574	0.231049	0	0.099021	0.231049	0.231049	0	0.198042	0.693147	0.0924196	0.138629	0.154033	0.155307	0.0554518	0.115525	0.129965	0.132028	0.099021	0.127685	0.14341	0.134779	0.180821	0.0801583	0.130785	0.157961	0.160381	0.154367	0.128361	0.181159	0.153137	0.197282	0.251975	0.226965	0.192557	0.164953	0.208183	0.273568	0.198166	0.172663	0.194617	0.194326	0.244103	0.227147
apmap	0.178767	0.255096	0.168754	0.0449539	0.173287	0	0	0	0.693147	0.099021	0	0.231049	0	0.099021	0.346574	0.25808	0.358352	0.176559	0.173287	0.194081	0.115525	0.24195	0.250357	0.0495105	0.196177	0.276899	0.173287	0.237401	0.134158	0.262483	0.285272	0.221988	0.18374	0.241061	0.230406	0.252595	0.228649	0.262438	0.324385	0.278634	0.292864	0.316841	0.265413	0.292314	0.294341	0.261022	0.275355	0.292864	0.287308
dlgap5	0.0290098	0.107771	0.0189986	0.00909703	0	0	0	0	0	0.099021	0	0	0	0	0	0	0	0.0770164	0.0433217	0.0277259	0	0	0.165035	0	0.0547221	0.171373	0.0577623	0.150684	0.0894383	0.162219	0.185958	0.100324	0.0909045	0.129815	0.13482	0.0947426	0.15218	0.154076	0.143759	0.10611	0.141594	0.085379	0.114766	0.133556	0.0769272	0.124167	0.0675246	0.0591174	0.0853101
eno3	1.19589	1.26292	1.19739	1.00394	1.06917	1.09861	1.24245	1.15525	0	1.09684	1.22963	1.49994	1.33941	1.18825	1.29824	1.28097	1.24654	1.19608	1.16319	1.40795	1.19879	1.52526	1.09663	1.43589	1.23403	1.30644	1.18989	1.29264	1.22514	1.25603	1.31368	1.20173	1.35563	1.27899	1.1892	1.23937	1.31105	1.28264	1.32182	1.30638	1.24928	1.29125	1.26703	1.25167	1.24457	1.22602	1.3158	1.20475	1.33432
arpc5a	0.460797	0.46103	0.281101	0.447448	0.693147	0.693147	0.346574	0.462098	0	0.396084	0.693147	0.597253	0.554518	0.454008	0.346574	0.450772	0.456435	0.292083	0.68989	0.436818	0.231049	0.422598	0.473316	0.330231	0.603672	0.514119	0.375298	0.528822	0.47715	0.405428	0.42874	0.393039	0.591102	0.469369	0.475032	0.428555	0.472934	0.562877	0.434889	0.478709	0.436127	0.488347	0.425129	0.447967	0.443423	0.471522	0.423626	0.457895	0.482346
ttk	0.0195759	0.0820652	0.0146094	0.00884116	0	0	0	0	0	0	0	0	0.138629	0	0	0.0462098	0	0	0	0.0554518	0	0.0433217	0.033007	0.0247553	0.0653923	0.0239016	0.0882793	0.0753421	0.0670788	0.0851233	0.11464	0.1239	0.0795415	0.128361	0.111246	0.106148	0.103296	0.0632742	0.110084	0.0725341	0.110523	0.0653912	0.0822396	0.0872172	0.0490069	0.0914704	0.0678079	0.0544299	0.0730008
m6pr	0.132648	0.14131	0.069989	0.0461	0	0.693147	0	0	0	0.198042	0	0.231049	0.415888	0.099021	0.173287	0	0.0693147	0.115525	0.0866434	0.0554518	0.0770164	0.173287	0.118329	0.099021	0.145926	0.167311	0.154033	0.0904105	0.156517	0.158086	0.147131	0.114779	0.120278	0.227497	0.171147	0.120898	0.132667	0.155694	0.123265	0.137646	0.124206	0.137692	0.155632	0.167939	0.177512	0.12619	0.130285	0.152933	0.121568
slirp	0.146671	0.130042	0.0610405	0.0676333	0	0.693147	0.346574	0.231049	0	0	0	0.231049	0	0.099021	0.346574	0.138629	0.0693147	0.0770164	0.216608	0.110904	0.269557	0.0433217	0.066014	0.198042	0.0182407	0.0717049	0.0962704	0.159499	0.124877	0.0922368	0.147131	0.109444	0.0975515	0.136918	0.146929	0.177317	0.164476	0.13589	0.125531	0.117982	0.150589	0.124614	0.123013	0.142302	0.154147	0.132028	0.109246	0.146582	0.105815
srsf6b	0.154303	0.166786	0.0909665	0.0698695	0.173287	0	0	0	0.693147	0.198042	0	0.231049	0.277259	0	0.346574	0.184839	0.138629	0.154033	0.0866434	0.0831777	0.115525	0.129965	0.151336	0.173287	0.138355	0.119508	0.157304	0.168313	0.0894383	0.133765	0.1363	0.164166	0.170446	0.159038	0.159038	0.217616	0.167912	0.150214	0.216049	0.127814	0.166616	0.170017	0.163786	0.189766	0.198306	0.186366	0.164829	0.190655	0.186425
tspo	0.252853	0.305067	0.189283	0.124209	0.346574	1.09861	0	0.231049	0	0.198042	0.462098	0	0.277259	0.396084	0.173287	0.0924196	0.346574	0.115525	0.173287	0.110904	0.154033	0.129965	0.250357	0.227004	0.331432	0.448272	0.22633	0.321558	0.329913	0.339579	0.336769	0.285831	0.233054	0.313882	0.286756	0.284834	0.197282	0.303168	0.315227	0.299045	0.32091	0.305907	0.326573	0.327132	0.330412	0.304694	0.360792	0.335274	0.382363
emc2	0.187867	0.14819	0.0985231	0.108026	0.346574	0.693147	0.346574	0.462098	0	0.099021	0	0.231049	0.415888	0.099021	0.346574	0.0462098	0.0693147	0.115525	0.0433217	0.127122	0.192541	0	0.099021	0.0742658	0.182407	0.14341	0.107533	0.14443	0.156517	0.104397	0.0866434	0.0912036	0.136357	0.141924	0.0855737	0.112838	0.156163	0.198042	0.158278	0.165102	0.148245	0.191814	0.18348	0.184395	0.207048	0.186366	0.11678	0.168279	0.162527
kif23	0.0172233	0.0789169	0.0153701	0.00251204	0	0	0	0	0	0	0	0	0	0	0	0	0	0.0385082	0.0686633	0.0277259	0	0.129965	0	0.0247553	0.0653923	0.0239016	0.0962704	0.099225	0.0894383	0.104397	0.175127	0.101874	0.0975515	0.16905	0.111246	0.0611337	0.0949842	0.076477	0.0818678	0.0667828	0.0888267	0.0592225	0.0733921	0.0734461	0.0551789	0.056751	0.0474089	0.0303901	0.066164
uba1	0.152002	0.16728	0.0906109	0.101283	0.346574	0	0.346574	0.231049	0	0.099021	0.462098	0	0.138629	0.198042	0	0.138629	0.138629	0.0385082	0.129965	0.166355	0.13805	0.129965	0.184343	0.247553	0.138355	0.0717049	0.154033	0.189635	0.169597	0.109444	0.173287	0.100324	0.14772	0.201825	0.119803	0.138387	0.192406	0.152954	0.224699	0.209345	0.205019	0.199465	0.161401	0.158758	0.124611	0.235876	0.186792	0.167296	0.185889
fabp7a	0.0353054	0.140625	0.041194	0.004487	0	0	0	0	0	0	0	0	0	0	0	0.0732408	0	0.160576	0	0.0716704	0.0385082	0.0866434	0.066014	0.0742658	0.120114	0.0856864	0.134779	0.0753421	0.132076	0.157172	0.122815	0.101874	0.143004	0.164044	0.208285	0.159221	0.194844	0.169404	0.178771	0.137189	0.107197	0.206709	0.127783	0.148107	0.093458	0.172592	0.121477	0.137587	0.132627
si:dkeyp-55f12.3	0.0850916	0.150979	0.0656377	0.054622	0.173287	0	0	0	0	0.099021	0	0.231049	0	0.198042	0	0.0924196	0.0693147	0.231049	0.129965	0.0554518	0.115525	0.0866434	0.0853219	0.123776	0.109444	0.0717049	0.192541	0.135616	0.111798	0.0851233	0.190453	0.1239	0.211182	0.181159	0.181159	0.193436	0.176224	0.168897	0.159205	0.145438	0.166616	0.120254	0.167171	0.143082	0.158041	0.157484	0.11145	0.162609	0.116575
commd9	0.0790893	0.0969465	0.0439098	0.0235819	0	0	0	0.231049	0	0.099021	0	0.462098	0	0.099021	0	0.0462098	0.0693147	0.115525	0	0.0277259	0.0385082	0.0433217	0.099021	0.187768	0.101874	0.119508	0.115525	0.0602737	0.0670788	0.133765	0.0649825	0.173287	0.102268	0.119803	0.119803	0.104778	0.111608	0.0594126	0.114615	0.13273	0.104853	0.104626	0.0897014	0.096398	0.0778817	0.0931828	0.0926141	0.0841393	0.101357
lgals3a	0.283159	0.258206	0.161861	0.220594	0	0.693147	0.693147	0.231049	0	0.297063	0.231049	0.462098	0.415888	0.297063	0.173287	0.21187	0.358352	0.314609	0.216608	0.238026	0.154033	0.24195	0.066014	0.365261	0.240229	0.328764	0.250303	0.234841	0.249755	0.18654	0.224784	0.254684	0.222545	0.298865	0.254624	0.249249	0.275642	0.239894	0.297506	0.26138	0.268824	0.268147	0.230409	0.322887	0.286915	0.281261	0.259647	0.271469	0.239749
prc1b	0.0220373	0.0824858	0.0222878	0.00943057	0.173287	0	0	0	0	0	0	0	0	0	0	0	0	0	0.0866434	0	0	0.0433217	0.066014	0.0495105	0.0182407	0.0478033	0.107533	0.123108	0.0670788	0.0364814	0.11464	0.105659	0.102268	0.116252	0.102688	0.0853132	0.0974222	0.113346	0.0959761	0.0647425	0.0881459	0.0486944	0.0757771	0.123595	0.069139	0.0890569	0.0555832	0.063124	0.0682491
FAR2	0.0445526	0.134046	0.0600726	0.00994958	0	0	0	0	0	0	0	0	0.138629	0	0.173287	0	0	0.115525	0.0433217	0.0554518	0.0770164	0.0433217	0.066014	0.099021	0.0729629	0.0956065	0.134779	0.159499	0.156517	0.0608024	0.140796	0.13302	0.113631	0.159038	0.179705	0.145077	0.167912	0.132028	0.125531	0.160186	0.104172	0.14822	0.120628	0.149577	0.154809	0.127902	0.160422	0.154596	0.115267
numa1	0.0149458	0.0931082	0.0166452	0.00257158	0	0	0	0	0	0	0	0	0	0	0	0	0	0	0	0	0	0.0433217	0.099021	0.113502	0.0729629	0	0.118796	0.168313	0.0894383	0.140879	0.120975	0.147475	0.0861884	0.0991368	0.107694	0.101433	0.110169	0.100143	0.0946383	0.10407	0.0848201	0.0686821	0.107396	0.115539	0.0606892	0.0773803	0.0700115	0.0544299	0.0753792
capza1b	0.751325	0.828048	0.6613	0.63404	0.621227	1.38629	1.15129	0.693147	0.693147	0.683927	0.963457	1.05935	0.77424	0.792168	0.44794	0.51616	0.38712	0.574727	0.822406	0.619392	0.574727	0.67191	0.72869	0.76369	0.838805	0.765319	0.827643	0.788973	0.784704	0.810243	0.720985	0.848938	0.87375	0.84812	0.787963	0.808436	0.925177	0.885603	0.780517	0.925573	0.889381	0.858037	0.832224	0.785533	0.808463	0.874539	0.846232	0.826257	0.815052
mrpl13	0.120836	0.144802	0.0838148	0.0666178	0.346574	0	0	0	0	0.297063	0	0.231049	0.138629	0.099021	0.346574	0.138629	0.138629	0.115525	0.129965	0.0831777	0.115525	0.0866434	0.132028	0.0247553	0.0912036	0.14341	0.107533	0.120547	0.0223596	0.133765	0.108304	0.13302	0.170446	0.0770164	0.111246	0.128958	0.197282	0.139751	0.181037	0.142562	0.217039	0.185646	0.181788	0.169844	0.158041	0.18979	0.118984	0.170622	0.144931
actr2a	0.856094	0.977046	0.799904	0.786391	0.89588	1.38629	0.89588	1.19451	1.09861	0.65205	0.963457	0.597253	1.17722	0.709973	0.92222	0.504005	0.496981	0.828302	0.815821	0.751226	0.783251	0.859143	0.937949	0.643677	0.874663	0.845698	0.88201	0.936856	0.972496	0.988755	0.856225	0.996895	0.988719	1.03405	0.948024	0.928744	0.933517	1.06964	0.874528	1.03874	1.00818	1.08875	1.05216	0.946483	0.993028	1.02837	1.00982	0.971557	1.01716
chchd6b	0.174061	0.144734	0.0870718	0.106471	0.346574	0.693147	0.549306	0	0	0.198042	0.231049	0.231049	0	0.099021	0.173287	0.0462098	0.179176	0.0770164	0.0433217	0.194081	0.0770164	0.0433217	0.099021	0.099021	0.25847	0.191213	0.115525	0.0904105	0.156517	0.121605	0.1363	0.182407	0.193172	0.0855737	0.150481	0.157852	0.140979	0.149092	0.158278	0.167977	0.164953	0.181286	0.165479	0.154168	0.167446	0.183952	0.162626	0.130556	0.12787
mapk12a	0.102139	0.161461	0.0781192	0.0282367	0	0.693147	0	0	0	0.198042	0	0	0.138629	0.099021	0.173287	0.0462098	0.0693147	0.0995422	0.0433217	0.0439445	0.115525	0.0866434	0.099021	0.123776	0.145926	0.0717049	0.0577623	0.135616	0.178877	0.121605	0.24011	0.118565	0.188456	0.150481	0.171147	0.165912	0.150289	0.184839	0.219241	0.23476	0.182642	0.183095	0.167171	0.115539	0.193088	0.150945	0.150684	0.172285	0.161219
sh3glb1b	0.212167	0.307201	0.19863	0.146068	0.51986	0	0	0.231049	0	0.099021	0.231049	0.231049	0.138629	0.396084	0.346574	0.265932	0.207944	0.0770164	0.4839	0.194081	0.176559	0.173287	0.222959	0.311544	0.203747	0.157391	0.303346	0.351695	0.339193	0.208794	0.248285	0.285831	0.294585	0.27529	0.290307	0.326503	0.24871	0.306533	0.344879	0.28763	0.315241	0.298335	0.292262	0.333627	0.377802	0.335915	0.357025	0.31562	0.292003
sccpdhb	0.0774691	0.150113	0.0832876	0.0359779	0.173287	0	0	0	0	0.099021	0.231049	0	0	0.198042	0	0	0.138629	0.115525	0.129965	0.0554518	0.176559	0.0866434	0.033007	0.0495105	0.145926	0.0717049	0.0995422	0.14443	0.0670788	0.116558	0.201283	0.193077	0.102268	0.184711	0.159038	0.199521	0.146853	0.182099	0.163736	0.192557	0.168279	0.178736	0.12232	0.175214	0.144081	0.145107	0.17549	0.156259	0.147845
capn2b	0.0921938	0.153096	0.0918962	0.0423773	0	0	0	0.231049	0	0.198042	0	0	0.138629	0.297063	0.173287	0	0.138629	0.192541	0.0866434	0.0831777	0.0385082	0.0866434	0.099021	0.0247553	0.0729629	0.167311	0.223058	0.120547	0.0894383	0.0922368	0.201283	0.127685	0.113631	0.124809	0.167596	0.194806	0.177222	0.198042	0.185567	0.165102	0.188312	0.162039	0.12232	0.158758	0.121378	0.165736	0.156655	0.158602	0.135242
arhgdia	0.819928	0.912467	0.678137	0.745012	0.51986	1.09861	0.346574	1.13373	0.693147	0.840872	0.597253	1.55132	1.09613	0.767897	0.621227	0.689673	0.537528	0.690252	1.08234	0.625736	0.606692	0.869762	1.12175	0.75904	0.976332	0.812694	0.973124	0.880001	1.00245	0.901565	0.855092	0.917956	0.986508	0.947914	0.966381	0.949892	0.944758	1.0198	0.991789	0.990301	0.849472	0.918755	0.876461	0.92543	0.893503	0.894258	0.850688	0.905106	0.86971
cbr1l	0.174068	0.183987	0.130461	0.10413	0.173287	0	0	0.366204	0	0.354987	0.231049	0	0.277259	0.454008	0.346574	0.277259	0.277259	0.13805	0.0433217	0.138629	0.154033	0.0433217	0.066014	0.222797	0.145926	0.119508	0.0577623	0.0690881	0.178877	0.18654	0.151626	0.165716	0.172377	0.124809	0.198274	0.23982	0.164476	0.185961	0.257446	0.187641	0.217039	0.207443	0.179403	0.218433	0.196028	0.237979	0.177694	0.211369	0.214009
lamtor2	0.171463	0.176641	0.11402	0.0926289	0.346574	0	0.693147	0	0	0.198042	0.231049	0.462098	0.138629	0.099021	0	0.231049	0.138629	0.154033	0.303252	0.110904	0.115525	0.129965	0.099021	0.123776	0.101874	0.0956065	0.0882793	0.120547	0.124877	0.140879	0.108304	0.183957	0.193172	0.145475	0.206831	0.128958	0.126793	0.192562	0.244266	0.186436	0.203356	0.214352	0.173633	0.213497	0.188239	0.204581	0.192122	0.213032	0.199563
cyb5a	0.208142	0.168421	0.10709	0.150933	0.173287	0.693147	0.346574	0.366204	0	0.198042	0.231049	0.231049	0.554518	0.198042	0.173287	0.231049	0.109861	0.13805	0.129965	0.110904	0.0770164	0.129965	0.132028	0.0742658	0.109444	0.171373	0.0770164	0.120547	0.111798	0.1652	0.168792	0.100324	0.102268	0.138372	0.107694	0.165912	0.200719	0.195302	0.210591	0.198308	0.206682	0.164589	0.234793	0.228394	0.189194	0.205282	0.161062	0.177653	0.207707
ndufa11	0.142969	0.164244	0.107992	0.104365	0.173287	0	0.346574	0.231049	0	0.297063	0.231049	0.231049	0.138629	0.099021	0	0.138629	0.207944	0.115525	0.371915	0.0554518	0.0770164	0.0866434	0.066014	0.0495105	0.109444	0.119508	0.146042	0.165753	0.134158	0.140879	0.119135	0.105659	0.131641	0.171147	0.154033	0.162567	0.227651	0.231049	0.163736	0.196637	0.174629	0.164589	0.163093	0.191671	0.160319	0.19633	0.206907	0.186649	0.160684
dtd1	0.0859041	0.114928	0.0342473	0.0176279	0	0.693147	0	0	0	0	0	0	0.138629	0	0	0.231049	0	0.0770164	0.0433217	0.0831777	0.0770164	0.129965	0.151336	0.0495105	0.120114	0.0956065	0.107533	0.159499	0.0894383	0.116558	0.108304	0.136805	0.159083	0.119803	0.16259	0.112838	0.129231	0.138629	0.130988	0.0835709	0.138569	0.142051	0.0733921	0.135806	0.128505	0.103147	0.115217	0.112186	0.0976707
fbp1a	0.117959	0.148287	0.0893747	0.0668561	0	0	0.346574	0.231049	0	0.099021	0.231049	0.462098	0	0.198042	0	0.184839	0	0.0385082	0.129965	0.110904	0.115525	0.0433217	0.066014	0.0495105	0.193077	0.0956065	0.18455	0.135616	0.124877	0.133765	0.168792	0.125449	0.102268	0.171147	0.176153	0.161197	0.156163	0.178238	0.172386	0.206469	0.148245	0.188196	0.154939	0.106359	0.191472	0.107273	0.128082	0.170622	0.143623
srgn	3.11552	3.60508	3.20291	2.94438	2.95657	2.77259	3.01293	3.01295	3.2581	2.71279	2.49703	3.23969	3.18746	2.90125	3.25488	2.86384	3.0068	3.1231	3.14475	3.17936	3.23627	3.34639	3.46309	3.4813	3.43836	3.452	3.43094	3.607	3.58308	3.58632	3.59698	3.66747	3.66854	3.62894	3.64622	3.62474	3.6688	3.63954	3.59891	3.63923	3.64029	3.61428	3.60825	3.60592	3.61096	3.58718	3.60221	3.58355	3.57181
uqcr10	0.348128	0.352836	0.267898	0.283964	0.621227	0	0.346574	0.231049	0	0.495105	0.462098	0.828302	0.358352	0.198042	0.51986	0.25808	0.248491	0.13805	0.458559	0.409092	0.253575	0.285272	0.316371	0.390016	0.488028	0.352666	0.345126	0.366763	0.378432	0.400381	0.341264	0.4204	0.213113	0.300319	0.385892	0.306893	0.339816	0.405436	0.407591	0.397917	0.349716	0.399342	0.314035	0.331377	0.387506	0.325014	0.344444	0.336334	0.429628
prr11	0.0189325	0.0896467	0.0175965	0.00988914	0	0	0	0	0	0	0	0	0	0	0	0	0	0.0385082	0.0433217	0.0277259	0	0.0433217	0.099021	0.0495105	0.0912036	0.0239016	0.0962704	0.105479	0.134158	0.0729629	0.179622	0.109444	0.0681784	0.138372	0.0855737	0.0658484	0.124355	0.110606	0.104627	0.0884869	0.159283	0.0723008	0.0903942	0.0986557	0.0567951	0.0371329	0.0496125	0.0671307	0.0703855
spdl1	0.0271591	0.0681871	0.0136619	0.00117882	0	0	0.346574	0	0	0	0	0	0	0	0	0	0	0.0385082	0	0	0	0	0	0.0495105	0.0912036	0.0717049	0.0577623	0.0753421	0.111798	0.0364814	0.1363	0.100324	0.113631	0.1127	0.119803	0.0725387	0.0974222	0.076477	0.0873256	0.052035	0.0721194	0.0548631	0.0635451	0.0776913	0.046729	0.0371329	0.037671	0.0400663	0.037808
cyb5r3	0.122662	0.170862	0.101496	0.0440841	0	0.693147	0.346574	0	0	0.099021	0	0.231049	0	0.099021	0	0.21187	0.109861	0.0770164	0.0866434	0.0831777	0.0770164	0.0866434	0.132028	0.0887467	0.109444	0.167311	0.0577623	0.153245	0.0670788	0.104397	0.162456	0.182407	0.14772	0.172602	0.227497	0.23845	0.152727	0.17662	0.210591	0.185601	0.211369	0.196915	0.207944	0.215748	0.147975	0.159898	0.166393	0.194662	0.191419
creb1a	0.0561977	0.110857	0.0501644	0.0130875	0.173287	0	0	0	0	0	0.366204	0	0	0	0	0	0.0693147	0.176559	0.0866434	0.0716704	0	0.0433217	0	0.099021	0.0547221	0.0956065	0.0385082	0.0904105	0.0894383	0.0729629	0.11464	0.191528	0.124994	0.116252	0.16259	0.101433	0.165474	0.116085	0.0959761	0.113902	0.0961591	0.100267	0.110088	0.122035	0.119762	0.101435	0.124955	0.124206	0.119725
smim15	0.125097	0.139083	0.070451	0.0528598	0.722593	0	0	0	0	0.198042	0	0	0.277259	0.198042	0.173287	0.138629	0.138629	0.154033	0.129965	0.110904	0	0.0433217	0.099021	0.123776	0.149025	0.0956065	0.0770164	0.0452053	0.0894383	0.145926	0.108304	0.114779	0.181809	0.128361	0.102688	0.117553	0.193846	0.198042	0.156012	0.113067	0.174629	0.170758	0.199789	0.158758	0.165829	0.167449	0.115857	0.154596	0.171979
med19b	0.0636348	0.130139	0.0637793	0.0324856	0	0	0	0	0	0.198042	0	0.231049	0.138629	0.099021	0	0.0462098	0	0	0.0433217	0.0277259	0.0770164	0.0433217	0.132028	0.0742658	0.145926	0.14341	0.115525	0.180821	0.102518	0.0729629	0.140796	0.173287	0.159083	0.0941311	0.167596	0.0967182	0.156163	0.145231	0.15282	0.113067	0.104172	0.15332	0.154939	0.144987	0.164875	0.132028	0.146917	0.104172	0.12787
sec61a1l	0.185147	0.149479	0.0906762	0.125753	0.346574	0.693147	0.346574	0	0	0.099021	0.231049	0.231049	0.138629	0.099021	0.51986	0.0924196	0	0.192541	0.0866434	0.321203	0.192541	0.0433217	0.066014	0.138257	0.101874	0.13349	0.0770164	0.0904105	0.178877	0.121605	0.129965	0.118565	0.14772	0.136918	0.199728	0.141732	0.17822	0.170018	0.201941	0.153229	0.170622	0.15513	0.149862	0.133901	0.155763	0.186366	0.168596	0.162609	0.148617
hist1h2a11.4	0.0308968	0.0998248	0.00716827	0.0198435	0	0	0	0	0	0	0	0	0	0	0	0	0	0.0385082	0	0.0716704	0	0.216608	0.118329	0.0742658	0.112544	0.0478033	0.0577623	0.180821	0.111798	0.140879	0.151626	0.220438	0.172377	0.155487	0.153236	0.0772534	0.131227	0.102883	0.159205	0.119195	0.114529	0.0574132	0.101627	0.0944928	0.0808213	0.0797938	0.0339039	0.0333429	0.0346574
ociad1	0.0833649	0.123846	0.0540899	0.0436188	0.346574	0	0	0	0	0.099021	0	0	0.358352	0	0.173287	0.16566	0	0.0770164	0.0433217	0.127122	0.0385082	0.0866434	0.066014	0.113502	0.0912036	0.0478033	0.0882793	0.150684	0.0447192	0.121605	0.075813	0.145926	0.159083	0.102688	0.136918	0.0772534	0.158601	0.165035	0.15282	0.147478	0.110523	0.104626	0.136937	0.142302	0.144081	0.134442	0.113013	0.146582	0.134171
si:ch73-340n8.4	0.130361	0.116153	0.0688177	0.0782438	0.173287	0	0.346574	0	0	0.198042	0	0.462098	0	0.354987	0.173287	0.0924196	0.277259	0.0385082	0.0866434	0.166355	0.154033	0	0.033007	0.148532	0.0912036	0.0717049	0.0962704	0.0753421	0.169597	0.0608024	0.119135	0.136805	0.102268	0.068459	0.136918	0.104778	0.129231	0.138629	0.0982413	0.0983187	0.174629	0.146411	0.120628	0.163348	0.101246	0.123776	0.134052	0.100166	0.137322
sdha	0.14242	0.205788	0.118825	0.105416	0.346574	0	0	0.231049	0	0.099021	0.231049	0	0.219722	0.099021	0	0.277259	0.277259	0.115525	0.0866434	0.194081	0.231049	0.129965	0.21735	0.113502	0.0729629	0.191213	0.165296	0.19845	0.205036	0.184474	0.131805	0.178622	0.16573	0.19682	0.141924	0.161197	0.214905	0.264056	0.250651	0.204429	0.231403	0.229981	0.226639	0.286164	0.230413	0.208707	0.207831	0.200332	0.216624
nfyba	0.123727	0.190497	0.1276	0.0686894	0.173287	0	0.346574	0	0	0.099021	0	0	0.138629	0.198042	0	0.184839	0.207944	0.115525	0.129965	0.182574	0.115525	0	0.283364	0.123776	0.203747	0.219176	0.134779	0.138176	0.0670788	0.135832	0.203123	0.183957	0.211182	0.210383	0.171147	0.201496	0.238401	0.192562	0.236542	0.227804	0.235409	0.163848	0.206945	0.218433	0.177512	0.152657	0.188995	0.232385	0.239749
TAGAP	0.27848	0.247314	0.204798	0.138668	0.173287	0	0.346574	0	1.09861	0.553029	0	0.462098	0.277259	0.255966	0.173287	0.25808	0.346574	0.231049	0.24195	0.374074	0.292083	0.285272	0.250357	0.198042	0.127685	0.181293	0.250303	0.165753	0.249755	0.208794	0.175127	0.211318	0.182682	0.220394	0.271738	0.181425	0.261456	0.137011	0.203795	0.260175	0.246447	0.33321	0.250103	0.263992	0.271339	0.299867	0.269385	0.264136	0.325116
ndufb10	0.298472	0.25195	0.182885	0.23053	0.173287	0.693147	0.346574	0.231049	0	0.709973	0.462098	0.597253	0.138629	0.297063	0.346574	0.184839	0.317805	0.308065	0.173287	0.226518	0.330591	0.0866434	0.099021	0.272308	0.27671	0.294942	0.107533	0.213518	0.191956	0.240229	0.190453	0.26914	0.283222	0.206831	0.201825	0.252595	0.241396	0.234414	0.275675	0.322042	0.287194	0.244868	0.275953	0.271267	0.320346	0.304694	0.312386	0.252797	0.264955
atp6v1h	0.144979	0.206059	0.123137	0.108461	0.173287	0	0	0.366204	0	0.198042	0.231049	0.231049	0.138629	0.099021	0	0.184839	0.207944	0.154033	0.198628	0.138629	0.115525	0.129965	0.066014	0.138257	0.237129	0.181293	0.107533	0.222333	0.214316	0.191587	0.142636	0.121664	0.204535	0.215388	0.189716	0.185377	0.247712	0.225569	0.222434	0.249508	0.188312	0.216902	0.264027	0.196261	0.175896	0.202168	0.231074	0.232083	0.228454
eml2	0.118053	0.155599	0.0877144	0.0693333	0	0	0	0.231049	0	0.396084	0	0.462098	0.277259	0.099021	0	0.0924196	0.0693147	0.0770164	0.0866434	0.0831777	0.0385082	0.0433217	0.231049	0.163012	0.127685	0.119508	0.0962704	0.189635	0.134158	0.121605	0.173287	0.178622	0.159083	0.179705	0.167596	0.0967182	0.140979	0.171636	0.169193	0.137646	0.190655	0.196915	0.136937	0.146892	0.196982	0.163323	0.137819	0.180979	0.136014
nusap1	0.0642451	0.154711	0.0477102	0.00757155	0.173287	0	0	0	0.693147	0	0	0	0	0	0	0	0	0.0995422	0.0433217	0.0554518	0	0.0433217	0	0.113502	0.120114	0.0717049	0.154033	0.233438	0.124877	0.125738	0.181463	0.225773	0.136357	0.181159	0.148384	0.114207	0.235522	0.232678	0.191542	0.133108	0.203664	0.108075	0.174639	0.206147	0.135912	0.130322	0.124808	0.0997017	0.131211
si:ch211-195b13.1	0.188173	0.228557	0.116217	0.120432	0	0	0	0	0.693147	0.198042	0	0.231049	0.138629	0.099021	0.346574	0.277259	0	0.385082	0.267292	0.28197	0.292083	0.25993	0.099021	0.212523	0.0912036	0.266979	0.176559	0.222333	0.223596	0.215908	0.308773	0.249349	0.283222	0.246066	0.291761	0.188116	0.210029	0.17114	0.253843	0.28996	0.241458	0.263054	0.214793	0.260526	0.185007	0.184343	0.228519	0.209333	0.244378
CR354540.1	0.144403	0.273093	0.168668	0.0684753	0.173287	0	0.346574	0	0	0	0	0.231049	0	0.198042	0	0.377531	0.0693147	0.115525	0.0866434	0.249533	0.13805	0.24195	0.21735	0.38581	0.174837	0.171373	0.154033	0.180821	0.223596	0.233115	0.203123	0.231108	0.188456	0.317433	0.280296	0.328478	0.29028	0.310891	0.23747	0.276594	0.340262	0.288134	0.2858	0.320201	0.334967	0.293328	0.271588	0.293544	0.293311
birc5a	0.0170302	0.0894675	0.0253719	0.0042328	0	0	0	0	0	0	0	0.231049	0	0	0	0	0	0.0385082	0.0433217	0	0	0	0	0	0	0.0617848	0.107533	0.0904105	0.111798	0.104397	0.120975	0.116329	0.0795415	0.136918	0.0820221	0.0933731	0.112607	0.0974029	0.121	0.0962785	0.116873	0.0548631	0.101627	0.107139	0.0849447	0.056751	0.0523887	0.0694744	0.0921468
coa6	0.204497	0.197107	0.163327	0.116928	0.173287	0	0.693147	0.231049	0	0.099021	0.231049	0.231049	0.138629	0.354987	0.346574	0.119451	0.0693147	0.253575	0.173287	0.221807	0.154033	0.216608	0.264056	0.173287	0.211318	0.14341	0.173287	0.0753421	0.134158	0.172313	0.170632	0.118565	0.206466	0.220394	0.171147	0.190091	0.151288	0.184839	0.19741	0.23476	0.185667	0.23179	0.214407	0.210032	0.229458	0.234865	0.235764	0.261793	0.235826
si:ch1073-110a20.3	0.035435	0.0651561	0.0214431	0.0164085	0	0	0	0	0	0	0.231049	0	0.138629	0	0.173287	0	0	0.0385082	0	0.0716704	0	0	0	0	0.0547221	0.0717049	0.0770164	0.0690881	0.0223596	0.128718	0.0821484	0.0547221	0.0795415	0.068459	0.0941311	0.0967182	0.0621774	0.0462098	0.0727091	0.0528704	0.0728002	0.0574132	0.0553905	0.0531794	0.0661994	0.0797938	0.0609138	0.0567737	0.0504107
kifc1	0.0123626	0.053371	0.0121371	0.00932005	0	0	0	0	0	0	0	0	0	0	0	0	0	0	0	0.0439445	0.0385082	0.0433217	0.033007	0	0.0653923	0.0478033	0.0770164	0.0753421	0.0223596	0.0922368	0.0541521	0.100324	0.0681784	0.0820221	0.068459	0.0644788	0.0739257	0.0528112	0.0741447	0.0422031	0.0280464	0.0348753	0.0659302	0.0512742	0.0512848	0.033007	0.0345441	0.0280464	0.0433371
arhgap11a	0.0330261	0.0894485	0.0162761	0.0347084	0.173287	0	0	0	0	0	0	0	0.138629	0	0	0	0.0693147	0	0.0433217	0.0554518	0.0385082	0	0.099021	0.0247553	0.0364814	0.0478033	0.115525	0.174567	0.111798	0.104397	0.140796	0.0820832	0.0909045	0.136918	0.141924	0.112838	0.0881119	0.0962812	0.114615	0.0688231	0.108179	0.0566724	0.0757771	0.0788165	0.0629671	0.0701399	0.068448	0.0560928	0.0648564
ppp1r2	0.0738233	0.12971	0.0587382	0.0614832	0.173287	0	0	0	0	0.198042	0	0	0	0.099021	0.173287	0.138629	0.0693147	0.0385082	0.129965	0.0554518	0.0385082	0.198628	0.033007	0.0495105	0.109444	0.119508	0.0577623	0.129362	0.124877	0.128718	0.103809	0.173287	0.159083	0.16259	0.179705	0.104778	0.185534	0.125427	0.218314	0.0934028	0.155277	0.113345	0.124705	0.133121	0.140849	0.153359	0.109246	0.128893	0.118418
kifbp	0.050594	0.120496	0.0577305	0.0254107	0	0	0	0	0	0	0	0.231049	0.138629	0	0	0.119451	0.138629	0	0.0433217	0.0277259	0	0.0433217	0.066014	0.123776	0.109444	0.0717049	0.0962704	0.189635	0.134158	0.116558	0.140796	0.100324	0.0795415	0.167596	0.179705	0.117553	0.111608	0.149092	0.175579	0.140522	0.126549	0.0828289	0.118243	0.0918076	0.134677	0.101435	0.14315	0.116192	0.107123
ptmab	1.47529	1.48904	1.2911	1.41804	1.77767	2.07944	1.99449	1.79788	2.30259	1.52999	1.49994	1.86614	1.38314	1.06496	0.89588	1.13962	1.17722	1.13393	1.28597	1.23648	0.867513	1.27567	1.66885	1.45993	1.55161	1.46739	1.48791	1.62917	1.59315	1.57091	1.62057	1.71348	1.49974	1.4517	1.6565	1.54871	1.59852	1.55981	1.56015	1.56305	1.53447	1.48548	1.61107	1.48453	1.36945	1.36951	1.42242	1.28966	1.37281
prc1a	0.00970737	0.0394923	0.0148029	0.000845279	0	0	0	0	0	0	0	0	0	0	0	0	0	0.0385082	0	0	0	0	0.066014	0.0247553	0.0364814	0.0478033	0.0770164	0.0452053	0.0223596	0.0121605	0.0649825	0.0638425	0.0681784	0.0427869	0.0427869	0.0241796	0.0528672	0.0396084	0.0436628	0.0147478	0.032053	0.0435942	0.0350038	0.0275423	0.0311527	0.033007	0.0232428	0.0240398	0.0546321
vps35	0.110304	0.149265	0.078663	0.0765329	0	0	0.346574	0	0	0.099021	0	0	0.138629	0.099021	0.173287	0.0924196	0.0693147	0.192541	0.129965	0.138629	0.231049	0.173287	0.198042	0.0247553	0.200648	0.119508	0.0770164	0.135616	0.134158	0.145926	0.140796	0.127685	0.159083	0.167596	0.124809	0.145077	0.156163	0.162295	0.130988	0.184765	0.171303	0.168208	0.128783	0.165254	0.165829	0.163323	0.14315	0.167296	0.163835
kdm6bb	0.119211	0.165619	0.10171	0.0761853	0.346574	0	0.346574	0	0	0.099021	0	0	0.138629	0.099021	0	0.184839	0.138629	0.215067	0.0433217	0.194081	0.215067	0.129965	0.066014	0.237278	0.0729629	0.0956065	0.107533	0.129362	0.0894383	0.153039	0.140796	0.105659	0.154367	0.201825	0.184711	0.190091	0.152727	0.185961	0.219241	0.187641	0.186649	0.174377	0.220869	0.184395	0.181406	0.179826	0.193403	0.172285	0.215852
nabp1a	0.183152	0.218076	0.121837	0.159097	0.346574	0	0.346574	0	0	0	0.231049	0.231049	0	0.454008	0.346574	0.16566	0.138629	0.292083	0.173287	0.254244	0.276101	0.155307	0.099021	0.123776	0.138355	0.257059	0.192541	0.192196	0.147237	0.268465	0.173287	0.282045	0.276575	0.172602	0.254624	0.194056	0.23796	0.236032	0.254771	0.25693	0.240476	0.200205	0.216412	0.226489	0.225863	0.202869	0.234841	0.244038	0.224238
ndufv1	0.138364	0.136635	0.0742836	0.104647	0	0	0.346574	0.462098	0	0.198042	0.231049	0.231049	0.415888	0.099021	0	0	0.0693147	0.192541	0.0866434	0.138629	0	0	0.099021	0.198042	0.156596	0.119508	0.0385082	0.165753	0.134158	0.0972838	0.151626	0.127685	0.14772	0.128361	0.119803	0.120898	0.17035	0.198042	0.163736	0.187641	0.176292	0.15077	0.13286	0.167939	0.142465	0.115525	0.161985	0.120199	0.121568
[truncated: 733 more rows]
[truncated: 690 more columns]

## Sheet: supplementary_data_3
Module	group	label	pval	fdr	signature	geneset	overlap	background	hits
[truncated: 4,524 more rows]

[truncated: 8 more sheets: supplementary_data_4, supplementary_data_5, supplementary_data_6, supplementary_data_7, supplementary_data_8, supplementary_data_9, supplementary_data_10, supplementary_data_11]
