# Supplementary material for: Comparative transcriptomics coupled to developmental grading via transgenic zebrafish reporter strains identifies conserved features in neutrophil maturation
Source: Nat Commun. 2024 Feb 27;15:1792. doi: 10.1038/s41467-024-45802-1 (PMC10899643; doi:10.1038/s41467-024-45802-1)
Supplement: Supplementary file 9 — Source Data [file 41467_2024_45802_MOESM9_ESM.xlsx]

## Sheet: fig1
Fig1c
	% Mmp9+ of myeloid cells
sample 1	15.6
sample 2	16
sample 3	12.4
sample 4	15.7
sample 5	17.1
	Distribution of Mmp9+ cells (%)
	Q1:LysC+	Q2:LysC+ Mpeg+	Q3:Mpeg+
sample 1	34.8	61.8	3.38
sample 2	27.7	69.5	2.83
sample 3	27.7	66.5	5.81
sample 4	25.8	69.5	4.69
sample 5	29.3	67.8	2.96
	Mmp9 expression (mfi: mean fluorescence intensity)
	Q1:LysC+	Q2:LysC+ Mpeg+	Q3:Mpeg+
sample 1	4338	5016	2193
sample 2	4280	4675	2236
sample 3	4789	5116	2416
sample 4	4544	5748	2684
sample 5	4718	5219	2432
Fig 1f
Cytospin/Pappenheim stain
						INDIVIDUAL #
cell numbers	myeloblast	myelocyte	metamyelocyte	band cell	segmented cell	cell number analysed	total numbers
LysC+ Mmp9- fish WKM 1	55	316	60	4	2	437	819
LysC+ Mmp9- fish WKM 2	14	39	32	9	2	96
LysC+ Mmp9- fish WKM 3	17	22	16	9	6	70
LysC+ Mmp9- fish WKM 4	91	74	50	1	0	216
LysC+ Mmp9+ fish WKM 1	40	156	127	22	12	357	721
LysC+ Mmp9+ fish WKM 2	4	15	30	8	23	80
LysC+ Mmp9+ fish WKM 3	3	4	21	7	31	66
LysC+ Mmp9+ fish WKM 4	22	53	83	34	26	218
	INDIVIDUAL %	INDIVIDUAL %	INDIVIDUAL %	INDIVIDUAL %	INDIVIDUAL %
%	myeloblast	myelocyte	metamyelocyte	band cell	segmented cell
LysC+ Mmp9- fish WKM 1	12.5858	72.3112	13.73	0.915332	0.457666
LysC+ Mmp9- fish WKM 2	14.5833	40.625	33.3333	9.375	2.08333
LysC+ Mmp9- fish WKM 3	24.2857	31.4286	22.8571	12.8571	8.57143
LysC+ Mmp9- fish WKM 4	42.1296	34.2593	23.1481	0.462963	0
LysC+ Mmp9+ fish WKM 1	11.2045	43.6975	35.5742	6.16246	3.36134
LysC+ Mmp9+ fish WKM 2	5	18.75	37.5	10	28.75
LysC+ Mmp9+ fish WKM 3	4.54545	6.06061	31.8182	10.6061	46.9697
LysC+ Mmp9+ fish WKM 4	10.0917	24.3119	38.0734	15.5963	11.9266
	AVERAGE %	AVERAGE %	AVERAGE %	AVERAGE %	AVERAGE %
	myeloblast	myelocyte	metamyelocyte	band cell	segmented cell
LysC+ Mmp9-	23.3961	44.656	23.2672	5.90261	2.77811
RANGE	13-42	31-72	14-33	1-13	0-9
LysC+ Mmp9+	7.71042	23.205	35.7415	10.5912	22.7519
RANGE	5-11	6-44	32-38	6-16	3-47

## Sheet: fig2
Fig2b				Fig 2c				Fig 2d				Fig 2f				Fig 2g				Fig 2k
minimal distance to wound (µm)				linearity of forward progression (arbitrary unit)				mean speed after injury (µm/s)					% neutrophil recruited to infection				% neutrophils with phagocytosed E. coli				% neutrophil spreading (%intense interacting neutrophils with pre-neoplastic cells
LysC+ Mmp9-	LysC+ Mmp9INT	LysC+ Mmp9HI		LysC+ Mmp9-	LysC+ Mmp9INT	LysC+ Mmp9HI		LysC+ Mmp9-	LysC+ Mmp9INT	LysC+ Mmp9HI			LysC+ Mmp9-	LysC+ Mmp9+			LysC+ Mmp9-	LysC+ Mmp9+			LysC+ Mmp9-	LysC+ Mmp9INT	LysC+ Mmp9HI
11.9	22.03	0.7		0.288119	0.175406	0.171533		0.028053	0.0555017	0.0505088		sample 1	33	67		sample mix 1	9.9	18.4		movie 1	63.6	53.3	57.1
3.59	41.081	1.19		0.0832344	0.24108	0.217013		0.0575569	0.0477699	0.0331311		sample 2	25	75		sample mix 2	5	20.7		movie 2	0	33.3	50
32.4	42.72	0.1		0.362731	0.171997	0.401302		0.0960051	0.0600776	0.0436992		sample 3	24	76		sample mix 3	14.5	30.7		movie 3	16.7	0	33.3
23.34	49.9	2.25		0.250964	0.932481	0.133698		0.0961955	0.0653103	0.037258		sample 4	11	89		sample mix 4	11.8	24.8		movie 4	0	0	40
75.8	9.2	5.1		0.120345	0.42024	0.404862		0.042971	0.033745	0.0467818		sample 5	29	71		sample mix 5	12.1	24.1		movie 5	33.3333	nd	80
51.9	56	2.65		0.692951	0.434663	0.124949		0.040449	0.0383624	0.0472165		sample 6	42	58						movie 6	0	0	nd
30.3	96.13	0.4		0.570559	0.896645	0.138533		0.0338539	0.0335395	0.0451		sample 7	40	60						movie 7	0	22.2222	75
20	144	4.3		0.400437	0.53287	0.348846		0.0550919	0.0511514	0.0261413		sample 8	44	56						movie 8	29.4118	12.5	60
64.15	0.09	4.7		0.126935	0.0835276	0.251561		0.0398606	0.033778	0.0824705		sample 9	14	86
46.5	20.92	26.76		0.315103	0.614766	0.228537		0.0664177	0.0613681	0.0865057		sample 10	30	70
81.5	11.58	8.05		0.836324	0.0492311	0.123938		0.0177242	0.0464646	0.0477617		sample 11	25	75
72.15	1.7	3		0.38457	0.378384	0.307304		0.00361249	0.0577555	0.0617379		sample 12	8	92
2.82	6.5	0.44		0.1814	0.180467	0.220559		0.0413511	0.06091	0.0335238		sample 13	0	100
139		3.7		0.428571		0.145685		0.00222371		0.0593191		sample 14	46	54
62.5		9.98		0.524489		0.159802		0.0273855		0.0497379		sample 15	30	70
3.08		6.28		0.320586		0.0105749		0.0500203		0.0625721		sample 16	69	31
93.08		13.9		0.683772		0.290355		0.0375284		0.0919184		sample 17	83	17
7.4		25.3		0.763664		0.13595		0.0534206		0.0555287		sample 18	10	90
0.4		0.6		0.140976		0.130348		0.0492981		0.0404265		sample 19	17	83
2.2		9.1		0.667277		0.336182		0.0401038		0.0571029		sample 20	91	9
113		0.23		0.629744		0.0935953		0.0458174		0.0653928		sample 21	80	20
		7.8				0.337622				0.0533745		sample 22	29	71
		1.01				0.169634				0.0617093		sample 23	40	60
		23				0.699391				0.0707906		sample 24	55	45
		0.48				0.154728				0.0442276		sample 25	60	40
		7.7				0.300153				0.0858201		sample 26	10	90
												sample 27	23	77
												sample 28	33	67
												sample 29	33	67
												sample 30	20	80
												sample 31	25	75
												sample 32	0	100
												sample 33	0	100

## Sheet: fig3_b-d
cell_id	UMAP_1	UMAP_2	citrin_state	predicted.ref1_cell_type	predicted.ref2_genotype
MF317_A1_AAACCCAAGCGTGAAC-1	-1.00069	-1.18382	NO	Neutrophil	Neutrophil
MF317_A1_AAACCCAAGGACTATA-1	8.86916	9.45853	NO	Neutrophil	Neutrophil
MF317_A1_AAACCCACAAAGACGC-1	-2.21388	2.39849	HI	Neutrophil	Neutrophil
MF317_A1_AAACCCACACAATTCG-1	8.39167	7.88651	NO	Others	Neutrophil
MF317_A1_AAACCCACACACCAGC-1	-2.01213	-4.38484	HI	Neutrophil	Neutrophil
MF317_A1_AAACCCAGTAGATCGG-1	-1.04692	6.19352	NO	Neutrophil	Neutrophil
MF317_A1_AAACCCAGTATCAGCT-1	-1.80593	-4.61741	NO	Neutrophil	Neutrophil
MF317_A1_AAACCCAGTTACACTG-1	-4.13566	-6.69186	HI	Neutrophil	Neutrophil
MF317_A1_AAACCCAGTTTAGAGA-1	-0.866844	0.102266	NO	Neutrophil	Neutrophil
MF317_A1_AAACCCAGTTTCACAG-1	-3.48626	-7.46742	HI	Neutrophil	Neutrophil
MF317_A1_AAACCCATCATGCATG-1	-2.86714	-1.05567	INT	Neutrophil	Neutrophil
MF317_A1_AAACCCATCCACAAGT-1	-2.12772	-1.00327	INT	Neutrophil	Neutrophil
MF317_A1_AAACCCATCCGGCAAC-1	-0.283943	1.99031	NO	Neutrophil	Neutrophil
MF317_A1_AAACCCATCCGTCAAA-1	-1.35576	2.86432	NO	Neutrophil	Neutrophil
MF317_A1_AAACCCATCCTACGAA-1	-2.00472	-1.27755	NO	Neutrophil	Neutrophil
MF317_A1_AAACCCATCTACAGGT-1	-0.635099	-7.79332	INT	Neutrophil	Neutrophil
MF317_A1_AAACCCATCTAGTGAC-1	-3.56228	1.13697	NO	Neutrophil	Neutrophil
MF317_A1_AAACGAAAGGATTACA-1	-0.748836	-6.97519	HI	Neutrophil	Neutrophil
MF317_A1_AAACGAAAGGCTCAAG-1	-5.15854	8.16837	NO	Neutrophil	Neutrophil
MF317_A1_AAACGAAAGGTGAGAA-1	-4.82895	8.84168	NO	Neutrophil	Neutrophil
MF317_A1_AAACGAACAACTCCCT-1	-3.66802	-5.74568	NO	Neutrophil	Neutrophil
MF317_A1_AAACGAACAGTCAGAG-1	-2.39389	-7.64528	HI	Neutrophil	Neutrophil
MF317_A1_AAACGAAGTAGATTAG-1	-3.60395	0.791571	NO	Neutrophil	Neutrophil
MF317_A1_AAACGAAGTGTGAGCA-1	-1.37149	-5.84532	NO	Neutrophil	Neutrophil
MF317_A1_AAACGAAGTTCTCGCT-1	-1.69558	-2.51493	NO	Neutrophil	Neutrophil
MF317_A1_AAACGAATCATCGCAA-1	-2.40823	-0.889878	NO	Neutrophil	Neutrophil
MF317_A1_AAACGAATCCTCAGGG-1	4.14457	-0.264936	NO	Neutrophil	Neutrophil
MF317_A1_AAACGAATCGACATAC-1	-0.341224	2.45012	NO	Neutrophil	Neutrophil
MF317_A1_AAACGAATCGGATTAC-1	-2.30573	-4.73475	NO	Neutrophil	Neutrophil
MF317_A1_AAACGAATCTTCCACG-1	-4.18171	-4.76254	HI	Neutrophil	Neutrophil
MF317_A1_AAACGCTAGGCCTTCG-1	-0.573178	0.432517	NO	Neutrophil	Neutrophil
MF317_A1_AAACGCTGTAAGGCCA-1	-0.466026	-5.59491	NO	Neutrophil	Neutrophil
MF317_A1_AAACGCTGTAGGTGCA-1	-4.43179	8.31208	NO	Neutrophil	Neutrophil
MF317_A1_AAACGCTGTATCACGT-1	-0.982997	-7.69368	HI	Neutrophil	Neutrophil
MF317_A1_AAACGCTGTATCTCGA-1	-3.07953	-7.62739	HI	Neutrophil	Neutrophil
MF317_A1_AAACGCTGTCATTCCC-1	-2.27499	-9.00487	INT	Neutrophil	Neutrophil
MF317_A1_AAACGCTGTGAGATCG-1	6.98958	9.64822	NO	Others	Neutrophil
MF317_A1_AAACGCTGTTTGACAC-1	-3.41326	-1.09534	NO	Neutrophil	Neutrophil
MF317_A1_AAACGCTTCGCTTGAA-1	-3.48033	-5.05166	INT	Neutrophil	Neutrophil
MF317_A1_AAACGCTTCTATGTGG-1	-3.19458	2.2362	INT	Neutrophil	Neutrophil
MF317_A1_AAAGAACAGAAAGTCT-1	-2.66266	-6.23441	NO	Neutrophil	Neutrophil
MF317_A1_AAAGAACAGTACAGAT-1	-2.82298	8.80042	NO	Neutrophil	Neutrophil
MF317_A1_AAAGAACAGTATAGAC-1	-2.33436	2.24767	NO	Neutrophil	Neutrophil
MF317_A1_AAAGAACCAAGCAGGT-1	-3.76889	-7.40999	INT	Neutrophil	Neutrophil
MF317_A1_AAAGAACGTAAGTTGA-1	-4.43779	7.99827	NO	Neutrophil	Neutrophil
MF317_A1_AAAGAACGTACGATGG-1	-1.08487	0.617814	NO	Neutrophil	Neutrophil
MF317_A1_AAAGAACGTACTGCCG-1	8.94158	7.73313	NO	Neutrophil	Neutrophil
MF317_A1_AAAGAACGTCAACACT-1	4.2867	-0.695207	NO	Neutrophil	Neutrophil
MF317_A1_AAAGAACGTCCTCATC-1	-3.80616	8.82408	NO	Neutrophil	Neutrophil
MF317_A1_AAAGAACGTGAACCGA-1	-3.05016	-6.32632	HI	Neutrophil	Neutrophil
MF317_A1_AAAGAACGTTAAACCC-1	-3.39987	-4.19068	NO	Neutrophil	Neutrophil
MF317_A1_AAAGAACTCCTAGAGT-1	-0.805235	-5.8168	INT	Neutrophil	Neutrophil
MF317_A1_AAAGAACTCGTTCCTG-1	9.04507	7.72584	NO	Neutrophil	Neutrophil
MF317_A1_AAAGGATAGAAATCCA-1	-3.054	-4.1412	NO	Neutrophil	Neutrophil
MF317_A1_AAAGGATAGGTGTGAC-1	-3.00684	-1.4382	NO	Neutrophil	Neutrophil
MF317_A1_AAAGGATAGGTTGACG-1	-1.3199	-7.01377	HI	Neutrophil	Neutrophil
MF317_A1_AAAGGATAGTACCCTA-1	-1.98766	-0.12765	NO	Neutrophil	Neutrophil
MF317_A1_AAAGGATCAAATGGTA-1	-4.20039	8.16173	NO	Neutrophil	Neutrophil
MF317_A1_AAAGGATCAGAGGTAC-1	-2.6154	-4.83327	INT	Neutrophil	Neutrophil
MF317_A1_AAAGGATCAGGTGGAT-1	-0.675783	-7.56036	INT	Neutrophil	Neutrophil
MF317_A1_AAAGGATGTAGGAGGG-1	-3.33125	-6.89652	HI	Neutrophil	Neutrophil
MF317_A1_AAAGGATGTCATAACC-1	-1.26332	-5.60435	HI	Neutrophil	Neutrophil
MF317_A1_AAAGGATGTGAGTCAG-1	-0.997104	-8.54007	HI	Neutrophil	Neutrophil
MF317_A1_AAAGGATGTGGACCAA-1	-2.8568	-4.73247	NO	Neutrophil	Neutrophil
MF317_A1_AAAGGATGTTGCGGAA-1	-2.97743	-3.72817	NO	Neutrophil	Neutrophil
MF317_A1_AAAGGATTCCGTGCGA-1	-2.43221	-4.11139	NO	Neutrophil	Neutrophil
MF317_A1_AAAGGATTCGGCGATC-1	-1.52429	4.8945	NO	Neutrophil	Neutrophil
MF317_A1_AAAGGGCAGAAACACT-1	-1.14201	-2.37923	NO	Neutrophil	Neutrophil
MF317_A1_AAAGGGCAGAAGGCTC-1	-0.743632	-6.52654	HI	Neutrophil	Neutrophil
MF317_A1_AAAGGGCAGGCCTGAA-1	-2.54764	8.72377	NO	Neutrophil	Neutrophil
MF317_A1_AAAGGGCAGGTCACTT-1	-2.866	-0.363252	NO	Neutrophil	Neutrophil
MF317_A1_AAAGGGCAGTCCCGAC-1	-0.459849	-6.31395	INT	Neutrophil	Others
MF317_A1_AAAGGGCCACAATGAA-1	-1.11458	-4.35044	INT	Neutrophil	Neutrophil
MF317_A1_AAAGGGCCAGATGCGA-1	-0.365183	-4.40013	HI	Neutrophil	Neutrophil
MF317_A1_AAAGGGCCATGTGCCG-1	-1.65278	6.42417	NO	Neutrophil	Neutrophil
MF317_A1_AAAGGGCGTACTCCCT-1	-3.99407	8.4965	NO	Neutrophil	Neutrophil
MF317_A1_AAAGGGCGTCAACGCC-1	-1.55131	5.6228	NO	Neutrophil	Neutrophil
MF317_A1_AAAGGGCGTCCAATCA-1	-3.19709	0.506286	INT	Neutrophil	Neutrophil
MF317_A1_AAAGGGCGTCTGTGGC-1	-0.803317	4.57578	NO	Neutrophil	Neutrophil
MF317_A1_AAAGGGCGTGTTCGAT-1	7.14774	9.89114	NO	Neutrophil	Neutrophil
MF317_A1_AAAGGGCTCCGATGTA-1	-3.0424	-1.82799	NO	Neutrophil	Neutrophil
MF317_A1_AAAGGGCTCGAACTCA-1	9.39788	9.67942	NO	Neutrophil	Neutrophil
MF317_A1_AAAGGGCTCTAGGCAT-1	2.66078	12.5763	NO	Neutrophil	Neutrophil
MF317_A1_AAAGGTAAGATGTAGT-1	-2.9953	5.30759	NO	Neutrophil	Neutrophil
MF317_A1_AAAGGTAAGTGTCATC-1	-3.41856	-0.435233	NO	Neutrophil	Neutrophil
MF317_A1_AAAGGTACAAACCGGA-1	-1.03998	-3.42504	NO	Neutrophil	Neutrophil
MF317_A1_AAAGGTACAACAGAGC-1	-3.31408	-0.191609	NO	Neutrophil	Neutrophil
MF317_A1_AAAGGTACACGCAAAG-1	-3.09745	-5.68351	INT	Neutrophil	Neutrophil
MF317_A1_AAAGGTACACTGGATT-1	-1.04822	-6.76822	NO	Neutrophil	Neutrophil
MF317_A1_AAAGGTACAGATCACT-1	-0.678348	4.07508	NO	Neutrophil	Neutrophil
MF317_A1_AAAGGTAGTAAGTCAA-1	-3.32874	-9.08209	HI	Neutrophil	Neutrophil
MF317_A1_AAAGGTAGTACGATTC-1	-2.94955	4.97309	NO	Neutrophil	Neutrophil
MF317_A1_AAAGGTAGTATGGAAT-1	-0.953426	-4.00038	INT	Neutrophil	Neutrophil
MF317_A1_AAAGGTATCAAGCCAT-1	-2.37243	-6.02931	NO	Others	Neutrophil
MF317_A1_AAAGGTATCAAGTGTC-1	-2.03472	-4.46911	NO	Neutrophil	Neutrophil
MF317_A1_AAAGGTATCTTAATCC-1	-0.465584	-4.0969	NO	Neutrophil	Neutrophil
MF317_A1_AAAGTCCAGGAAAGGT-1	-5.457	7.91855	INT	Neutrophil	Neutrophil
MF317_A1_AAAGTCCAGTATTAGG-1	1.30517	3.19828	NO	Others	Neutrophil
MF317_A1_AAAGTCCCAGGAACCA-1	-2.84347	-7.38402	HI	Neutrophil	Neutrophil
MF317_A1_AAAGTCCCAGTCCCGA-1	-1.024	-7.69173	HI	Neutrophil	Others
MF317_A1_AAAGTCCGTTCCTTGC-1	-2.76624	-5.02641	NO	Neutrophil	Neutrophil
MF317_A1_AAAGTCCTCAGCGCAC-1	-2.35379	-1.25781	NO	Neutrophil	Neutrophil
MF317_A1_AAAGTCCTCCAACTGA-1	-1.48982	5.60559	NO	Neutrophil	Neutrophil
MF317_A1_AAAGTCCTCCACTGGG-1	-3.93854	1.63448	INT	Neutrophil	Neutrophil
MF317_A1_AAAGTCCTCGATACAC-1	-0.761814	-7.50438	HI	Neutrophil	Others
MF317_A1_AAAGTCCTCTATGTGG-1	-1.0407	-5.52192	INT	Neutrophil	Neutrophil
MF317_A1_AAAGTGAAGGGAGATA-1	8.03491	9.99601	NO	Neutrophil	Neutrophil
MF317_A1_AAAGTGAAGGTGGGTT-1	-1.06158	4.53404	NO	Neutrophil	Neutrophil
MF317_A1_AAAGTGACAACGGGTA-1	-2.98266	-5.25777	NO	Neutrophil	Neutrophil
MF317_A1_AAAGTGACATGTACGT-1	-1.17088	-5.33972	INT	Neutrophil	Neutrophil
MF317_A1_AAAGTGAGTCCTGGGT-1	-2.36929	-3.75506	INT	Neutrophil	Neutrophil
MF317_A1_AAAGTGAGTCCTGTCT-1	-0.92914	-2.59971	NO	Neutrophil	Neutrophil
MF317_A1_AAAGTGAGTGAGCCAA-1	-0.38075	-7.17651	HI	Neutrophil	Neutrophil
MF317_A1_AAAGTGAGTTGTGCAT-1	-4.35868	7.09982	NO	Neutrophil	Neutrophil
MF317_A1_AAAGTGATCATCCTGC-1	0.429668	4.16641	NO	Neutrophil	Neutrophil
MF317_A1_AAAGTGATCCTGCTAC-1	-1.48615	-7.38065	HI	Neutrophil	Neutrophil
MF317_A1_AAAGTGATCGGAGTAG-1	7.20824	3.14816	NO	Others	Neutrophil
MF317_A1_AAAGTGATCGTCAGAT-1	-4.30882	7.70034	NO	Neutrophil	Neutrophil
MF317_A1_AAAGTGATCTGCGAGC-1	-0.616293	-7.86197	INT	Neutrophil	Neutrophil
MF317_A1_AAATGGAAGACTGAGC-1	-1.92079	-5.34528	INT	Neutrophil	Neutrophil
MF317_A1_AAATGGAAGATGACAT-1	-1.1048	0.427964	NO	Neutrophil	Neutrophil
MF317_A1_AAATGGAAGCCGATCC-1	-1.42535	4.85601	NO	Neutrophil	Neutrophil
MF317_A1_AAATGGAAGCGTCTGC-1	-2.99193	-2.75371	INT	Neutrophil	Neutrophil
MF317_A1_AAATGGAAGGACCCAA-1	-2.7099	-9.32456	HI	Neutrophil	Neutrophil
MF317_A1_AAATGGAAGGAGTATT-1	-0.766794	-6.13282	INT	Neutrophil	Neutrophil
MF317_A1_AAATGGAAGGGAACAA-1	-2.27022	-8.90164	HI	Neutrophil	Neutrophil
MF317_A1_AAATGGAAGGTGCAGT-1	-0.439355	-0.675807	HI	Neutrophil	Neutrophil
MF317_A1_AAATGGAAGGTGGCTA-1	6.33659	9.6348	NO	Others	Neutrophil
MF317_A1_AAATGGAAGGTTCATC-1	-2.25676	-4.58001	INT	Neutrophil	Neutrophil
MF317_A1_AAATGGAAGTAAACGT-1	-0.816671	-5.33007	INT	Neutrophil	Neutrophil
MF317_A1_AAATGGAAGTCGGCAA-1	-4.72795	8.21734	NO	Neutrophil	Neutrophil
MF317_A1_AAATGGAAGTTGTCGT-1	8.31936	10.323	NO	Neutrophil	Neutrophil
MF317_A1_AAATGGACATACCACA-1	-1.74419	-3.36891	NO	Neutrophil	Neutrophil
MF317_A1_AAATGGACATAGTCAC-1	-2.49475	0.383207	NO	Neutrophil	Neutrophil
MF317_A1_AAATGGAGTGAGACCA-1	-2.44233	6.74361	NO	Neutrophil	Neutrophil
MF317_A1_AAATGGAGTGAGAGGG-1	-1.2133	5.27772	NO	Neutrophil	Neutrophil
MF317_A1_AAATGGAGTTCGGCTG-1	4.20647	-0.407911	NO	Neutrophil	Neutrophil
MF317_A1_AAATGGAGTTTCACAG-1	-0.885705	4.69339	NO	Neutrophil	Neutrophil
MF317_A1_AAATGGATCACGTAGT-1	-1.2031	-5.27335	INT	Neutrophil	Neutrophil
MF317_A1_AAATGGATCGCAGTGC-1	-2.57227	-1.71709	NO	Neutrophil	Neutrophil
MF317_A1_AACAAAGAGCAATTAG-1	-2.58949	-2.79935	NO	Neutrophil	Neutrophil
MF317_A1_AACAAAGCAAATTAGG-1	-2.51467	2.36537	NO	Neutrophil	Neutrophil
MF317_A1_AACAAAGCACTACGGC-1	-5.15536	7.81468	INT	Neutrophil	Neutrophil
MF317_A1_AACAAAGGTAGTGTGG-1	-1.34765	-6.36666	HI	Neutrophil	Neutrophil
MF317_A1_AACAAAGGTCCAGCAC-1	-3.47178	0.353042	NO	Neutrophil	Neutrophil
MF317_A1_AACAAAGGTGTATTGC-1	-3.34299	8.61876	NO	Neutrophil	Neutrophil
MF317_A1_AACAAAGGTTAAACCC-1	-1.27836	-6.08947	HI	Neutrophil	Neutrophil
MF317_A1_AACAAAGTCAAGTGGG-1	-2.54056	1.77107	NO	Neutrophil	Neutrophil
MF317_A1_AACAAAGTCACGTAGT-1	-0.839512	-3.68031	NO	Neutrophil	Neutrophil
MF317_A1_AACAAAGTCCGGACTG-1	-0.336455	-3.70141	NO	Neutrophil	Neutrophil
MF317_A1_AACAAAGTCCTACCGT-1	0.0500705	-5.01331	NO	Neutrophil	Neutrophil
MF317_A1_AACAACCAGCATCAAA-1	-3.76011	0.0409313	NO	Neutrophil	Neutrophil
MF317_A1_AACAACCAGCCGGATA-1	-0.713403	-0.756357	NO	Neutrophil	Neutrophil
MF317_A1_AACAACCAGCCTATTG-1	0.678761	3.99867	NO	Others	Neutrophil
MF317_A1_AACAACCCAATAACGA-1	1.04876	2.45303	NO	Neutrophil	Neutrophil
MF317_A1_AACAACCCATGACGAG-1	-0.939045	1.06402	NO	Neutrophil	Neutrophil
MF317_A1_AACAACCGTGATGTAA-1	-2.7285	-9.00032	HI	Neutrophil	Neutrophil
MF317_A1_AACAACCTCACTACTT-1	-2.82405	-5.64096	INT	Neutrophil	Neutrophil
MF317_A1_AACAACCTCGATTGAC-1	-2.82372	-6.94381	HI	Neutrophil	Neutrophil
MF317_A1_AACAACCTCGGTGCAC-1	-2.61982	1.76964	NO	Neutrophil	Neutrophil
MF317_A1_AACAACCTCTACTGCC-1	-1.40158	-5.09104	INT	Neutrophil	Neutrophil
MF317_A1_AACAACCTCTAGTGTG-1	-3.57106	0.854772	NO	Neutrophil	Neutrophil
MF317_A1_AACAAGAAGCTCTGTA-1	-1.30255	-6.94503	HI	Neutrophil	Neutrophil
MF317_A1_AACAAGAAGTTGGGAC-1	-2.70419	-5.06991	NO	Neutrophil	Neutrophil
MF317_A1_AACAAGACACATGTTG-1	-2.79009	-0.531935	NO	Neutrophil	Neutrophil
MF317_A1_AACAAGACACGATAGG-1	8.80449	8.5206	NO	Neutrophil	Neutrophil
MF317_A1_AACAAGACATCAGTCA-1	-1.99124	5.45897	NO	Neutrophil	Neutrophil
MF317_A1_AACAAGAGTAGTGATA-1	-2.92576	1.07099	NO	Neutrophil	Neutrophil
MF317_A1_AACAAGAGTATAATGG-1	-2.90229	6.56957	NO	Neutrophil	Neutrophil
MF317_A1_AACAAGAGTTGCTGAT-1	-2.01784	3.86414	NO	Neutrophil	Neutrophil
MF317_A1_AACAAGAGTTGTGGCC-1	-2.71499	-0.275639	NO	Neutrophil	Neutrophil
MF317_A1_AACAAGATCGAGTGAG-1	6.5411	1.44359	INT	Neutrophil	Neutrophil
MF317_A1_AACACACAGACCAAAT-1	-2.78386	-4.16934	INT	Neutrophil	Neutrophil
MF317_A1_AACACACAGACTTGTC-1	-1.66538	0.580215	NO	Neutrophil	Neutrophil
MF317_A1_AACACACCACGCTGCA-1	-2.04447	-2.66287	NO	Neutrophil	Neutrophil
MF317_A1_AACACACCAGTTTCGA-1	-3.15098	1.42744	NO	Neutrophil	Neutrophil
MF317_A1_AACACACCATGTAACC-1	0.453374	3.47866	NO	Neutrophil	Neutrophil
MF317_A1_AACACACCATTCGGGC-1	-1.00083	-6.95488	INT	Neutrophil	Neutrophil
MF317_A1_AACACACGTAGACAAT-1	8.48093	10.2783	NO	Others	Neutrophil
MF317_A1_AACACACGTCCGAAGA-1	-4.82591	8.67243	NO	Neutrophil	Neutrophil
MF317_A1_AACACACTCACCCTGT-1	-0.54058	-7.83521	INT	Neutrophil	Neutrophil
MF317_A1_AACACACTCCGTGGGT-1	-0.988057	-4.89722	NO	Neutrophil	Neutrophil
MF317_A1_AACACACTCGTCGGGT-1	4.36263	-0.815068	NO	Neutrophil	Neutrophil
MF317_A1_AACAGGGAGCCTCGTG-1	-3.16507	-0.0481244	NO	Neutrophil	Neutrophil
MF317_A1_AACAGGGCAACTGTGT-1	-2.33444	-2.18703	NO	Neutrophil	Neutrophil
MF317_A1_AACAGGGCAGGTATGG-1	-3.36767	-3.39167	NO	Neutrophil	Neutrophil
MF317_A1_AACAGGGGTAACACCT-1	-1.2673	-1.82599	NO	Neutrophil	Neutrophil
MF317_A1_AACAGGGGTAAGTTGA-1	-0.815115	-0.252051	NO	Neutrophil	Neutrophil
MF317_A1_AACAGGGGTAGAGACC-1	-2.5907	8.76102	NO	Neutrophil	Neutrophil
MF317_A1_AACAGGGGTTCTGAGT-1	-3.38815	0.0953347	NO	Neutrophil	Neutrophil
MF317_A1_AACAGGGTCAACTGGT-1	-0.984752	2.65656	NO	Neutrophil	Neutrophil
MF317_A1_AACAGGGTCCTGGTCT-1	-2.51808	3.67319	NO	Neutrophil	Neutrophil
MF317_A1_AACCAACAGTCTTCGA-1	-3.07614	-6.934	HI	Neutrophil	Neutrophil
MF317_A1_AACCAACCACACCTTC-1	-2.3898	0.81406	NO	Neutrophil	Neutrophil
MF317_A1_AACCAACCACAGAGCA-1	-3.65713	8.98736	NO	Neutrophil	Neutrophil
MF317_A1_AACCAACCACATCATG-1	-4.27776	-7.11467	HI	Neutrophil	Neutrophil
MF317_A1_AACCAACCATGGATCT-1	-3.71662	-5.15384	NO	Neutrophil	Neutrophil
MF317_A1_AACCAACGTAAGGAGA-1	-1.89041	-5.85522	INT	Neutrophil	Neutrophil
MF317_A1_AACCAACGTTCTAACG-1	-1.44871	6.49636	NO	Neutrophil	Neutrophil
MF317_A1_AACCAACTCACATACG-1	-2.33811	1.09523	NO	Neutrophil	Neutrophil
MF317_A1_AACCAACTCTTCTCAA-1	-1.62661	-1.65561	NO	Neutrophil	Neutrophil
MF317_A1_AACCACAAGACCATGG-1	9.27748	9.68101	NO	Neutrophil	Neutrophil
MF317_A1_AACCACAAGTCCCGGT-1	-2.28774	-0.784233	NO	Neutrophil	Neutrophil
MF317_A1_AACCACAAGTTCGCAT-1	-3.26227	-0.0564937	NO	Neutrophil	Neutrophil
MF317_A1_AACCACACAAATACGA-1	-2.54098	1.83851	NO	Neutrophil	Neutrophil
MF317_A1_AACCACACAAGTGGAC-1	-3.20709	1.11842	NO	Neutrophil	Neutrophil
MF317_A1_AACCACACATATCTCT-1	7.31907	3.56826	NO	Neutrophil	Neutrophil
MF317_A1_AACCACAGTACCTTCC-1	-2.82568	-0.996117	NO	Neutrophil	Neutrophil
MF317_A1_AACCACAGTACTTCCC-1	-2.07004	3.91776	NO	Neutrophil	Neutrophil
MF317_A1_AACCACAGTTCTCGTC-1	-1.39148	-0.959456	NO	Neutrophil	Neutrophil
MF317_A1_AACCACATCAACTTTC-1	-3.37395	-6.72937	INT	Neutrophil	Neutrophil
MF317_A1_AACCACATCAAGATAG-1	-3.03584	-5.75566	NO	Neutrophil	Neutrophil
MF317_A1_AACCACATCCGACAGC-1	-0.429138	6.05902	NO	Others	Neutrophil
MF317_A1_AACCACATCCTCAGAA-1	-5.19321	8.02033	INT	Neutrophil	Neutrophil
MF317_A1_AACCACATCGACCATA-1	0.571286	4.19281	NO	Others	Neutrophil
MF317_A1_AACCATGAGCTGGCTC-1	6.46928	6.97102	NO	Neutrophil	Neutrophil
MF317_A1_AACCATGAGGACGCAT-1	-0.517472	-3.33924	INT	Neutrophil	Neutrophil
MF317_A1_AACCATGAGGATACCG-1	-0.653111	6.18753	NO	Neutrophil	Neutrophil
MF317_A1_AACCATGAGGTCCTGC-1	-0.440834	-7.0183	HI	Neutrophil	Neutrophil
MF317_A1_AACCATGAGTAACCTC-1	-0.409387	-7.38961	INT	Neutrophil	Neutrophil
MF317_A1_AACCATGCAACTTGGT-1	-1.18154	0.76472	NO	Neutrophil	Neutrophil
MF317_A1_AACCCAAAGACTTCCA-1	-2.53303	-0.848655	NO	Neutrophil	Neutrophil
MF317_A1_AACCCAAAGAGAGAAC-1	-2.89557	-8.04587	HI	Neutrophil	Neutrophil
MF317_A1_AACCCAAAGAGTGGCT-1	-2.88915	8.75091	NO	Neutrophil	Neutrophil
MF317_A1_AACCCAAAGCCTCAAT-1	1.85654	3.10598	NO	Others	Neutrophil
MF317_A1_AACCCAAAGGTTCTTG-1	-3.13202	-0.955094	NO	Neutrophil	Neutrophil
MF317_A1_AACCCAAAGTAAGAGG-1	-1.7489	-3.99446	NO	Neutrophil	Neutrophil
MF317_A1_AACCCAAAGTCCTGCG-1	-2.99293	1.4919	NO	Neutrophil	Neutrophil
MF317_A1_AACCCAACAACAGAGC-1	-2.5981	2.02438	INT	Neutrophil	Neutrophil
MF317_A1_AACCCAACACCAAAGG-1	-3.59382	-4.04584	NO	Neutrophil	Neutrophil
MF317_A1_AACCCAACATCGATGT-1	-0.550029	-5.1554	NO	Neutrophil	Neutrophil
MF317_A1_AACCCAACATCGCTCT-1	-3.56597	1.35383	NO	Neutrophil	Neutrophil
MF317_A1_AACCCAACATGCCATA-1	-1.09814	-5.61214	INT	Neutrophil	Neutrophil
MF317_A1_AACCCAAGTAGGACTG-1	-1.30871	3.51131	NO	Neutrophil	Neutrophil
MF317_A1_AACCCAAGTCAAGCCC-1	-2.24982	-0.229913	NO	Neutrophil	Neutrophil
MF317_A1_AACCCAAGTGAGGAAA-1	-1.63353	-4.64435	INT	Neutrophil	Neutrophil
MF317_A1_AACCCAATCGAGAGCA-1	-3.68095	-4.99054	NO	Neutrophil	Neutrophil
MF317_A1_AACCTGAAGAAATTGC-1	8.5079	8.66208	NO	Neutrophil	Neutrophil
MF317_A1_AACCTGAAGCCTGAAG-1	-2.35361	-4.97421	NO	Neutrophil	Neutrophil
MF317_A1_AACCTGAAGGTCCCTG-1	-2.52593	-4.55612	NO	Neutrophil	Neutrophil
MF317_A1_AACCTGAAGTAATCCC-1	-0.342422	-2.8418	NO	Neutrophil	Neutrophil
MF317_A1_AACCTGAAGTGGAATT-1	9.43918	8.55674	NO	Others	Neutrophil
MF317_A1_AACCTGACAGTCACGC-1	-2.70814	-2.80499	NO	Neutrophil	Neutrophil
MF317_A1_AACCTGACATCTCATT-1	1.13061	2.94428	NO	Neutrophil	Neutrophil
MF317_A1_AACCTGACATGTACGT-1	-3.94697	7.50673	NO	Neutrophil	Neutrophil
MF317_A1_AACCTGACATTACTCT-1	-1.22872	-1.91632	NO	Neutrophil	Neutrophil
MF317_A1_AACCTGAGTAGCCAGA-1	-2.47874	-4.62795	NO	Neutrophil	Neutrophil
MF317_A1_AACCTGAGTGAGATTA-1	-0.862168	-7.59808	HI	Neutrophil	Neutrophil
MF317_A1_AACCTGAGTGGCATCC-1	-2.84717	0.507224	NO	Neutrophil	Neutrophil
MF317_A1_AACCTGATCAGTGTCA-1	-3.02142	2.0352	NO	Neutrophil	Neutrophil
MF317_A1_AACCTGATCCGTGACG-1	-1.8687	-6.23627	HI	Neutrophil	Neutrophil
MF317_A1_AACCTGATCGCGATCG-1	-2.5045	1.31906	NO	Neutrophil	Neutrophil
MF317_A1_AACCTGATCGGTGTTA-1	-2.75565	2.49539	NO	Neutrophil	Neutrophil
MF317_A1_AACCTGATCGTGTGGC-1	-2.01338	-2.38267	NO	Neutrophil	Neutrophil
MF317_A1_AACCTGATCTGCTAGA-1	-2.50396	-3.65725	INT	Neutrophil	Neutrophil
MF317_A1_AACCTTTAGACTTCCA-1	-4.55335	7.86923	INT	Neutrophil	Neutrophil
MF317_A1_AACCTTTAGATTGACA-1	-2.09275	3.26144	NO	Neutrophil	Neutrophil
MF317_A1_AACCTTTAGGACAGTC-1	-2.76057	-1.90919	NO	Neutrophil	Neutrophil
MF317_A1_AACCTTTAGGAGAATG-1	-1.44231	-2.56888	INT	Neutrophil	Neutrophil
MF317_A1_AACCTTTCAAGCGGAT-1	-0.847562	-3.16307	INT	Neutrophil	Neutrophil
MF317_A1_AACCTTTCACGGTGAA-1	-4.44093	8.75011	INT	Neutrophil	Neutrophil
MF317_A1_AACCTTTGTGGGTTGA-1	-2.75137	-7.85322	NO	Neutrophil	Neutrophil
MF317_A1_AACCTTTTCACCGGGT-1	-0.832115	-3.8871	NO	Neutrophil	Neutrophil
MF317_A1_AACGAAAAGAGGCTGT-1	-2.54259	-5.35255	INT	Neutrophil	Neutrophil
MF317_A1_AACGAAAAGCCGATAG-1	-3.14973	-8.4751	NO	Neutrophil	Neutrophil
MF317_A1_AACGAAAAGTCAGAGC-1	-3.63362	-0.231161	NO	Neutrophil	Neutrophil
MF317_A1_AACGAAAAGTTTAGGA-1	-0.956165	-7.85023	INT	Neutrophil	Neutrophil
MF317_A1_AACGAAACAAATGGAT-1	-2.06528	-2.86855	NO	Neutrophil	Neutrophil
MF317_A1_AACGAAACAATTGAGA-1	-2.99977	-7.84657	NO	Neutrophil	Neutrophil
MF317_A1_AACGAAACACCGAATT-1	-1.3358	1.57867	NO	Neutrophil	Neutrophil
MF317_A1_AACGAAACAGCCGTCA-1	-1.02107	-3.47452	NO	Neutrophil	Others
MF317_A1_AACGAAACATAGATCC-1	-1.20522	6.11389	NO	Neutrophil	Neutrophil
MF317_A1_AACGAAACATATGGCT-1	-0.867438	-7.33861	INT	Neutrophil	Neutrophil
MF317_A1_AACGAAACATGTTACG-1	-1.73217	2.24036	NO	Neutrophil	Neutrophil
MF317_A1_AACGAAAGTAGTTACC-1	-3.78003	8.60921	NO	Neutrophil	Neutrophil
MF317_A1_AACGAAATCCTACTGC-1	-0.349999	-6.35223	HI	Neutrophil	Neutrophil
MF317_A1_AACGGGAAGTATTAGG-1	-2.64686	-0.700964	NO	Neutrophil	Neutrophil
MF317_A1_AACGGGACACAAGCAG-1	-3.6851	7.93874	NO	Neutrophil	Neutrophil
MF317_A1_AACGGGACACGTTCGG-1	-1.30286	-5.47005	HI	Neutrophil	Neutrophil
MF317_A1_AACGGGACACTCAGAT-1	-3.788	-4.52897	NO	Neutrophil	Neutrophil
MF317_A1_AACGGGACAGAGATTA-1	-3.44829	-8.79219	HI	Neutrophil	Neutrophil
MF317_A1_AACGGGACATAGGCGA-1	-2.26577	-2.82348	NO	Neutrophil	Neutrophil
MF317_A1_AACGGGACATGACTAC-1	-0.476329	4.91581	INT	Neutrophil	Neutrophil
MF317_A1_AACGGGACATTGGCAT-1	-4.9511	8.33948	INT	Neutrophil	Neutrophil
MF317_A1_AACGGGAGTATGATCC-1	-3.31472	4.66709	NO	Neutrophil	Neutrophil
MF317_A1_AACGGGAGTATGTCAC-1	-0.567816	-4.82524	NO	Neutrophil	Neutrophil
MF317_A1_AACGGGAGTCGTGCCA-1	-4.15722	8.74755	NO	Neutrophil	Neutrophil
MF317_A1_AACGGGATCAAAGCCT-1	0.0591212	2.58553	NO	Neutrophil	Neutrophil
MF317_A1_AACGGGATCACGGACC-1	-0.816489	-7.05646	HI	Neutrophil	Neutrophil
MF317_A1_AACGGGATCCACACCT-1	-1.82573	4.25463	NO	Neutrophil	Neutrophil
MF317_A1_AACGGGATCCACAGCG-1	-0.946407	-5.23018	HI	Neutrophil	Neutrophil
MF317_A1_AACGGGATCCTTCTAA-1	-3.41804	8.61852	NO	Neutrophil	Neutrophil
MF317_A1_AACGTCAAGCTAAACA-1	-0.484079	0.405813	NO	Neutrophil	Neutrophil
MF317_A1_AACGTCAAGGACAGCT-1	-3.36967	0.256622	INT	Neutrophil	Neutrophil
MF317_A1_AACGTCAAGGTAGTAT-1	-2.64847	0.901669	NO	Neutrophil	Neutrophil
MF317_A1_AACGTCACACATTGTG-1	1.33701	3.8684	NO	Others	Neutrophil
MF317_A1_AACGTCACAGAGGAAA-1	-0.871836	0.693299	NO	Neutrophil	Neutrophil
MF317_A1_AACGTCACAGTAACAA-1	-0.578309	-5.92717	HI	Neutrophil	Neutrophil
MF317_A1_AACGTCAGTCCCGCAA-1	-3.30439	-0.485777	INT	Neutrophil	Neutrophil
MF317_A1_AACGTCAGTGAATGAT-1	-2.44755	2.42309	NO	Neutrophil	Neutrophil
MF317_A1_AACGTCATCCCTCAAC-1	3.40694	14.4227	NO	Neutrophil	Neutrophil
MF317_A1_AACGTCATCGTTGTTT-1	-1.6456	-1.99168	INT	Neutrophil	Neutrophil
MF317_A1_AACTTCTAGGACAAGA-1	-3.14514	-6.57341	INT	Neutrophil	Neutrophil
MF317_A1_AACTTCTAGGTAGCAC-1	-0.0843348	2.14268	NO	Neutrophil	Neutrophil
MF317_A1_AACTTCTAGGTTCTAC-1	-3.77832	-6.54283	HI	Neutrophil	Neutrophil
MF317_A1_AACTTCTAGTCATAGA-1	-3.13714	5.24988	NO	Neutrophil	Neutrophil
MF317_A1_AACTTCTAGTGCCAGA-1	6.31609	9.76424	NO	Others	Neutrophil
MF317_A1_AACTTCTCACGCAAAG-1	-3.62446	-0.300897	NO	Neutrophil	Neutrophil
MF317_A1_AACTTCTCACTCACTC-1	-0.587536	-1.16154	HI	Neutrophil	Neutrophil
MF317_A1_AACTTCTCAGAACATA-1	-2.84584	1.51427	NO	Neutrophil	Neutrophil
MF317_A1_AACTTCTCAGTAGGAC-1	-2.06361	-1.95857	NO	Neutrophil	Neutrophil
MF317_A1_AACTTCTCATGGCGCT-1	-3.26698	2.05774	NO	Neutrophil	Neutrophil
MF317_A1_AACTTCTTCTATTGTC-1	-1.47245	5.52615	NO	Neutrophil	Neutrophil
MF317_A1_AAGAACAAGTCGTCTA-1	-3.02406	-0.392813	INT	Neutrophil	Neutrophil
MF317_A1_AAGAACACACAACGAG-1	-1.25459	-4.67157	INT	Neutrophil	Neutrophil
MF317_A1_AAGAACAGTACCAGAG-1	-0.505411	0.472769	INT	Neutrophil	Neutrophil
MF317_A1_AAGAACAGTATGATCC-1	-1.90028	-6.4522	HI	Neutrophil	Neutrophil
MF317_A1_AAGAACATCGTACACA-1	-2.50535	2.98111	NO	Neutrophil	Neutrophil
MF317_A1_AAGAACATCTCTAGGA-1	-1.19639	6.00871	NO	Neutrophil	Neutrophil
MF317_A1_AAGAACATCTTGGATG-1	-2.75196	-0.675214	NO	Neutrophil	Neutrophil
MF317_A1_AAGACAAAGCGAGAAA-1	-2.29815	6.2353	NO	Neutrophil	Neutrophil
MF317_A1_AAGACAAAGGGTGGGA-1	-2.21666	-0.0604427	NO	Neutrophil	Neutrophil
MF317_A1_AAGACAAAGTTGGAAT-1	-1.53708	-7.27417	HI	Neutrophil	Neutrophil
MF317_A1_AAGACAACACCCAAGC-1	-1.88982	2.96178	NO	Neutrophil	Neutrophil
MF317_A1_AAGACAACACGAGGAT-1	4.5183	-0.769167	NO	Neutrophil	Neutrophil
MF317_A1_AAGACAACATCAGCAT-1	-1.96598	2.98768	NO	Neutrophil	Neutrophil
MF317_A1_AAGACAAGTTAAGCAA-1	8.82112	7.32067	NO	Others	Neutrophil
MF317_A1_AAGACTCAGTCCTGCG-1	-0.508167	-7.06028	HI	Neutrophil	Neutrophil
MF317_A1_AAGACTCCAAGCACAG-1	-1.01499	-6.22593	HI	Neutrophil	Neutrophil
MF317_A1_AAGACTCCAGTCGGTC-1	1.3963	2.80024	NO	Neutrophil	Neutrophil
MF317_A1_AAGACTCGTGCAACGA-1	-3.80455	-5.97164	NO	Neutrophil	Neutrophil
MF317_A1_AAGACTCGTTCAAAGA-1	-3.13604	-5.30143	INT	Neutrophil	Neutrophil
MF317_A1_AAGACTCTCAGGACAG-1	-0.363529	-6.014	HI	Neutrophil	Neutrophil
MF317_A1_AAGACTCTCATAGACC-1	8.91453	-0.228033	NO	Others	Neutrophil
MF317_A1_AAGACTCTCCCGTTGT-1	-2.30181	-7.79875	HI	Neutrophil	Neutrophil
MF317_A1_AAGACTCTCGACACTA-1	8.99333	8.21123	NO	Others	Neutrophil
MF317_A1_AAGACTCTCGCCTCTA-1	-1.31099	-7.92658	INT	Neutrophil	Neutrophil
MF317_A1_AAGACTCTCGTAGCTA-1	-4.05761	-8.03903	HI	Neutrophil	Neutrophil
MF317_A1_AAGATAGCAAGAAATC-1	-2.70142	1.81366	NO	Neutrophil	Neutrophil
MF317_A1_AAGATAGCACCGTGGT-1	-1.05861	-4.5129	NO	Neutrophil	Neutrophil
MF317_A1_AAGATAGCACGGTGTC-1	2.42162	12.7719	NO	Others	Neutrophil
MF317_A1_AAGATAGCATACCACA-1	-2.29851	-2.56101	NO	Neutrophil	Neutrophil
MF317_A1_AAGATAGCATCATGAC-1	-1.5487	-5.72509	INT	Neutrophil	Neutrophil
MF317_A1_AAGATAGCATGAGAAT-1	-2.8607	-0.907351	NO	Neutrophil	Neutrophil
MF317_A1_AAGATAGGTCCTTGTC-1	-2.63847	-4.49214	INT	Neutrophil	Neutrophil
MF317_A1_AAGATAGTCCCAGGAC-1	-1.46567	-8.1145	HI	Neutrophil	Neutrophil
MF317_A1_AAGATAGTCTATCGGA-1	-3.38035	-2.72532	NO	Neutrophil	Neutrophil
MF317_A1_AAGATAGTCTGGACCG-1	-0.859233	-6.67233	HI	Neutrophil	Neutrophil
MF317_A1_AAGCATCCAACCACAT-1	-2.98097	0.498449	NO	Neutrophil	Neutrophil
MF317_A1_AAGCATCCACTTGTGA-1	-1.98156	-1.96689	NO	Neutrophil	Neutrophil
MF317_A1_AAGCATCCAGCGGTTC-1	-1.15104	-2.97577	INT	Neutrophil	Neutrophil
MF317_A1_AAGCATCGTTACGATC-1	-3.57601	4.00156	NO	Neutrophil	Neutrophil
MF317_A1_AAGCATCGTTGCTGAT-1	-2.52724	2.23378	NO	Neutrophil	Neutrophil
MF317_A1_AAGCATCTCAACTCTT-1	-4.48655	-7.27555	HI	Neutrophil	Neutrophil
MF317_A1_AAGCATCTCACTGGGC-1	-2.56345	-3.58468	INT	Neutrophil	Neutrophil
MF317_A1_AAGCATCTCCGTATAG-1	-3.34883	-8.09757	HI	Neutrophil	Neutrophil
MF317_A1_AAGCATCTCTCATAGG-1	-2.22618	5.72635	NO	Neutrophil	Neutrophil
MF317_A1_AAGCCATAGAACAGGA-1	-2.17745	-4.32561	NO	Neutrophil	Neutrophil
MF317_A1_AAGCCATAGCAAGTGC-1	-3.94807	-4.5972	NO	Neutrophil	Neutrophil
MF317_A1_AAGCCATAGCCTGACC-1	0.123216	3.34691	NO	Neutrophil	Neutrophil
MF317_A1_AAGCCATAGGTATAGT-1	-2.37094	-1.54847	NO	Neutrophil	Neutrophil
MF317_A1_AAGCCATAGTGCTCAT-1	-2.36282	-0.249271	NO	Neutrophil	Neutrophil
MF317_A1_AAGCCATCAGCGAACA-1	-1.55435	-3.44101	INT	Neutrophil	Neutrophil
MF317_A1_AAGCCATGTGCCGGTT-1	-3.51881	-5.40984	NO	Neutrophil	Neutrophil
MF317_A1_AAGCCATGTGGCAGAT-1	-2.06345	2.715	NO	Neutrophil	Neutrophil
MF317_A1_AAGCCATGTTGCTAGT-1	-2.98795	-0.587064	NO	Neutrophil	Neutrophil
MF317_A1_AAGCCATTCCATAGAC-1	-3.01979	-1.19398	NO	Neutrophil	Neutrophil
MF317_A1_AAGCCATTCGGTCTGG-1	-0.962567	2.11158	NO	Neutrophil	Neutrophil
MF317_A1_AAGCCATTCTTACCGC-1	-1.90873	-2.00142	NO	Neutrophil	Neutrophil
MF317_A1_AAGCGAGAGAAGGATG-1	-5.4431	8.1939	NO	Neutrophil	Neutrophil
MF317_A1_AAGCGAGAGCATTTGC-1	-2.83871	6.5776	NO	Others	Neutrophil
MF317_A1_AAGCGAGAGCCTGCCA-1	-0.185269	-5.84921	HI	Neutrophil	Neutrophil
MF317_A1_AAGCGAGAGCTCTATG-1	-3.00873	3.06701	NO	Neutrophil	Neutrophil
MF317_A1_AAGCGAGAGTCCCAAT-1	-1.41907	-1.98516	NO	Neutrophil	Neutrophil
MF317_A1_AAGCGAGCAGAGCGTA-1	7.1027	9.65854	NO	Neutrophil	Neutrophil
MF317_A1_AAGCGAGGTAGAGCTG-1	-1.63088	-4.42691	INT	Neutrophil	Neutrophil
MF317_A1_AAGCGAGGTCGTGTTA-1	-3.45398	4.08442	NO	Neutrophil	Neutrophil
MF317_A1_AAGCGAGGTGACCGTC-1	-1.09974	-2.80647	NO	Neutrophil	Neutrophil
MF317_A1_AAGCGAGGTGTAGTGG-1	-1.75365	6.60873	NO	Neutrophil	Neutrophil
MF317_A1_AAGCGAGGTGTGGACA-1	-1.24801	-3.40206	NO	Neutrophil	Neutrophil
MF317_A1_AAGCGAGTCATGAGTC-1	-0.821678	-5.11716	HI	Neutrophil	Neutrophil
MF317_A1_AAGCGTTAGCGGATCA-1	-1.01862	4.37282	NO	Neutrophil	Neutrophil
MF317_A1_AAGCGTTAGCTCCATA-1	1.40374	2.85402	INT	Neutrophil	Neutrophil
MF317_A1_AAGCGTTAGCTGTTCA-1	-1.01519	-3.24812	NO	Neutrophil	Neutrophil
MF317_A1_AAGCGTTAGGTCGCCT-1	-2.35883	3.46785	NO	Neutrophil	Neutrophil
MF317_A1_AAGCGTTCACATTCGA-1	-1.14229	-4.56394	INT	Neutrophil	Neutrophil
MF317_A1_AAGCGTTCAGTCGTTA-1	-1.53557	-3.6217	INT	Neutrophil	Neutrophil
MF317_A1_AAGCGTTGTAATCAAG-1	-2.35286	2.94476	NO	Neutrophil	Neutrophil
MF317_A1_AAGCGTTGTCCCGTGA-1	5.73688	7.03684	HI	Neutrophil	Neutrophil
MF317_A1_AAGCGTTGTGAGTCAG-1	-3.40406	1.56267	NO	Neutrophil	Neutrophil
MF317_A1_AAGCGTTGTGATTGGG-1	9.34137	8.38202	NO	Others	Neutrophil
MF317_A1_AAGCGTTGTTACTCAG-1	-4.45307	-6.38079	HI	Neutrophil	Neutrophil
MF317_A1_AAGCGTTTCGCGTGCA-1	-0.679209	4.45375	NO	Neutrophil	Neutrophil
MF317_A1_AAGCGTTTCGTACCTC-1	-4.03309	-7.70357	NO	Neutrophil	Neutrophil
MF317_A1_AAGCGTTTCGTGACTA-1	-2.74416	1.01043	NO	Neutrophil	Neutrophil
MF317_A1_AAGGAATCATGTGGCC-1	-3.49928	-7.69687	NO	Neutrophil	Neutrophil
MF317_A1_AAGGAATGTATGTCCA-1	-0.899763	-8.47565	HI	Neutrophil	Neutrophil
MF317_A1_AAGGAATGTTTCTTAC-1	-3.6207	-5.65284	INT	Neutrophil	Neutrophil
MF317_A1_AAGGTAAAGATCCAAA-1	-2.72867	-9.14675	INT	Neutrophil	Neutrophil
MF317_A1_AAGGTAAAGCTGCCAC-1	-0.873063	-4.38964	INT	Neutrophil	Neutrophil
MF317_A1_AAGGTAAAGGCTTCCG-1	-1.02837	-3.27968	INT	Neutrophil	Neutrophil
MF317_A1_AAGGTAAAGGGTACAC-1	-0.919098	-4.96175	INT	Neutrophil	Neutrophil
MF317_A1_AAGGTAACAACTGATC-1	-0.761016	5.70045	NO	Neutrophil	Neutrophil
MF317_A1_AAGGTAACAAGAGGCT-1	-0.32648	0.166592	INT	Neutrophil	Neutrophil
MF317_A1_AAGGTAACACAGAGCA-1	-2.22821	5.54366	NO	Neutrophil	Neutrophil
MF317_A1_AAGGTAACACAGCCAC-1	-3.11491	-4.70664	INT	Neutrophil	Neutrophil
MF317_A1_AAGGTAACAGGTTACT-1	7.24586	3.21864	NO	Others	Neutrophil
MF317_A1_AAGGTAACAGTTGCGC-1	1.50392	2.68956	NO	Neutrophil	Neutrophil
MF317_A1_AAGGTAACATCGGAGA-1	-2.33625	-5.40707	NO	Neutrophil	Neutrophil
MF317_A1_AAGGTAAGTATCCTTT-1	-2.69406	-0.92865	NO	Neutrophil	Neutrophil
MF317_A1_AAGGTAAGTGGCTCTG-1	-3.07091	-9.47544	HI	Others	Neutrophil
MF317_A1_AAGGTAATCCGCACGA-1	-1.79994	-2.5081	NO	Neutrophil	Neutrophil
MF317_A1_AAGGTAATCGTGCGAC-1	-2.5291	-8.177	INT	Neutrophil	Neutrophil
MF317_A1_AAGGTAATCGTGGCGT-1	-0.871089	5.7951	NO	Neutrophil	Neutrophil
MF317_A1_AAGTACCAGCAAGCCA-1	-3.26203	0.196531	INT	Neutrophil	Neutrophil
MF317_A1_AAGTACCCATAAGCGG-1	-1.76683	-1.99809	NO	Neutrophil	Neutrophil
MF317_A1_AAGTACCGTATGACAA-1	-0.318842	3.07221	NO	Neutrophil	Neutrophil
MF317_A1_AAGTACCGTCTGTTAG-1	6.44863	6.89585	INT	Neutrophil	Neutrophil
MF317_A1_AAGTACCTCATCCTAT-1	-1.95204	-2.9155	INT	Neutrophil	Neutrophil
MF317_A1_AAGTACCTCGGTCGGT-1	-3.21069	0.852463	NO	Neutrophil	Neutrophil
MF317_A1_AAGTACCTCGTCACCT-1	-2.68377	-7.42469	HI	Neutrophil	Neutrophil
MF317_A1_AAGTCGTAGAGTCAAT-1	-2.70861	-1.586	NO	Neutrophil	Neutrophil
MF317_A1_AAGTCGTCAGGTCAGA-1	-2.79384	1.45218	NO	Neutrophil	Neutrophil
MF317_A1_AAGTCGTCAGTTAGGG-1	-1.8006	-4.31842	INT	Neutrophil	Neutrophil
MF317_A1_AAGTCGTGTCCTGAAT-1	-3.47387	8.57619	NO	Neutrophil	Neutrophil
MF317_A1_AAGTCGTGTCTTGAGT-1	-2.99288	2.3189	NO	Neutrophil	Neutrophil
MF317_A1_AAGTCGTGTCTTGTCC-1	-2.37773	-9.03103	INT	Neutrophil	Neutrophil
MF317_A1_AAGTCGTTCCACGAAT-1	-1.48999	4.65018	NO	Neutrophil	Neutrophil
MF317_A1_AAGTCGTTCGCGTGCA-1	-1.89084	5.57214	NO	Neutrophil	Neutrophil
MF317_A1_AAGTCGTTCTCTGGTC-1	-1.30599	2.91875	NO	Neutrophil	Neutrophil
MF317_A1_AAGTCGTTCTTACGGA-1	5.62881	7.08806	INT	Neutrophil	Neutrophil
MF317_A1_AAGTGAAAGAGTCTGG-1	-3.03006	-8.62041	NO	Neutrophil	Neutrophil
MF317_A1_AAGTGAACAAAGTATG-1	-1.07048	-4.89532	HI	Neutrophil	Neutrophil
MF317_A1_AAGTGAACAACTAGAA-1	-2.22971	-4.91836	NO	Neutrophil	Neutrophil
MF317_A1_AAGTGAACACGGTGAA-1	-1.79102	-4.2268	NO	Neutrophil	Neutrophil
MF317_A1_AAGTGAACAGAACTCT-1	0.353143	3.18319	NO	Neutrophil	Neutrophil
MF317_A1_AAGTGAACAGCAATTC-1	0.735143	4.1362	NO	Others	Neutrophil
MF317_A1_AAGTGAACAGTGACCC-1	-3.14196	2.2524	NO	Neutrophil	Neutrophil
MF317_A1_AAGTGAAGTCGCAACC-1	-1.09493	-6.93115	INT	Neutrophil	Others
MF317_A1_AAGTGAAGTGCCTTCT-1	-3.02188	1.37849	NO	Neutrophil	Neutrophil
MF317_A1_AAGTGAAGTGCGAGTA-1	-5.09856	7.71486	NO	Neutrophil	Neutrophil
MF317_A1_AAGTGAATCAACCGAT-1	-3.61849	-5.7424	INT	Neutrophil	Neutrophil
MF317_A1_AAGTGAATCAAGTAAG-1	-2.25239	-3.49104	INT	Neutrophil	Neutrophil
MF317_A1_AAGTGAATCAGAGTGG-1	-2.52813	-6.02777	INT	Neutrophil	Neutrophil
MF317_A1_AAGTGAATCAGGACAG-1	3.08486	12.6048	NO	Others	Neutrophil
MF317_A1_AAGTGAATCTAACACG-1	-4.67388	-7.04589	HI	Neutrophil	Neutrophil
MF317_A1_AAGTGAATCTTGGATG-1	-1.25781	1.23228	NO	Neutrophil	Neutrophil
MF317_A1_AAGTTCGAGGGCATGT-1	-0.822614	-5.54679	INT	Neutrophil	Neutrophil
MF317_A1_AAGTTCGAGTGCAAAT-1	-2.38675	-6.75606	INT	Neutrophil	Neutrophil
MF317_A1_AAGTTCGCAAACTCTG-1	-1.68908	2.41188	NO	Neutrophil	Neutrophil
MF317_A1_AAGTTCGCAACAGTGG-1	-2.75812	-3.66896	INT	Neutrophil	Neutrophil
MF317_A1_AAGTTCGCACAATCTG-1	-2.57246	5.68102	NO	Neutrophil	Neutrophil
MF317_A1_AAGTTCGCACTGGCGT-1	8.38768	10.3069	NO	Neutrophil	Neutrophil
MF317_A1_AAGTTCGCAGCTATTG-1	-1.11193	-5.05697	NO	Neutrophil	Neutrophil
MF317_A1_AAGTTCGTCAGGAACG-1	-0.513143	-7.41474	INT	Neutrophil	Neutrophil
MF317_A1_AAGTTCGTCAGTGATC-1	-0.576887	0.579615	NO	Neutrophil	Neutrophil
MF317_A1_AATAGAGAGCCGGATA-1	9.2595	-4.41812	HI	Neutrophil	Neutrophil
MF317_A1_AATAGAGAGTAAAGCT-1	-3.47617	2.74259	NO	Neutrophil	Neutrophil
MF317_A1_AATAGAGAGTCATGCT-1	6.19278	9.84704	NO	Neutrophil	Neutrophil
MF317_A1_AATAGAGAGTTGTCGT-1	-2.63534	1.64623	NO	Neutrophil	Neutrophil
MF317_A1_AATAGAGCACGCTGCA-1	-4.03736	-5.7063	NO	Neutrophil	Neutrophil
MF317_A1_AATAGAGCAGACCTGC-1	6.05541	9.70374	NO	Neutrophil	Neutrophil
MF317_A1_AATAGAGCAGTTGTCA-1	-2.09535	-3.22178	INT	Neutrophil	Neutrophil
MF317_A1_AATAGAGGTAACCCTA-1	-0.514288	-7.42922	HI	Neutrophil	Neutrophil
MF317_A1_AATAGAGGTTGCTTGA-1	-2.333	4.06723	NO	Neutrophil	Neutrophil
MF317_A1_AATAGAGTCAGGGTAG-1	-4.02896	7.11979	NO	Neutrophil	Neutrophil
MF317_A1_AATAGAGTCATTTACC-1	-1.21063	2.88018	NO	Neutrophil	Neutrophil
MF317_A1_AATAGAGTCCGAACGC-1	-2.7046	3.81071	NO	Neutrophil	Neutrophil
MF317_A1_AATAGAGTCGTCGACG-1	-1.69013	-8.41394	INT	Neutrophil	Neutrophil
MF317_A1_AATAGAGTCTGGCTGG-1	8.525	9.76753	NO	Others	Neutrophil
MF317_A1_AATAGAGTCTGTCCGT-1	-2.50662	8.765	NO	Neutrophil	Neutrophil
MF317_A1_AATCACGAGAAAGCGA-1	-4.03612	-7.99707	HI	Neutrophil	Neutrophil
MF317_A1_AATCACGAGCCACCGT-1	1.48131	3.03975	NO	Neutrophil	Neutrophil
MF317_A1_AATCACGAGCCGATAG-1	-3.03258	-0.73281	INT	Neutrophil	Neutrophil
MF317_A1_AATCACGAGGCTCAAG-1	-3.77445	-4.55894	INT	Neutrophil	Neutrophil
MF317_A1_AATCACGAGTGATGGC-1	-2.71292	3.83162	NO	Neutrophil	Neutrophil
MF317_A1_AATCACGAGTTTGGCT-1	-2.70978	0.577821	NO	Neutrophil	Neutrophil
MF317_A1_AATCACGCACCCTGAG-1	-2.25935	7.25254	NO	Neutrophil	Neutrophil
MF317_A1_AATCACGCACCTCAGG-1	-0.574258	-6.74902	INT	Neutrophil	Neutrophil
MF317_A1_AATCACGCACGAGGAT-1	-2.27584	-1.75412	NO	Neutrophil	Neutrophil
MF317_A1_AATCACGCAGACTGCC-1	-3.59958	0.687116	NO	Neutrophil	Neutrophil
MF317_A1_AATCACGCATCCTTCG-1	-4.85886	9.1719	NO	Neutrophil	Neutrophil
MF317_A1_AATCACGGTAATCAGA-1	-3.00281	1.54425	NO	Neutrophil	Neutrophil
MF317_A1_AATCACGGTAGCTTAC-1	2.57904	13.1356	NO	Others	Neutrophil
MF317_A1_AATCACGGTTGTGCCG-1	-1.46859	0.584655	NO	Neutrophil	Neutrophil
MF317_A1_AATCACGTCAGCCTTC-1	7.86029	10.0029	NO	Neutrophil	Neutrophil
MF317_A1_AATCACGTCATCGTAG-1	-2.41871	0.498017	NO	Neutrophil	Neutrophil
MF317_A1_AATCGACAGACTTCCA-1	-0.744392	0.71178	INT	Neutrophil	Neutrophil
MF317_A1_AATCGACAGATAGCTA-1	-0.959133	-5.4313	HI	Neutrophil	Neutrophil
MF317_A1_AATCGACAGCCGGATA-1	-2.74442	-2.52424	NO	Neutrophil	Neutrophil
MF317_A1_AATCGACAGCGAGAAA-1	-1.91558	5.15987	NO	Neutrophil	Neutrophil
MF317_A1_AATCGACCAACTAGAA-1	0.321359	3.08123	NO	Others	Neutrophil
MF317_A1_AATCGACCACTGTCGG-1	6.35584	6.9466	NO	Neutrophil	Neutrophil
MF317_A1_AATCGACCAGAGTTGG-1	-0.687247	1.64702	NO	Neutrophil	Neutrophil
MF317_A1_AATCGACCAGTGTGGA-1	-3.64656	6.18173	INT	Neutrophil	Neutrophil
MF317_A1_AATCGACCATGTCTAG-1	-0.857491	-5.65061	INT	Neutrophil	Neutrophil
MF317_A1_AATCGACGTACGCTTA-1	-2.02155	3.22873	INT	Neutrophil	Neutrophil
MF317_A1_AATCGACTCATTTGTC-1	-3.67225	8.81551	NO	Neutrophil	Neutrophil
MF317_A1_AATCGACTCTCGTGAA-1	-0.856877	4.96838	NO	Neutrophil	Neutrophil
MF317_A1_AATCGTGCAACTACGT-1	6.50012	1.54684	NO	Neutrophil	Neutrophil
MF317_A1_AATCGTGCAAGCAGGT-1	-0.0989308	-5.48104	NO	Neutrophil	Neutrophil
MF317_A1_AATCGTGCACTCTGCT-1	-3.1232	0.977634	NO	Neutrophil	Neutrophil
MF317_A1_AATCGTGGTAGGTAGC-1	-0.602786	-7.20904	INT	Neutrophil	Neutrophil
MF317_A1_AATCGTGGTCTCTCCA-1	-1.65829	-3.41839	INT	Neutrophil	Neutrophil
MF317_A1_AATCGTGGTGAATTAG-1	-1.58835	-2.60321	INT	Neutrophil	Neutrophil
MF317_A1_AATCGTGGTTTCGACA-1	-4.03859	-7.89935	HI	Neutrophil	Neutrophil
MF317_A1_AATCGTGTCACCCTTG-1	8.68981	9.80961	NO	Neutrophil	Neutrophil
MF317_A1_AATCGTGTCATGCATG-1	-2.51788	3.09174	NO	Neutrophil	Neutrophil
MF317_A1_AATCGTGTCATTTGCT-1	6.38932	7.00708	HI	Neutrophil	Neutrophil
MF317_A1_AATCGTGTCCGATAAC-1	8.53072	7.44987	NO	Neutrophil	Neutrophil
MF317_A1_AATCGTGTCGAGCACC-1	-3.27653	-6.46526	HI	Neutrophil	Neutrophil
MF317_A1_AATGAAGAGAAAGCGA-1	7.87744	10.0351	NO	Others	Neutrophil
MF317_A1_AATGAAGAGCCTCCAG-1	-3.28088	2.87918	NO	Neutrophil	Neutrophil
MF317_A1_AATGAAGAGGACATCG-1	-3.09059	-7.74559	HI	Neutrophil	Neutrophil
MF317_A1_AATGAAGCAAGAAACT-1	-4.38032	7.39233	NO	Neutrophil	Neutrophil
MF317_A1_AATGAAGCAAGTCGTT-1	-0.966389	5.29658	NO	Neutrophil	Neutrophil
MF317_A1_AATGAAGCACCGTGGT-1	-1.44	-4.02382	NO	Neutrophil	Neutrophil
MF317_A1_AATGAAGCACTAACCA-1	-1.40762	3.5122	NO	Neutrophil	Neutrophil
MF317_A1_AATGAAGCAGACACAG-1	-0.76368	-6.48194	HI	Neutrophil	Neutrophil
MF317_A1_AATGAAGGTACAACGG-1	-5.05611	9.08647	NO	Neutrophil	Neutrophil
MF317_A1_AATGAAGGTAGCGCTC-1	-1.91129	6.78654	NO	Neutrophil	Neutrophil
MF317_A1_AATGAAGGTCAGACTT-1	-1.41403	-2.4905	NO	Neutrophil	Neutrophil
MF317_A1_AATGAAGGTCTCCCTA-1	-0.741017	-4.92737	HI	Neutrophil	Neutrophil
MF317_A1_AATGAAGGTGTTCCTC-1	-4.29528	-6.55361	INT	Neutrophil	Neutrophil
MF317_A1_AATGAAGGTTCCAGGC-1	-4.37947	-5.51508	INT	Neutrophil	Neutrophil
MF317_A1_AATGAAGTCGACCAAT-1	-2.29893	-0.932693	INT	Neutrophil	Neutrophil
MF317_A1_AATGAAGTCTCGCCTA-1	-0.65552	0.146183	NO	Neutrophil	Neutrophil
MF317_A1_AATGACCAGAGAGTTT-1	9.41804	9.90657	INT	Neutrophil	Neutrophil
MF317_A1_AATGACCAGAGCAACC-1	-1.51082	1.03712	NO	Neutrophil	Neutrophil
MF317_A1_AATGACCAGGGTCAAC-1	-0.988315	-7.38567	INT	Neutrophil	Neutrophil
MF317_A1_AATGACCAGTGGTTCT-1	-2.20936	0.356845	NO	Neutrophil	Neutrophil
MF317_A1_AATGACCCACTCAGAT-1	-1.21803	-4.16775	NO	Neutrophil	Neutrophil
MF317_A1_AATGACCCAGACGGAT-1	-3.26894	1.92512	NO	Neutrophil	Neutrophil
MF317_A1_AATGACCCAGTCTGGC-1	5.89175	6.88816	NO	Neutrophil	Neutrophil
MF317_A1_AATGACCCATGCGGTC-1	-2.41555	1.66436	INT	Neutrophil	Neutrophil
MF317_A1_AATGACCGTTTCCCAC-1	-0.410877	0.511254	NO	Neutrophil	Neutrophil
MF317_A1_AATGACCTCACCTCAC-1	-0.544014	0.129742	NO	Neutrophil	Neutrophil
MF317_A1_AATGACCTCCGACGGT-1	-2.0755	-6.59093	HI	Neutrophil	Neutrophil
MF317_A1_AATGACCTCCGGACGT-1	-2.93183	6.44543	NO	Neutrophil	Neutrophil
MF317_A1_AATGACCTCGCAGTTA-1	-4.85639	9.28972	NO	Neutrophil	Neutrophil
MF317_A1_AATGACCTCTGCACCT-1	-3.084	-3.56435	NO	Neutrophil	Neutrophil
MF317_A1_AATGCCAAGAATCGAT-1	6.02107	9.84573	NO	Neutrophil	Neutrophil
MF317_A1_AATGCCAAGGGCAATC-1	-5.22503	8.33159	HI	Neutrophil	Neutrophil
MF317_A1_AATGCCAAGGGTCACA-1	-0.966297	3.01541	NO	Neutrophil	Neutrophil
MF317_A1_AATGCCAAGGTGATAT-1	-2.4314	2.85843	NO	Neutrophil	Neutrophil
MF317_A1_AATGCCAAGGTTGAGC-1	-2.95119	-2.2856	NO	Neutrophil	Neutrophil
MF317_A1_AATGCCACAAGGTACG-1	-1.96171	6.98838	NO	Neutrophil	Neutrophil
MF317_A1_AATGCCACAAGTGGGT-1	-1.64771	-3.24641	INT	Neutrophil	Neutrophil
MF317_A1_AATGCCACACCTGATA-1	-2.48121	-8.11349	INT	Neutrophil	Neutrophil
MF317_A1_AATGCCACAGGACTAG-1	-1.07395	6.19479	NO	Neutrophil	Neutrophil
MF317_A1_AATGCCAGTAGCCCTG-1	-2.15751	-4.29538	NO	Neutrophil	Neutrophil
MF317_A1_AATGCCAGTCGGATTT-1	-2.4302	-4.13354	NO	Neutrophil	Neutrophil
MF317_A1_AATGCCAGTTGTGTTG-1	6.27258	7.10593	HI	Neutrophil	Neutrophil
MF317_A1_AATGCCAGTTTCGTAG-1	-1.87996	-3.89464	INT	Neutrophil	Neutrophil
MF317_A1_AATGCCATCAAGCTGT-1	7.78004	10.0079	NO	Others	Neutrophil
MF317_A1_AATGCCATCATGCATG-1	-1.53446	3.83563	NO	Neutrophil	Neutrophil
MF317_A1_AATGCCATCGTGGGTC-1	-3.08497	-2.25901	INT	Neutrophil	Neutrophil
MF317_A1_AATGCCATCTACCAGA-1	-0.7926	-8.06898	HI	Neutrophil	Neutrophil
MF317_A1_AATGCCATCTCACTCG-1	-1.36621	2.47926	NO	Neutrophil	Neutrophil
MF317_A1_AATGGAAAGACACACG-1	-2.89446	2.7128	NO	Neutrophil	Neutrophil
MF317_A1_AATGGAAAGAGATGCC-1	-3.3013	-0.482272	NO	Neutrophil	Neutrophil
MF317_A1_AATGGAAAGCGGACAT-1	-1.50128	4.27597	NO	Neutrophil	Neutrophil
MF317_A1_AATGGAAAGGAGATAG-1	-1.24613	3.8895	NO	Neutrophil	Neutrophil
MF317_A1_AATGGAAAGTGCACTT-1	-2.77417	-3.93313	INT	Neutrophil	Neutrophil
MF317_A1_AATGGAACACGCGCTA-1	-1.83045	6.17738	NO	Neutrophil	Neutrophil
MF317_A1_AATGGAACACGTGAGA-1	-2.09486	-6.04601	NO	Neutrophil	Neutrophil
MF317_A1_AATGGAACAGTGTGGA-1	-3.05315	1.25388	NO	Neutrophil	Neutrophil
MF317_A1_AATGGAAGTAGCGATG-1	-2.61526	-1.1594	NO	Neutrophil	Neutrophil
MF317_A1_AATGGAAGTCAACGCC-1	-0.491966	-5.01468	INT	Neutrophil	Neutrophil
MF317_A1_AATGGAAGTGTTCCAA-1	-3.11206	1.35894	NO	Neutrophil	Neutrophil
MF317_A1_AATGGAAGTTTGGAGG-1	-1.12395	5.99444	NO	Neutrophil	Neutrophil
MF317_A1_AATGGAATCACTGTTT-1	-1.2675	5.8577	NO	Neutrophil	Neutrophil
MF317_A1_AATGGAATCCCAACTC-1	4.28994	-0.736399	NO	Neutrophil	Neutrophil
MF317_A1_AATGGAATCCTTTGAT-1	-1.25931	-3.48816	NO	Neutrophil	Neutrophil
MF317_A1_AATGGAATCGGTGTAT-1	-1.38935	-6.02103	INT	Neutrophil	Neutrophil
MF317_A1_AATGGAATCTGATTCT-1	0.533141	3.32987	NO	Neutrophil	Neutrophil
MF317_A1_AATGGCTAGGAGAGGC-1	5.98899	7.09996	INT	Neutrophil	Neutrophil
MF317_A1_AATGGCTAGGGAGAAT-1	-1.24143	-5.64536	NO	Neutrophil	Neutrophil
MF317_A1_AATGGCTAGTTCTCTT-1	-2.68227	-3.59282	NO	Neutrophil	Neutrophil
MF317_A1_AATGGCTCAACGCCCA-1	-2.25707	4.42582	NO	Neutrophil	Neutrophil
MF317_A1_AATGGCTCAGGCACTC-1	-0.547049	-7.59959	HI	Neutrophil	Neutrophil
MF317_A1_AATGGCTCATGGACAG-1	-1.23657	-2.71086	NO	Neutrophil	Neutrophil
MF317_A1_AATGGCTGTACAGGTG-1	-1.60901	3.84957	NO	Neutrophil	Neutrophil
MF317_A1_AATGGCTGTGGCCACT-1	-1.82217	-6.10285	HI	Neutrophil	Neutrophil
MF317_A1_AATGGCTTCCGGCAAC-1	-1.7027	-3.78207	INT	Neutrophil	Neutrophil
MF317_A1_AATGGCTTCCGTGGCA-1	-0.820294	4.7125	NO	Neutrophil	Neutrophil
MF317_A1_AATGGCTTCGGTAACT-1	-0.548228	5.91431	NO	Neutrophil	Neutrophil
MF317_A1_AATTCCTAGCAGCGAT-1	-1.66463	-4.81528	INT	Neutrophil	Neutrophil
MF317_A1_AATTCCTAGGTACAAT-1	-3.39408	-0.638337	NO	Neutrophil	Neutrophil
MF317_A1_AATTCCTCAAGGTCAG-1	-1.42978	-7.91473	INT	Neutrophil	Neutrophil
MF317_A1_AATTCCTCAGACGGAT-1	-2.31101	-4.66533	INT	Neutrophil	Neutrophil
MF317_A1_AATTCCTGTAGGGTAC-1	-2.00676	-2.84118	NO	Neutrophil	Neutrophil
MF317_A1_AATTCCTGTGAGATAT-1	-0.764853	4.05143	NO	Neutrophil	Neutrophil
MF317_A1_AATTTCCAGACCATGG-1	-3.75977	8.96586	NO	Neutrophil	Neutrophil
MF317_A1_AATTTCCAGCATCGAG-1	-0.83551	-4.84326	INT	Neutrophil	Neutrophil
MF317_A1_AATTTCCAGCTCTATG-1	-3.53311	-1.6247	NO	Neutrophil	Neutrophil
MF317_A1_AATTTCCAGTGACCTT-1	6.98487	9.96281	NO	Neutrophil	Neutrophil
MF317_A1_AATTTCCAGTGCCAGA-1	-2.3105	-7.23617	HI	Neutrophil	Neutrophil
MF317_A1_AATTTCCCAACCACGC-1	-2.65616	-3.85993	NO	Neutrophil	Neutrophil
MF317_A1_AATTTCCCAATACGCT-1	-2.99133	-1.90772	NO	Neutrophil	Neutrophil
MF317_A1_AATTTCCCAGCGCTTG-1	-3.17467	8.75954	NO	Neutrophil	Neutrophil
MF317_A1_AATTTCCCATCCGAGC-1	-2.0513	-1.84554	INT	Neutrophil	Neutrophil
MF317_A1_AATTTCCGTGTTCGAT-1	-3.63426	-0.49012	NO	Neutrophil	Neutrophil
MF317_A1_AATTTCCTCCACGTAA-1	-0.25391	-6.76282	HI	Neutrophil	Neutrophil
MF317_A1_ACAAAGAAGAGGCCAT-1	-2.41588	-9.31384	INT	Neutrophil	Neutrophil
MF317_A1_ACAAAGAAGCACTCAT-1	-2.44484	5.31155	NO	Neutrophil	Neutrophil
MF317_A1_ACAAAGAAGGCTAACG-1	-4.23453	-5.53448	INT	Neutrophil	Neutrophil
MF317_A1_ACAAAGACAACCACGC-1	-3.9807	7.61929	NO	Neutrophil	Neutrophil
MF317_A1_ACAAAGACAACTCCCT-1	-1.88931	-1.96273	NO	Neutrophil	Neutrophil
MF317_A1_ACAAAGACACACCTTC-1	8.12404	10.2741	INT	Neutrophil	Neutrophil
MF317_A1_ACAAAGACAGGCACAA-1	-1.09784	0.340709	NO	Neutrophil	Neutrophil
MF317_A1_ACAAAGAGTGAGTCAG-1	-1.51223	-2.15315	INT	Neutrophil	Neutrophil
MF317_A1_ACAAAGAGTGGCAACA-1	0.202888	-3.16162	INT	Neutrophil	Neutrophil
MF317_A1_ACAAAGAGTTACACTG-1	-1.82464	3.38665	NO	Neutrophil	Neutrophil
MF317_A1_ACAAAGAGTTCTCCAC-1	-2.14361	-8.04888	HI	Neutrophil	Neutrophil
MF317_A1_ACAAAGATCGGCTGAC-1	-0.169224	2.43068	NO	Neutrophil	Neutrophil
MF317_A1_ACAACCAAGAGCTGAC-1	-0.635363	-3.1248	INT	Neutrophil	Neutrophil
MF317_A1_ACAACCAAGGTAGCAC-1	-1.67634	-7.10678	HI	Neutrophil	Neutrophil
MF317_A1_ACAACCACATGATCTG-1	-0.809283	-0.212053	NO	Neutrophil	Neutrophil
MF317_A1_ACAACCACATGTCGTA-1	-1.62639	-7.63529	HI	Neutrophil	Neutrophil
MF317_A1_ACAACCAGTACGCTAT-1	-1.00738	-6.94851	HI	Neutrophil	Neutrophil
MF317_A1_ACAACCAGTCGCATCG-1	0.741604	3.28546	NO	Neutrophil	Neutrophil
MF317_A1_ACAACCAGTCTCGACG-1	-2.88678	-0.386963	NO	Neutrophil	Neutrophil
MF317_A1_ACAACCAGTGGCAACA-1	-1.93419	-9.04392	INT	Neutrophil	Neutrophil
MF317_A1_ACAACCAGTGTCTTAG-1	-3.39591	-3.04714	NO	Neutrophil	Neutrophil
MF317_A1_ACAACCAGTTGGCCGT-1	-3.41142	1.26692	NO	Neutrophil	Neutrophil
MF317_A1_ACAACCATCTGCGTCT-1	-1.75696	3.2131	NO	Neutrophil	Neutrophil
MF317_A1_ACAAGCTAGAGCACTG-1	-0.560206	-4.32875	NO	Neutrophil	Neutrophil
MF317_A1_ACAAGCTAGATGCTTC-1	8.55666	9.49845	NO	Others	Neutrophil
MF317_A1_ACAAGCTCAAGGAGTC-1	-2.2684	-7.10954	INT	Neutrophil	Neutrophil
MF317_A1_ACAAGCTCAAGTCCAT-1	-3.64809	-5.31202	INT	Neutrophil	Neutrophil
MF317_A1_ACAAGCTCACGGCCAT-1	-3.40456	-5.59739	NO	Neutrophil	Neutrophil
MF317_A1_ACAAGCTGTAGATTAG-1	-2.80024	-4.91495	NO	Neutrophil	Neutrophil
MF317_A1_ACAAGCTGTAGTGTGG-1	-0.933185	-7.64256	HI	Neutrophil	Neutrophil
MF317_A1_ACAAGCTGTCCAGAAG-1	-1.28056	-4.75964	NO	Neutrophil	Neutrophil
MF317_A1_ACAAGCTGTCGTACTA-1	-2.96226	-5.44337	HI	Neutrophil	Neutrophil
MF317_A1_ACAAGCTGTCTCTCAC-1	-2.60214	4.62267	NO	Neutrophil	Neutrophil
MF317_A1_ACAAGCTGTTCGGCGT-1	6.26358	7.15334	NO	Neutrophil	Neutrophil
MF317_A1_ACAAGCTTCGCGGTAC-1	1.77561	2.95729	NO	Neutrophil	Neutrophil
MF317_A1_ACAAGCTTCTTGGCTC-1	-3.64244	-4.36201	NO	Neutrophil	Neutrophil
MF317_A1_ACACAGTAGATACGAT-1	-4.25179	-5.45003	NO	Neutrophil	Neutrophil
MF317_A1_ACACAGTAGCGCTTCG-1	-3.53496	-5.04337	INT	Neutrophil	Neutrophil
MF317_A1_ACACAGTAGGATTCAA-1	-4.45963	7.51181	NO	Neutrophil	Neutrophil
MF317_A1_ACACAGTAGGATTTCC-1	-1.70761	-8.81007	HI	Neutrophil	Neutrophil
MF317_A1_ACACAGTAGTCGAAGC-1	-0.840838	-0.0412052	NO	Neutrophil	Neutrophil
MF317_A1_ACACAGTAGTGCTCGC-1	-4.54552	8.96684	HI	Neutrophil	Neutrophil
MF317_A1_ACACAGTCAACTCATG-1	-0.606052	-7.11016	HI	Neutrophil	Neutrophil
MF317_A1_ACACAGTCATCCGAAT-1	-0.768181	-4.36524	INT	Neutrophil	Neutrophil
MF317_A1_ACACAGTCATCTTAGG-1	-3.22805	-6.65913	HI	Others	Neutrophil
MF317_A1_ACACAGTCATGTGGTT-1	-2.43181	-5.85363	HI	Neutrophil	Neutrophil
MF317_A1_ACACAGTGTCCCGTGA-1	-1.02325	-4.862	NO	Neutrophil	Neutrophil
MF317_A1_ACACAGTGTCGCAACC-1	-0.53114	0.627729	INT	Neutrophil	Neutrophil
MF317_A1_ACACAGTGTGGAACCA-1	-1.00754	-6.52066	HI	Neutrophil	Neutrophil
MF317_A1_ACACAGTGTGGCAACA-1	-1.77535	-5.58407	INT	Neutrophil	Neutrophil
MF317_A1_ACACAGTGTGTCCTAA-1	-2.51131	1.90324	NO	Neutrophil	Neutrophil
MF317_A1_ACACAGTGTGTTGCCG-1	-2.2075	2.67192	INT	Neutrophil	Neutrophil
MF317_A1_ACACAGTTCGAGTACT-1	-4.25309	7.92305	NO	Neutrophil	Neutrophil
MF317_A1_ACACAGTTCTGGTGCG-1	-3.23322	-8.54957	HI	Neutrophil	Neutrophil
MF317_A1_ACACCAAAGACCTGGA-1	-2.37187	-1.35164	NO	Neutrophil	Neutrophil
MF317_A1_ACACCAAAGCAAATCA-1	-2.11012	-4.92847	NO	Neutrophil	Neutrophil
MF317_A1_ACACCAAAGCTCCCTT-1	-2.45162	3.07584	NO	Neutrophil	Neutrophil
MF317_A1_ACACCAAAGTGAACAT-1	9.55789	9.14197	NO	Neutrophil	Neutrophil
MF317_A1_ACACCAACAAGCGGAT-1	-0.48889	5.33832	NO	Neutrophil	Neutrophil
MF317_A1_ACACCAACACGAGGAT-1	-0.954693	-5.56906	INT	Neutrophil	Neutrophil
MF317_A1_ACACCAACATGAAAGT-1	-0.853753	-1.26647	INT	Neutrophil	Neutrophil
MF317_A1_ACACCAAGTACAGCGA-1	-2.37874	0.911743	NO	Neutrophil	Neutrophil
MF317_A1_ACACCAAGTCGCTTAA-1	-0.815646	-5.10793	NO	Neutrophil	Neutrophil
MF317_A1_ACACCAAGTCGTTATG-1	-0.905967	3.02222	NO	Neutrophil	Neutrophil
MF317_A1_ACACCAAGTGCATGTT-1	-1.33236	-3.89558	NO	Neutrophil	Neutrophil
MF317_A1_ACACCAATCCCTCGTA-1	-3.09079	2.12028	NO	Neutrophil	Neutrophil
MF317_A1_ACACCAATCGATTGAC-1	-0.121291	4.14671	NO	Neutrophil	Neutrophil
MF317_A1_ACACCAATCGCTTGCT-1	-1.55917	3.81073	NO	Neutrophil	Neutrophil
MF317_A1_ACACGCGAGGGACAGG-1	-5.00938	8.92885	NO	Neutrophil	Neutrophil
MF317_A1_ACACGCGCAATCGAAA-1	-2.56387	-7.40058	INT	Others	Neutrophil
MF317_A1_ACACGCGCACGATTCA-1	-2.48558	-5.33632	HI	Neutrophil	Neutrophil
MF317_A1_ACACGCGCATCGGAGA-1	1.46062	3.18375	NO	Neutrophil	Neutrophil
MF317_A1_ACACGCGGTAACATCC-1	8.79223	7.33773	NO	Others	Neutrophil
MF317_A1_ACACGCGGTACCCGCA-1	-3.69739	6.91208	NO	Neutrophil	Neutrophil
MF317_A1_ACACGCGGTAGAATGT-1	-2.95402	-4.66459	NO	Neutrophil	Neutrophil
MF317_A1_ACACGCGGTAGGTCAG-1	-3.03805	-0.811224	NO	Neutrophil	Neutrophil
MF317_A1_ACACGCGGTTCGTACA-1	-1.26119	-6.9756	INT	Neutrophil	Neutrophil
MF317_A1_ACACGCGTCACGAACT-1	-4.61957	-7.02575	HI	Neutrophil	Neutrophil
MF317_A1_ACACGCGTCATGCCGG-1	-1.53997	-8.15833	INT	Neutrophil	Neutrophil
MF317_A1_ACACGCGTCCCTCGAT-1	-2.48931	-1.51532	NO	Neutrophil	Neutrophil
MF317_A1_ACACGCGTCCGTGGCA-1	8.33624	7.66198	NO	Others	Neutrophil
MF317_A1_ACACGCGTCTGAGAGG-1	-2.35116	3.02782	NO	Neutrophil	Neutrophil
MF317_A1_ACACTGAAGATTTGCC-1	-0.823733	-7.64098	HI	Neutrophil	Neutrophil
MF317_A1_ACACTGACAAATGAAC-1	-1.95409	-8.49065	INT	Neutrophil	Neutrophil
MF317_A1_ACACTGACAGACACCC-1	-2.14485	5.61363	NO	Neutrophil	Neutrophil
MF317_A1_ACACTGACAGCGTGAA-1	9.3133	8.80069	NO	Neutrophil	Neutrophil
MF317_A1_ACACTGACAGCTACAT-1	-1.45504	-6.55521	NO	Others	Neutrophil
MF317_A1_ACACTGAGTAGAGGAA-1	-2.76395	0.553146	NO	Neutrophil	Neutrophil
MF317_A1_ACACTGAGTATAGGGC-1	-1.01442	-3.77476	NO	Neutrophil	Neutrophil
MF317_A1_ACACTGAGTCAACCAT-1	7.30725	3.57478	NO	Neutrophil	Neutrophil
MF317_A1_ACACTGATCAGGCGAA-1	-3.75476	-8.10346	INT	Neutrophil	Neutrophil
MF317_A1_ACACTGATCGCATGAT-1	-0.573499	-5.72063	HI	Neutrophil	Neutrophil
MF317_A1_ACACTGATCTGCATGA-1	1.88323	3.16734	NO	Others	Neutrophil
MF317_A1_ACAGAAAAGAGCATAT-1	-1.86445	3.66494	NO	Neutrophil	Neutrophil
MF317_A1_ACAGAAAAGCATTGAA-1	9.09091	-4.22407	INT	Neutrophil	Neutrophil
MF317_A1_ACAGAAAAGCTACAAA-1	-2.42034	2.06072	NO	Neutrophil	Neutrophil
MF317_A1_ACAGAAACAAAGCGTG-1	-3.52963	-8.45384	HI	Neutrophil	Neutrophil
MF317_A1_ACAGAAACAAGATGGC-1	-0.298898	-3.68857	INT	Neutrophil	Neutrophil
MF317_A1_ACAGAAACACTGTGTA-1	-2.35878	-8.82496	INT	Neutrophil	Neutrophil
MF317_A1_ACAGAAACAGACCAGA-1	-3.63332	8.02844	NO	Neutrophil	Neutrophil
MF317_A1_ACAGAAAGTAGACAGC-1	-3.74557	-4.08222	NO	Neutrophil	Neutrophil
MF317_A1_ACAGAAAGTAGCGAGT-1	-0.744679	5.31946	NO	Neutrophil	Neutrophil
MF317_A1_ACAGAAAGTCTGATCA-1	9.24228	-4.43861	HI	Neutrophil	Neutrophil
MF317_A1_ACAGAAAGTGACTAAA-1	-0.869722	-3.14642	NO	Neutrophil	Neutrophil
MF317_A1_ACAGAAATCATTTCCA-1	-0.906516	-6.42019	HI	Neutrophil	Neutrophil
MF317_A1_ACAGAAATCCTTATGT-1	-2.00494	-6.27195	HI	Neutrophil	Neutrophil
MF317_A1_ACAGAAATCGAGCCAC-1	6.17933	9.6649	NO	Others	Neutrophil
MF317_A1_ACAGAAATCGCTACGG-1	-1.49752	0.335637	NO	Neutrophil	Neutrophil
MF317_A1_ACAGAAATCTTCCACG-1	-2.27068	3.8836	NO	Neutrophil	Neutrophil
MF317_A1_ACAGCCGCAGCCGTCA-1	-2.56046	6.33417	NO	Neutrophil	Neutrophil
MF317_A1_ACAGCCGGTGTCTCCT-1	-0.286716	-6.66912	HI	Neutrophil	Neutrophil
MF317_A1_ACAGCCGGTTCTCTCG-1	7.59985	3.10533	NO	Neutrophil	Neutrophil
MF317_A1_ACAGCCGTCAGGGTAG-1	-3.47292	-5.38864	INT	Neutrophil	Neutrophil
MF317_A1_ACAGCCGTCGAAGCAG-1	-1.95208	3.52418	NO	Neutrophil	Neutrophil
MF317_A1_ACAGCCGTCGAGCCAC-1	-2.3113	-4.85091	INT	Neutrophil	Neutrophil
MF317_A1_ACAGCCGTCTCGACGG-1	-2.5238	-4.50815	HI	Neutrophil	Neutrophil
MF317_A1_ACAGCCGTCTGGGCCA-1	-1.84629	-4.13539	NO	Neutrophil	Neutrophil
MF317_A1_ACAGCCGTCTTCCGTG-1	-2.99005	0.263956	INT	Neutrophil	Neutrophil
MF317_A1_ACAGGGAAGGAAGTGA-1	-2.20063	1.5315	NO	Neutrophil	Neutrophil
MF317_A1_ACAGGGAAGGATTCAA-1	-2.16087	-7.68269	HI	Neutrophil	Neutrophil
MF317_A1_ACAGGGAAGTAGAATC-1	-0.817008	3.9112	NO	Neutrophil	Neutrophil
MF317_A1_ACAGGGACATCATGAC-1	-0.997185	-2.87309	INT	Neutrophil	Neutrophil
MF317_A1_ACAGGGACATTGTAGC-1	6.44549	6.75219	NO	Neutrophil	Neutrophil
MF317_A1_ACAGGGAGTCAGACGA-1	1.14508	2.59159	NO	Neutrophil	Neutrophil
MF317_A1_ACAGGGAGTGGCGTAA-1	-2.78968	8.8917	NO	Neutrophil	Neutrophil
MF317_A1_ACAGGGAGTTTGTTGG-1	-1.81508	6.03879	NO	Neutrophil	Neutrophil
MF317_A1_ACAGGGATCCAAACCA-1	-1.84653	-1.79204	NO	Neutrophil	Neutrophil
MF317_A1_ACAGGGATCGACATCA-1	-2.38113	-7.918	HI	Neutrophil	Neutrophil
MF317_A1_ACAGGGATCTGGGATT-1	-1.97397	-2.02813	NO	Neutrophil	Neutrophil
MF317_A1_ACAGGGATCTTGGAAC-1	-0.606346	-7.28459	HI	Neutrophil	Neutrophil
MF317_A1_ACATCCCAGCATCCCG-1	-0.573421	-6.69702	INT	Neutrophil	Neutrophil
MF317_A1_ACATCCCAGGCTGGAT-1	-1.41583	2.89184	NO	Neutrophil	Neutrophil
MF317_A1_ACATCCCAGTCTAGAA-1	-2.98228	-5.57232	INT	Neutrophil	Neutrophil
MF317_A1_ACATCCCAGTCTAGCT-1	1.13374	3.34421	NO	Neutrophil	Neutrophil
MF317_A1_ACATCCCCAATAGTAG-1	-1.1833	-6.13643	INT	Neutrophil	Neutrophil
MF317_A1_ACATCCCCATTGAGGG-1	-2.31312	-4.85887	NO	Neutrophil	Neutrophil
MF317_A1_ACATCCCGTAGTGTGG-1	-3.29407	8.62776	NO	Neutrophil	Neutrophil
MF317_A1_ACATCCCGTATGAAAC-1	-3.67673	-3.14647	NO	Neutrophil	Neutrophil
MF317_A1_ACATCCCGTGAGGCAT-1	-4.75035	8.04045	NO	Neutrophil	Neutrophil
MF317_A1_ACATCCCGTTCAATCG-1	-1.95696	3.49863	NO	Neutrophil	Neutrophil
MF317_A1_ACATCCCGTTCGGTCG-1	6.3009	9.82889	NO	Others	Neutrophil
MF317_A1_ACATCCCGTTCTGAGT-1	-0.654233	-7.3129	HI	Neutrophil	Neutrophil
MF317_A1_ACATCGAAGAGTTCGG-1	8.70271	7.31187	NO	Others	Neutrophil
MF317_A1_ACATCGAAGCTCCACG-1	0.15717	3.29585	NO	Neutrophil	Neutrophil
MF317_A1_ACATCGAAGTTCCAGT-1	-1.31419	3.66287	NO	Neutrophil	Neutrophil
MF317_A1_ACATCGACAACAGCCC-1	-3.66672	-5.40134	NO	Neutrophil	Neutrophil
MF317_A1_ACATCGACACACTTAG-1	-2.42254	-4.68891	INT	Neutrophil	Neutrophil
MF317_A1_ACATCGACACGGTGAA-1	-2.4923	0.951732	NO	Neutrophil	Neutrophil
MF317_A1_ACATCGACACTTCATT-1	-2.03493	5.38445	NO	Neutrophil	Neutrophil
MF317_A1_ACATCGACATACCATG-1	-4.54194	9.04179	NO	Neutrophil	Neutrophil
MF317_A1_ACATCGAGTTCATCGA-1	-1.07556	-2.23679	NO	Neutrophil	Neutrophil
MF317_A1_ACATCGAGTTCTTGCC-1	-3.33451	-3.99534	NO	Neutrophil	Neutrophil
MF317_A1_ACATCGATCGGCATAT-1	6.32275	9.6039	NO	Neutrophil	Neutrophil
MF317_A1_ACATCGATCGGCTTGG-1	-3.04269	-9.09357	HI	Neutrophil	Neutrophil
MF317_A1_ACATGCAAGAGACAAG-1	-1.50045	-5.47212	HI	Neutrophil	Neutrophil
MF317_A1_ACATGCAAGGAAAGGT-1	-2.47236	0.657123	NO	Neutrophil	Neutrophil
MF317_A1_ACATGCAAGTAGCTCT-1	-2.47203	7.35809	NO	Neutrophil	Neutrophil
MF317_A1_ACATGCAAGTTGCTCA-1	-0.887189	-6.11587	INT	Neutrophil	Neutrophil
MF317_A1_ACATGCACAATACCTG-1	-2.13154	-2.3395	NO	Neutrophil	Neutrophil
MF317_A1_ACATGCAGTATGAAAC-1	-1.98057	-6.87249	HI	Neutrophil	Neutrophil
MF317_A1_ACATGCAGTGAATAAC-1	-1.91141	5.74745	NO	Neutrophil	Neutrophil
MF317_A1_ACATGCAGTTCGAGCC-1	-1.40358	-2.89724	NO	Neutrophil	Neutrophil
MF317_A1_ACATGCATCCTATTTG-1	-2.66463	-0.976544	NO	Neutrophil	Neutrophil
MF317_A1_ACATGCATCGCTAAAC-1	-2.9438	-1.61955	NO	Neutrophil	Neutrophil
MF317_A1_ACATGCATCGCTGACG-1	-1.32342	4.45289	NO	Neutrophil	Neutrophil
MF317_A1_ACATGCATCTAGTGAC-1	-1.37489	-5.61987	HI	Neutrophil	Neutrophil
MF317_A1_ACATGCATCTCCCAAC-1	-3.0401	-5.38755	HI	Neutrophil	Neutrophil
MF317_A1_ACATGCATCTGCAGCG-1	-2.7186	-4.79405	NO	Neutrophil	Neutrophil
MF317_A1_ACATTTCAGATAGCTA-1	-2.68766	-1.29432	NO	Neutrophil	Neutrophil
MF317_A1_ACATTTCAGATCGCCC-1	-3.35447	-2.93811	NO	Neutrophil	Neutrophil
MF317_A1_ACATTTCAGTTGCCCG-1	-2.08763	-6.11709	HI	Neutrophil	Neutrophil
MF317_A1_ACATTTCCAAGACCGA-1	1.14872	2.78173	NO	Neutrophil	Neutrophil
MF317_A1_ACATTTCCAAGCACAG-1	1.72846	3.16209	NO	Others	Neutrophil
MF317_A1_ACATTTCCACCTGAAT-1	-1.23895	-6.43785	HI	Neutrophil	Neutrophil
MF317_A1_ACATTTCCACGCTGCA-1	-0.691552	-7.92578	HI	Neutrophil	Neutrophil
MF317_A1_ACATTTCCAGTCAGCC-1	-3.09433	1.22194	NO	Neutrophil	Neutrophil
MF317_A1_ACATTTCGTAACAGGC-1	-4.15221	-4.95772	HI	Neutrophil	Neutrophil
MF317_A1_ACATTTCGTGGTCCCA-1	8.02759	3.50721	NO	Neutrophil	Neutrophil
MF317_A1_ACATTTCGTTGTAGCT-1	-3.49044	-6.29338	HI	Neutrophil	Neutrophil
MF317_A1_ACATTTCTCACACCGG-1	-3.29604	6.63581	NO	Neutrophil	Neutrophil
MF317_A1_ACATTTCTCTTAAGGC-1	1.66266	3.48626	NO	Others	Neutrophil
MF317_A1_ACCAAACAGAAAGTCT-1	-1.52811	-2.94471	NO	Neutrophil	Neutrophil
MF317_A1_ACCAAACAGATGACCG-1	-1.40583	-2.47745	NO	Neutrophil	Neutrophil
MF317_A1_ACCAAACAGGGCCTCT-1	-3.27419	8.56264	NO	Neutrophil	Neutrophil
MF317_A1_ACCAAACAGTAAACAC-1	8.70078	7.32096	NO	Others	Neutrophil
MF317_A1_ACCAAACAGTGGTGAC-1	-2.23451	-4.71316	HI	Neutrophil	Neutrophil
MF317_A1_ACCAAACCACTGAATC-1	-3.24213	-7.78813	HI	Others	Neutrophil
MF317_A1_ACCAAACCAGTGTACT-1	-2.05405	6.58711	NO	Neutrophil	Neutrophil
MF317_A1_ACCAAACGTACGATGG-1	-3.1314	-6.35364	HI	Neutrophil	Neutrophil
MF317_A1_ACCAAACGTCCGGCAT-1	-3.63514	-3.33442	NO	Neutrophil	Neutrophil
MF317_A1_ACCAAACGTGACAGCA-1	-3.5854	0.0574893	NO	Neutrophil	Neutrophil
MF317_A1_ACCAAACGTGCATCTA-1	-5.11717	9.19627	HI	Neutrophil	Neutrophil
MF317_A1_ACCAAACTCCACAAGT-1	7.48795	3.54525	NO	Others	Neutrophil
MF317_A1_ACCAAACTCTTGCGCT-1	-2.7055	1.97896	NO	Neutrophil	Neutrophil
MF317_A1_ACCAACACACGCGCTA-1	8.54432	8.419	NO	Others	Neutrophil
MF317_A1_ACCAACAGTTGGACTT-1	-3.01315	4.56951	NO	Neutrophil	Neutrophil
MF317_A1_ACCAACAGTTGGGTAG-1	-1.28368	-5.3474	NO	Neutrophil	Neutrophil
MF317_A1_ACCAACAGTTGTTGCA-1	-2.25564	-4.84548	INT	Neutrophil	Neutrophil
MF317_A1_ACCAACATCCGGTAGC-1	-0.571518	5.01504	NO	Neutrophil	Neutrophil
MF317_A1_ACCAACATCCTCAGAA-1	-2.48722	-0.653891	NO	Neutrophil	Neutrophil
MF317_A1_ACCAACATCGAGAGAC-1	-1.04863	4.22054	NO	Neutrophil	Neutrophil
MF317_A1_ACCAACATCGCAACAT-1	-1.11512	3.2816	NO	Neutrophil	Neutrophil
MF317_A1_ACCACAAAGACGACGT-1	-2.18922	4.24616	NO	Neutrophil	Neutrophil
MF317_A1_ACCACAAAGCACACAG-1	-2.00399	3.52841	NO	Neutrophil	Neutrophil
MF317_A1_ACCACAAAGGACAACC-1	-0.80901	-3.58886	NO	Neutrophil	Neutrophil
MF317_A1_ACCACAACACAAGCCC-1	0.00478043	2.58788	NO	Neutrophil	Neutrophil
MF317_A1_ACCACAACACCAACAT-1	-1.84517	1.26156	NO	Neutrophil	Neutrophil
MF317_A1_ACCACAACACGCGCAT-1	-3.07312	-5.57019	INT	Neutrophil	Neutrophil
MF317_A1_ACCACAACATCGCTCT-1	-0.797718	-3.12983	INT	Neutrophil	Neutrophil
MF317_A1_ACCACAAGTAAGTTAG-1	1.40207	2.97313	NO	Neutrophil	Neutrophil
MF317_A1_ACCACAAGTCAAGCGA-1	-1.1305	6.18474	NO	Neutrophil	Neutrophil
MF317_A1_ACCACAAGTCTCCCTA-1	-0.765964	6.24821	NO	Others	Neutrophil
MF317_A1_ACCACAAGTGCCGTAC-1	-2.35235	-2.50676	INT	Neutrophil	Neutrophil
MF317_A1_ACCACAAGTGTTAAAG-1	-0.645568	-4.85317	INT	Neutrophil	Neutrophil
MF317_A1_ACCACAAGTTCTCTCG-1	-1.68199	-7.59271	HI	Neutrophil	Others
MF317_A1_ACCACAAGTTGTAGCT-1	-5.07027	8.35289	NO	Neutrophil	Neutrophil
MF317_A1_ACCACAATCTTACCAT-1	-2.95336	-8.8716	INT	Neutrophil	Neutrophil
MF317_A1_ACCACAATCTTCGATT-1	-3.43002	-3.52355	NO	Neutrophil	Neutrophil
MF317_A1_ACCATTTAGAATAACC-1	-4.98048	8.91378	HI	Neutrophil	Neutrophil
MF317_A1_ACCATTTAGACTTCAC-1	-4.25341	7.55033	NO	Neutrophil	Neutrophil
MF317_A1_ACCATTTAGAGATTCA-1	-3.43453	-5.11834	NO	Neutrophil	Neutrophil
MF317_A1_ACCATTTAGAGGGCGA-1	-4.84689	8.91638	NO	Neutrophil	Neutrophil
MF317_A1_ACCATTTAGGAAGTGA-1	-0.659668	-0.689103	NO	Neutrophil	Neutrophil
MF317_A1_ACCATTTAGGATTTCC-1	0.136755	-3.0699	HI	Neutrophil	Neutrophil
MF317_A1_ACCATTTAGTAAGGGA-1	-3.44131	0.994289	NO	Neutrophil	Neutrophil
MF317_A1_ACCATTTCATCATGAC-1	-1.53183	-4.15993	NO	Neutrophil	Neutrophil
MF317_A1_ACCATTTCATGAAGGC-1	-3.43877	0.553945	INT	Neutrophil	Neutrophil
MF317_A1_ACCATTTCATTATGCG-1	-1.24884	-3.46742	INT	Neutrophil	Neutrophil
MF317_A1_ACCATTTTCATGGATC-1	-2.26774	-7.02569	HI	Neutrophil	Neutrophil
MF317_A1_ACCATTTTCTCGACGG-1	-2.89779	-0.149772	NO	Neutrophil	Neutrophil
MF317_A1_ACCCAAAAGCAACTTC-1	-2.42992	-2.61834	NO	Neutrophil	Neutrophil
MF317_A1_ACCCAAAAGCACCCAC-1	6.47956	6.88951	INT	Neutrophil	Neutrophil
MF317_A1_ACCCAAACAACAACAA-1	-2.43375	-0.50568	NO	Neutrophil	Neutrophil
MF317_A1_ACCCAAACAGAGATTA-1	-2.39533	-9.09537	HI	Neutrophil	Neutrophil
MF317_A1_ACCCAAACAGTAACAA-1	-3.14944	-2.69291	NO	Neutrophil	Neutrophil
MF317_A1_ACCCAAATCACGAGGA-1	-2.21863	6.64709	NO	Neutrophil	Neutrophil
MF317_A1_ACCCAAATCCATACAG-1	-1.96909	5.08103	NO	Neutrophil	Neutrophil
MF317_A1_ACCCTCAAGGAGATAG-1	0.422432	2.79327	NO	Neutrophil	Neutrophil
MF317_A1_ACCCTCAAGTCATGGG-1	-2.014	4.12424	NO	Neutrophil	Neutrophil
MF317_A1_ACCCTCAAGTCTCTGA-1	-0.854701	4.84286	NO	Neutrophil	Neutrophil
MF317_A1_ACCCTCACAAAGCAAT-1	-1.40844	-3.0424	HI	Neutrophil	Neutrophil
MF317_A1_ACCCTCACAAGCGCTC-1	-2.85379	-6.4687	HI	Neutrophil	Neutrophil
MF317_A1_ACCCTCACAATTGTGC-1	-3.18605	-0.989381	NO	Neutrophil	Neutrophil
MF317_A1_ACCCTCACACTGCACG-1	-1.16081	-3.73459	NO	Neutrophil	Neutrophil
MF317_A1_ACCCTCACAGAGGCTA-1	-3.51293	1.26906	NO	Neutrophil	Neutrophil
MF317_A1_ACCCTCACATCCGGCA-1	-2.77674	-4.08795	NO	Neutrophil	Neutrophil
MF317_A1_ACCCTCACATCTAACG-1	-2.93804	-1.25905	NO	Neutrophil	Neutrophil
MF317_A1_ACCCTCAGTGAGATCG-1	4.30775	-0.0287063	NO	Neutrophil	Neutrophil
MF317_A1_ACCCTCAGTGGGCTTC-1	-4.5168	-7.06733	HI	Neutrophil	Neutrophil
MF317_A1_ACCCTCAGTGTGACCC-1	-2.82906	2.31059	NO	Neutrophil	Neutrophil
MF317_A1_ACCCTCATCATACGAC-1	-1.48772	-6.3808	NO	Neutrophil	Neutrophil
MF317_A1_ACCCTCATCGCCGTGA-1	-1.48207	6.05521	NO	Neutrophil	Neutrophil
MF317_A1_ACCCTTGAGAAGAACG-1	-3.28145	4.56614	NO	Neutrophil	Neutrophil
MF317_A1_ACCCTTGAGAATCGAT-1	-3.58315	-5.53384	INT	Neutrophil	Neutrophil
MF317_A1_ACCCTTGAGCACTTTG-1	-3.35889	-0.720983	NO	Neutrophil	Neutrophil
MF317_A1_ACCCTTGAGGTATCTC-1	-3.05567	-0.544806	NO	Neutrophil	Neutrophil
MF317_A1_ACCCTTGAGTAGATCA-1	6.51595	7.01635	NO	Neutrophil	Neutrophil
MF317_A1_ACCCTTGAGTGTTGTC-1	-1.31668	2.59753	NO	Neutrophil	Neutrophil
MF317_A1_ACCCTTGCAAACTCTG-1	-2.70682	-4.02353	NO	Neutrophil	Neutrophil
MF317_A1_ACCCTTGCAGCTGGTC-1	-2.32959	-5.75027	NO	Neutrophil	Neutrophil
MF317_A1_ACCCTTGCATCGGAGA-1	-2.03454	3.84087	NO	Neutrophil	Neutrophil
MF317_A1_ACCCTTGGTGATGGCA-1	-2.10739	-2.11686	NO	Neutrophil	Neutrophil
MF317_A1_ACCCTTGTCATACGGT-1	-1.83126	2.67816	NO	Neutrophil	Neutrophil
MF317_A1_ACCCTTGTCCACACCT-1	1.31412	3.85172	NO	Others	Neutrophil
MF317_A1_ACCGTTCAGCCTCATA-1	-1.30103	-4.52461	NO	Neutrophil	Neutrophil
MF317_A1_ACCGTTCAGGTTTGAA-1	-1.59933	-5.71665	HI	Neutrophil	Neutrophil
MF317_A1_ACCGTTCAGTAAGGGA-1	-3.67044	-4.55687	NO	Neutrophil	Neutrophil
MF317_A1_ACCGTTCCAAATGCGG-1	6.49479	1.48535	NO	Neutrophil	Neutrophil
MF317_A1_ACCGTTCCACAACCGC-1	-1.75724	6.77679	NO	Neutrophil	Neutrophil
MF317_A1_ACCGTTCCACAGCATT-1	-2.07786	0.351848	NO	Neutrophil	Neutrophil
MF317_A1_ACCGTTCCAGAATCGG-1	-2.37226	4.04128	NO	Neutrophil	Neutrophil
MF317_A1_ACCGTTCCAGGACTAG-1	-4.93255	8.39932	NO	Neutrophil	Neutrophil
MF317_A1_ACCGTTCGTCACTCTC-1	-2.97293	-4.5024	INT	Neutrophil	Neutrophil
MF317_A1_ACCGTTCGTCGTTCAA-1	-2.5875	0.777313	NO	Neutrophil	Neutrophil
MF317_A1_ACCGTTCGTCTCGGGT-1	-3.38738	-5.21721	NO	Neutrophil	Neutrophil
MF317_A1_ACCGTTCGTTGAGTCT-1	-2.44998	1.31482	NO	Neutrophil	Neutrophil
MF317_A1_ACCGTTCGTTGGTAGG-1	-1.6584	6.5019	NO	Neutrophil	Neutrophil
MF317_A1_ACCGTTCTCAGCTTGA-1	-1.77883	-1.86127	NO	Neutrophil	Neutrophil
MF317_A1_ACCGTTCTCCACCCTA-1	-1.14977	5.49056	NO	Neutrophil	Neutrophil
MF317_A1_ACCGTTCTCCCAATAG-1	-1.17614	-8.22428	INT	Neutrophil	Neutrophil
MF317_A1_ACCGTTCTCCGCACGA-1	-2.20975	-5.12503	INT	Neutrophil	Neutrophil
MF317_A1_ACCGTTCTCTCCATAT-1	-3.30012	1.83885	NO	Neutrophil	Neutrophil
MF317_A1_ACCGTTCTCTTCCGTG-1	-0.215778	-4.36256	INT	Neutrophil	Neutrophil
MF317_A1_ACCTACCAGATTCGCT-1	-3.4915	-5.27294	INT	Neutrophil	Neutrophil
MF317_A1_ACCTACCAGCCTGAAG-1	2.57547	12.5661	NO	Others	Others
MF317_A1_ACCTACCAGCTCCATA-1	-3.65664	-5.03732	NO	Neutrophil	Neutrophil
MF317_A1_ACCTACCAGTTGGCTT-1	-0.685898	-4.88571	INT	Neutrophil	Neutrophil
MF317_A1_ACCTACCCACGACTAT-1	-2.11831	-8.51211	INT	Neutrophil	Neutrophil
MF317_A1_ACCTACCCACGTTGGC-1	-2.61896	-5.02962	INT	Neutrophil	Neutrophil
MF317_A1_ACCTACCCAGAGAGGG-1	-2.02124	-6.88579	HI	Neutrophil	Neutrophil
MF317_A1_ACCTACCCAGCATCTA-1	-4.91109	8.8659	INT	Neutrophil	Neutrophil
MF317_A1_ACCTACCCAGTACTAC-1	-1.67716	4.15944	NO	Neutrophil	Neutrophil
MF317_A1_ACCTACCCATCTGCGG-1	-3.17454	-8.72269	INT	Neutrophil	Neutrophil
MF317_A1_ACCTACCGTTAGGGTG-1	-0.994889	-2.49052	NO	Neutrophil	Neutrophil
MF317_A1_ACCTACCGTTAGTTCG-1	8.03087	3.23014	NO	Neutrophil	Neutrophil
MF317_A1_ACCTACCTCACAATGC-1	-2.9994	3.77459	INT	Neutrophil	Neutrophil
MF317_A1_ACCTACCTCGACACCG-1	-2.69372	-1.42141	NO	Neutrophil	Neutrophil
MF317_A1_ACCTGAAAGAGGCTGT-1	8.23198	3.17297	NO	Neutrophil	Neutrophil
MF317_A1_ACCTGAACAACGATTC-1	5.76887	6.79371	NO	Neutrophil	Neutrophil
MF317_A1_ACCTGAACAACTCCAA-1	-4.17682	7.96917	NO	Neutrophil	Neutrophil
MF317_A1_ACCTGAACACCTGATA-1	-2.16446	-8.7744	HI	Neutrophil	Neutrophil
MF317_A1_ACCTGAACATCGTGCG-1	7.37833	3.64716	NO	Neutrophil	Neutrophil
MF317_A1_ACCTGAACATGTTCAG-1	8.90255	7.49946	NO	Neutrophil	Neutrophil
MF317_A1_ACCTGAAGTACGTGTT-1	-1.28105	-6.70815	INT	Neutrophil	Neutrophil
MF317_A1_ACCTGAAGTGCATGAG-1	-1.00841	-5.72587	HI	Neutrophil	Neutrophil
MF317_A1_ACCTGAAGTGCTGATT-1	-1.51732	-7.22459	NO	Neutrophil	Neutrophil
MF317_A1_ACCTGAAGTTACGCCG-1	-0.94204	4.93716	NO	Neutrophil	Neutrophil
MF317_A1_ACCTGAATCACGGGCT-1	-3.92948	-5.99228	INT	Neutrophil	Neutrophil
MF317_A1_ACCTGAATCACTCCGT-1	-0.385296	-3.51204	NO	Neutrophil	Neutrophil
MF317_A1_ACCTGAATCGATTTCT-1	-1.32886	5.18984	NO	Neutrophil	Neutrophil
MF317_A1_ACCTGAATCGTGCACG-1	6.1303	9.63514	NO	Others	Neutrophil
MF317_A1_ACCTGTCAGCGTCGAA-1	-3.47781	-6.35642	HI	Neutrophil	Others
MF317_A1_ACCTGTCAGGCGAACT-1	-1.50674	5.63013	NO	Neutrophil	Neutrophil
MF317_A1_ACCTGTCAGTCCGTCG-1	-2.44226	-8.91912	HI	Neutrophil	Neutrophil
MF317_A1_ACCTGTCGTCAAGTTC-1	-3.54352	-3.81981	NO	Neutrophil	Neutrophil
MF317_A1_ACCTGTCGTCTCCTGT-1	-0.754604	-3.89829	NO	Neutrophil	Neutrophil
MF317_A1_ACCTGTCGTGACCGAA-1	-3.09719	-9.48264	HI	Neutrophil	Neutrophil
MF317_A1_ACCTGTCTCGGCATCG-1	-0.990635	-0.583928	NO	Neutrophil	Neutrophil
MF317_A1_ACCTGTCTCTATACGG-1	-2.07562	2.56996	NO	Neutrophil	Neutrophil
MF317_A1_ACCTGTCTCTGGCCAG-1	-0.913014	-0.648945	NO	Neutrophil	Neutrophil
MF317_A1_ACCTGTCTCTGGGCAC-1	-0.647634	-3.50059	NO	Neutrophil	Neutrophil
MF317_A1_ACGATCAAGAAGCCTG-1	-4.26058	7.82981	NO	Neutrophil	Neutrophil
MF317_A1_ACGATCAAGGTTCTTG-1	-0.894747	-5.75669	INT	Neutrophil	Neutrophil
MF317_A1_ACGATCACAAGAAATC-1	-3.65861	-7.33924	HI	Neutrophil	Neutrophil
MF317_A1_ACGATCACAGCGGATA-1	-2.71257	-0.0331564	INT	Neutrophil	Neutrophil
MF317_A1_ACGATCACAGCTGAGA-1	-0.901003	-4.23224	INT	Neutrophil	Neutrophil
MF317_A1_ACGATCAGTACATACC-1	1.68872	2.81184	NO	Neutrophil	Neutrophil
MF317_A1_ACGATCAGTGACGCCT-1	-3.01057	0.0194199	INT	Neutrophil	Neutrophil
MF317_A1_ACGATCAGTTCGGTAT-1	-0.594818	-5.7609	INT	Neutrophil	Neutrophil
MF317_A1_ACGATCATCTCATTAC-1	-1.87708	1.59833	NO	Neutrophil	Neutrophil
MF317_A1_ACGATGTAGAGTGGCT-1	-1.16574	-7.3801	HI	Neutrophil	Others
MF317_A1_ACGATGTCACACCTTC-1	-3.13449	-9.13549	HI	Others	Neutrophil
MF317_A1_ACGATGTCAGTAGAGC-1	-3.45368	7.85265	NO	Neutrophil	Neutrophil
MF317_A1_ACGATGTCAGTTAGGG-1	-3.30897	4.2931	INT	Neutrophil	Neutrophil
MF317_A1_ACGATGTCATTGAGGG-1	-3.49824	7.11741	NO	Neutrophil	Neutrophil
MF317_A1_ACGATGTGTCTTCATT-1	-3.422	-5.91607	INT	Neutrophil	Neutrophil
MF317_A1_ACGATGTGTTGACTAC-1	-0.815496	-6.46741	NO	Neutrophil	Neutrophil
MF317_A1_ACGATGTTCTCCTGAC-1	-0.622506	1.79137	NO	Neutrophil	Neutrophil
MF317_A1_ACGCACGAGAGTTGCG-1	-1.07868	-6.34093	HI	Neutrophil	Neutrophil
MF317_A1_ACGCACGAGCCATGCC-1	-0.983373	-3.83519	INT	Neutrophil	Neutrophil
MF317_A1_ACGCACGAGCGCCCAT-1	9.44289	8.89531	NO	Neutrophil	Neutrophil
MF317_A1_ACGCACGCAATTTCTC-1	-1.05356	-7.42531	INT	Neutrophil	Neutrophil
MF317_A1_ACGCACGCACCGTGAC-1	-1.48978	-3.642	INT	Neutrophil	Neutrophil
MF317_A1_ACGCACGCACGCTGCA-1	-0.876604	-4.3439	NO	Neutrophil	Neutrophil
MF317_A1_ACGCACGCATCTCATT-1	-0.0625792	-7.41905	NO	Neutrophil	Others
MF317_A1_ACGCACGCATCTTAGG-1	-3.45479	4.33429	NO	Neutrophil	Neutrophil
MF317_A1_ACGCACGCATGGACAG-1	-3.1976	0.00419989	NO	Neutrophil	Neutrophil
MF317_A1_ACGCACGGTGTCCAAT-1	-1.9247	3.98544	NO	Neutrophil	Neutrophil
MF317_A1_ACGCACGGTTGTGGAG-1	-2.94425	-8.27971	HI	Neutrophil	Neutrophil
MF317_A1_ACGCACGTCAAAGAAC-1	4.57401	-0.535979	NO	Neutrophil	Neutrophil
MF317_A1_ACGCACGTCCATGAGT-1	-0.82333	0.219939	NO	Neutrophil	Neutrophil
MF317_A1_ACGCACGTCGAGTGAG-1	-2.8723	-1.66158	NO	Neutrophil	Neutrophil
MF317_A1_ACGGAAGAGGGTGAAA-1	-3.28928	-1.35678	INT	Neutrophil	Neutrophil
MF317_A1_ACGGAAGAGGTGCGAT-1	-2.93135	1.16571	INT	Neutrophil	Neutrophil
MF317_A1_ACGGAAGAGTCTGGAG-1	-1.59866	3.64028	NO	Neutrophil	Neutrophil
MF317_A1_ACGGAAGCAAGAATGT-1	-1.09205	-6.16824	INT	Neutrophil	Neutrophil
MF317_A1_ACGGAAGCACAGCTTA-1	-4.67399	-6.58751	HI	Neutrophil	Neutrophil
MF317_A1_ACGGAAGCACGCTGTG-1	-0.966826	-6.89545	INT	Neutrophil	Neutrophil
MF317_A1_ACGGAAGCATCTCCCA-1	-1.73717	-2.69115	NO	Neutrophil	Neutrophil
MF317_A1_ACGGGTCAGGCATCGA-1	-1.28841	-6.46154	INT	Neutrophil	Neutrophil
MF317_A1_ACGGGTCAGGCCTTGC-1	-3.26162	4.10634	NO	Neutrophil	Neutrophil
MF317_A1_ACGGGTCAGTCCGCGT-1	-1.34748	4.28257	NO	Neutrophil	Neutrophil
MF317_A1_ACGGGTCAGTGCCAGA-1	-1.52938	-2.02005	NO	Neutrophil	Neutrophil
MF317_A1_ACGGGTCAGTTGAAGT-1	-3.41563	-8.81665	HI	Neutrophil	Neutrophil
MF317_A1_ACGGGTCCAAATGCTC-1	-3.01602	-2.87015	NO	Neutrophil	Neutrophil
MF317_A1_ACGGGTCCACAATGCT-1	-2.00933	-4.66725	INT	Neutrophil	Neutrophil
MF317_A1_ACGGGTCCACGCGTGT-1	1.17852	3.6558	NO	Neutrophil	Neutrophil
MF317_A1_ACGGGTCCATAGGCGA-1	-3.23459	-7.62597	HI	Neutrophil	Neutrophil
MF317_A1_ACGGGTCGTCCAGTTA-1	-2.96449	3.62737	NO	Neutrophil	Neutrophil
MF317_A1_ACGGGTCGTCTAATCG-1	-3.32822	1.59797	NO	Neutrophil	Neutrophil
MF317_A1_ACGGGTCGTGTTTCTT-1	-1.05669	-7.88454	INT	Neutrophil	Neutrophil
MF317_A1_ACGGGTCGTTGAAGTA-1	-3.15008	-5.32909	INT	Neutrophil	Neutrophil
MF317_A1_ACGGGTCTCACCGGTG-1	5.6588	7.0452	HI	Neutrophil	Neutrophil
MF317_A1_ACGGGTCTCGACCTAA-1	-1.67536	-7.2128	INT	Neutrophil	Neutrophil
MF317_A1_ACGGGTCTCTTAAGGC-1	-2.99019	-3.00529	NO	Neutrophil	Neutrophil
MF317_A1_ACGGTCGAGCCGCACT-1	-3.89852	8.81749	NO	Neutrophil	Neutrophil
MF317_A1_ACGGTCGAGGATTTGA-1	-2.04451	6.4886	NO	Neutrophil	Neutrophil
MF317_A1_ACGGTCGAGGTGCTTT-1	-1.01667	-3.69717	INT	Neutrophil	Neutrophil
MF317_A1_ACGGTCGAGTCGCGAA-1	-0.58788	3.87827	NO	Neutrophil	Neutrophil
MF317_A1_ACGGTCGAGTTACTCG-1	-2.46717	-6.38286	HI	Neutrophil	Neutrophil
MF317_A1_ACGGTCGCAAGTGGTG-1	-0.533097	0.63017	NO	Neutrophil	Neutrophil
MF317_A1_ACGGTCGCAATTCTCT-1	-3.28644	-9.24812	NO	Neutrophil	Neutrophil
MF317_A1_ACGGTCGCACTACCCT-1	-2.01905	-6.42049	HI	Neutrophil	Neutrophil
MF317_A1_ACGGTCGGTATCGTTG-1	-3.36883	-0.475537	NO	Neutrophil	Neutrophil
MF317_A1_ACGGTCGGTCCTCCTA-1	-2.01462	4.86062	NO	Neutrophil	Neutrophil
MF317_A1_ACGGTCGGTGACCGTC-1	-1.33934	-6.23319	INT	Neutrophil	Neutrophil
MF317_A1_ACGGTCGGTTCCTAGA-1	-0.750123	-8.27803	HI	Neutrophil	Neutrophil
MF317_A1_ACGGTCGTCTCGGCTT-1	-3.66922	-2.34488	NO	Neutrophil	Neutrophil
MF317_A1_ACGGTCGTCTTAGGAC-1	-3.68736	-8.37101	HI	Neutrophil	Neutrophil
MF317_A1_ACGGTCGTCTTCGTGC-1	-0.791793	-5.99323	INT	Neutrophil	Neutrophil
MF317_A1_ACGGTTAAGACCGCCT-1	9.01909	9.54206	NO	Neutrophil	Neutrophil
MF317_A1_ACGGTTAAGATTACCC-1	8.61748	7.71245	NO	Others	Neutrophil
MF317_A1_ACGGTTAAGCACACCC-1	0.739914	3.42435	NO	Neutrophil	Neutrophil
MF317_A1_ACGGTTAAGCCTTTGA-1	-0.832477	-7.71854	INT	Neutrophil	Neutrophil
MF317_A1_ACGGTTAAGGGTAATT-1	-4.0558	8.65449	NO	Neutrophil	Neutrophil
MF317_A1_ACGGTTAAGTTCCTGA-1	-1.04371	-6.50588	HI	Neutrophil	Neutrophil
MF317_A1_ACGGTTACAAAGAACT-1	-0.716798	-6.61646	NO	Neutrophil	Neutrophil
MF317_A1_ACGGTTACAACCGCTG-1	-2.56782	-6.62257	HI	Neutrophil	Neutrophil
MF317_A1_ACGGTTAGTACTGACT-1	-3.82521	9.25187	NO	Neutrophil	Neutrophil
MF317_A1_ACGGTTAGTCCGAAGA-1	-3.45596	0.956022	NO	Neutrophil	Neutrophil
MF317_A1_ACGGTTAGTCCGTTTC-1	-2.50039	-6.42021	HI	Neutrophil	Neutrophil
MF317_A1_ACGGTTAGTGCCGGTT-1	-2.71414	-9.44478	NO	Neutrophil	Neutrophil
MF317_A1_ACGGTTAGTTCCGCTT-1	-2.434	-1.34579	NO	Neutrophil	Neutrophil
MF317_A1_ACGGTTATCCGATCGG-1	-2.70624	-0.531559	NO	Neutrophil	Neutrophil
MF317_A1_ACGGTTATCCTCCACA-1	-2.86104	-2.40767	NO	Neutrophil	Neutrophil
MF317_A1_ACGGTTATCGCAGAGA-1	9.3561	8.94764	NO	Others	Neutrophil
MF317_A1_ACGGTTATCTACGCAA-1	-2.83464	-7.84004	INT	Neutrophil	Neutrophil
MF317_A1_ACGGTTATCTAGTCAG-1	-3.2889	-3.63541	NO	Neutrophil	Neutrophil
MF317_A1_ACGGTTATCTGCTTAT-1	-4.3945	7.99404	NO	Neutrophil	Neutrophil
MF317_A1_ACGTAACAGCAGGCAT-1	-3.14542	1.92312	NO	Neutrophil	Neutrophil
MF317_A1_ACGTAACCAAGTATCC-1	-2.40503	3.37118	NO	Neutrophil	Neutrophil
MF317_A1_ACGTAACCAATTGAGA-1	-5.3196	7.9987	NO	Neutrophil	Neutrophil
MF317_A1_ACGTAACCACCATAAC-1	-4.23935	7.41644	NO	Neutrophil	Neutrophil
MF317_A1_ACGTAACCAGAAGCGT-1	-3.35215	8.83692	NO	Neutrophil	Neutrophil
MF317_A1_ACGTAACCATAGCTGT-1	-0.645782	-5.60302	INT	Neutrophil	Neutrophil
MF317_A1_ACGTAACGTAACGTTC-1	5.46351	7.00665	INT	Neutrophil	Neutrophil
MF317_A1_ACGTAACGTCCTCAGG-1	-1.57376	3.10519	NO	Neutrophil	Neutrophil
MF317_A1_ACGTAACGTGTTCCTC-1	-2.40521	2.52377	NO	Neutrophil	Neutrophil
MF317_A1_ACGTAACTCGATACAC-1	-1.72109	2.63893	NO	Neutrophil	Neutrophil
MF317_A1_ACGTACAAGAGTCTGG-1	-1.86506	-8.40841	INT	Neutrophil	Neutrophil
MF317_A1_ACGTACAAGCCATATC-1	-5.21216	8.9209	NO	Neutrophil	Neutrophil
MF317_A1_ACGTACAAGTAAGAGG-1	-2.40286	-6.13702	HI	Neutrophil	Neutrophil
MF317_A1_ACGTACAAGTACGTCT-1	-4.06778	-4.71143	NO	Neutrophil	Neutrophil
MF317_A1_ACGTACAGTAGTTACC-1	7.97701	3.33493	NO	Neutrophil	Neutrophil
MF317_A1_ACGTACAGTCAGTTTG-1	-1.7036	-2.60022	NO	Neutrophil	Neutrophil
MF317_A1_ACGTACATCACGGGAA-1	-4.06191	7.16766	NO	Neutrophil	Neutrophil
MF317_A1_ACGTACATCATTGCCC-1	-2.33523	1.36838	INT	Neutrophil	Neutrophil
MF317_A1_ACGTACATCGGCTGGT-1	0.189736	-5.30983	INT	Neutrophil	Others
MF317_A1_ACGTAGTAGAAGTCAT-1	-1.1949	-1.21046	NO	Neutrophil	Neutrophil
MF317_A1_ACGTAGTAGAGTCTGG-1	-1.56296	-8.10482	INT	Neutrophil	Neutrophil
MF317_A1_ACGTAGTGTGCCTAAT-1	-1.42714	2.17027	NO	Neutrophil	Neutrophil
MF317_A1_ACGTAGTGTTGCTAGT-1	-2.01485	-0.799866	NO	Neutrophil	Neutrophil
MF317_A1_ACGTAGTGTTTACCTT-1	-1.70101	-4.33375	NO	Neutrophil	Neutrophil
MF317_A1_ACGTAGTTCCGATAGT-1	-4.59126	-6.01815	HI	Neutrophil	Neutrophil
MF317_A1_ACGTAGTTCTGCTCTG-1	-3.89577	9.25053	NO	Neutrophil	Neutrophil
MF317_A1_ACGTCCTAGACATAGT-1	-1.89379	-2.14284	INT	Neutrophil	Neutrophil
MF317_A1_ACGTCCTAGCGTACAG-1	-1.76347	5.10038	NO	Neutrophil	Neutrophil
MF317_A1_ACGTCCTAGTCGAGGT-1	8.02984	2.95382	NO	Neutrophil	Neutrophil
MF317_A1_ACGTCCTCAACTGCTA-1	2.47588	12.9393	NO	Others	Neutrophil
MF317_A1_ACGTCCTCAGATACTC-1	-2.83889	-0.707654	NO	Neutrophil	Neutrophil
MF317_A1_ACGTCCTGTACAGAAT-1	8.67362	10.1094	NO	Neutrophil	Neutrophil
MF317_A1_ACGTCCTGTATGCTTG-1	-0.424565	-5.15678	INT	Neutrophil	Neutrophil
MF317_A1_ACGTCCTGTGAGTGAC-1	-3.22715	-6.41238	HI	Neutrophil	Neutrophil
MF317_A1_ACGTCCTGTGGCAGAT-1	-0.515665	4.24097	NO	Neutrophil	Neutrophil
MF317_A1_ACGTCCTGTTGTCTAG-1	-0.992929	3.2974	NO	Neutrophil	Neutrophil
MF317_A1_ACGTCCTGTTTGAAAG-1	6.20127	7.06438	NO	Neutrophil	Neutrophil
MF317_A1_ACGTCCTTCAGACCTA-1	-1.15349	-2.80972	NO	Neutrophil	Neutrophil
MF317_A1_ACGTCCTTCGCAACAT-1	-3.64043	-6.85975	HI	Neutrophil	Neutrophil
MF317_A1_ACGTCCTTCTTCGTAT-1	-2.94605	-9.32672	HI	Neutrophil	Neutrophil
MF317_A1_ACGTTCCAGAATCGTA-1	-0.194886	-7.59046	INT	Neutrophil	Neutrophil
MF317_A1_ACGTTCCAGAGTCCGA-1	-3.79332	-5.54585	NO	Neutrophil	Neutrophil
MF317_A1_ACGTTCCAGCTAAACA-1	-3.99355	8.10482	NO	Neutrophil	Neutrophil
MF317_A1_ACGTTCCAGTCCGTCG-1	-0.492119	5.07031	NO	Neutrophil	Neutrophil
MF317_A1_ACGTTCCAGTCGGGAT-1	-0.426553	5.73397	NO	Neutrophil	Neutrophil
MF317_A1_ACGTTCCCACTACGGC-1	-1.45504	-2.82658	HI	Neutrophil	Neutrophil
MF317_A1_ACGTTCCCAGGACTTT-1	-3.17328	0.221015	NO	Neutrophil	Neutrophil
MF317_A1_ACGTTCCGTCATGGCC-1	8.25815	9.47021	NO	Neutrophil	Neutrophil
MF317_A1_ACGTTCCGTCTGTAGT-1	-0.641526	-7.45689	HI	Neutrophil	Neutrophil
MF317_A1_ACGTTCCGTTCCAAAC-1	-0.651991	-4.65401	INT	Neutrophil	Neutrophil
MF317_A1_ACGTTCCTCATCTACT-1	-2.15026	2.35967	INT	Neutrophil	Neutrophil
MF317_A1_ACGTTCCTCCATTTAC-1	-2.3864	-4.95502	NO	Neutrophil	Neutrophil
MF317_A1_ACGTTCCTCCGGCTTT-1	-0.692101	-5.26276	NO	Neutrophil	Neutrophil
MF317_A1_ACGTTCCTCGATACTG-1	-1.28083	-2.441	NO	Neutrophil	Neutrophil
MF317_A1_ACGTTCCTCTCATAGG-1	-2.76869	3.00096	NO	Neutrophil	Neutrophil
MF317_A1_ACGTTCCTCTCTGGTC-1	9.47857	9.50595	NO	Others	Neutrophil
MF317_A1_ACGTTCCTCTTCTAAC-1	8.82817	9.02454	NO	Others	Neutrophil
MF317_A1_ACTACGAAGACGACTG-1	8.57719	9.7223	NO	Others	Neutrophil
MF317_A1_ACTACGAAGACTGTTC-1	-0.681439	-4.09358	INT	Neutrophil	Neutrophil
MF317_A1_ACTACGAAGTAACCGG-1	0.420157	4.67241	NO	Others	Neutrophil
MF317_A1_ACTACGACACCTGCGA-1	1.44347	3.35262	NO	Others	Neutrophil
MF317_A1_ACTACGACACGTCTCT-1	-0.70678	-4.91457	INT	Neutrophil	Neutrophil
MF317_A1_ACTACGACAGGCGAAT-1	-3.02309	-1.1596	INT	Neutrophil	Neutrophil
MF317_A1_ACTACGATCAAGTCGT-1	-0.921468	-5.84888	INT	Neutrophil	Neutrophil
MF317_A1_ACTACGATCACCTCGT-1	-0.941564	-7.43615	HI	Neutrophil	Neutrophil
MF317_A1_ACTACGATCTGCTGAA-1	-0.790546	6.00573	NO	Neutrophil	Neutrophil
MF317_A1_ACTATCTAGAGCCGAT-1	-4.05545	-8.13131	HI	Neutrophil	Neutrophil
MF317_A1_ACTATCTAGGTTATAG-1	-3.62597	7.6825	NO	Neutrophil	Neutrophil
MF317_A1_ACTATCTCACCGGCTA-1	6.3053	9.76644	NO	Neutrophil	Neutrophil
MF317_A1_ACTATCTCACTACCCT-1	-1.13837	-8.57301	HI	Neutrophil	Neutrophil
MF317_A1_ACTATCTCACTCAGAT-1	6.53983	1.48254	NO	Neutrophil	Neutrophil
MF317_A1_ACTATCTCAGAACTCT-1	6.41209	7.08299	NO	Neutrophil	Neutrophil
MF317_A1_ACTATCTCAGCTCGGT-1	-3.49709	1.37907	NO	Neutrophil	Neutrophil
MF317_A1_ACTATCTCATTGACCA-1	-1.12974	4.76833	NO	Neutrophil	Neutrophil
MF317_A1_ACTATCTGTATACCCA-1	-1.46214	-3.33224	NO	Neutrophil	Neutrophil
MF317_A1_ACTATCTGTCGTACAT-1	-0.862783	5.31275	NO	Neutrophil	Neutrophil
MF317_A1_ACTATCTGTGTGTGTT-1	-0.379938	-6.99606	HI	Neutrophil	Neutrophil
MF317_A1_ACTATCTGTTGAGGAC-1	-4.80923	8.23821	NO	Neutrophil	Neutrophil
MF317_A1_ACTATCTTCCACGTCT-1	-3.93038	0.731875	NO	Neutrophil	Neutrophil
MF317_A1_ACTATCTTCCCTCTAG-1	5.88903	7.11926	HI	Neutrophil	Neutrophil
MF317_A1_ACTATGGAGAGCCATG-1	0.650555	3.59698	NO	Neutrophil	Neutrophil
MF317_A1_ACTATGGCAAATCGGG-1	-3.81841	8.90134	NO	Neutrophil	Neutrophil
MF317_A1_ACTATGGCAACATACC-1	-1.36802	-2.5031	NO	Neutrophil	Neutrophil
MF317_A1_ACTATGGCACATAACC-1	-2.45009	7.53102	NO	Neutrophil	Neutrophil
MF317_A1_ACTATGGCAGCCTACG-1	-2.86567	-3.24134	NO	Neutrophil	Neutrophil
MF317_A1_ACTATGGGTCCGGCAT-1	-1.43802	2.90428	NO	Neutrophil	Neutrophil
MF317_A1_ACTATGGTCACCATAG-1	-1.63598	5.4216	NO	Neutrophil	Neutrophil
MF317_A1_ACTATGGTCCTGTAAG-1	-4.07039	-4.80015	INT	Neutrophil	Neutrophil
MF317_A1_ACTATTCAGGCAGGTT-1	8.01424	4.00957	NO	Others	Neutrophil
MF317_A1_ACTATTCAGTGGGAAA-1	-0.754953	-7.1857	INT	Neutrophil	Neutrophil
MF317_A1_ACTATTCCAACTTCTT-1	8.18539	10.0293	NO	Neutrophil	Neutrophil
MF317_A1_ACTATTCCAGAAATCA-1	0.762979	3.51101	NO	Neutrophil	Neutrophil
MF317_A1_ACTATTCCAGAAGCTG-1	-2.39071	-0.441367	NO	Neutrophil	Neutrophil
MF317_A1_ACTATTCCAGCCGTTG-1	9.27746	9.40171	NO	Neutrophil	Neutrophil
MF317_A1_ACTATTCCATCCAATG-1	5.90864	9.64241	NO	Others	Neutrophil
MF317_A1_ACTATTCGTAGATGTA-1	-3.08486	2.61845	NO	Neutrophil	Neutrophil
MF317_A1_ACTATTCGTAGCGTCC-1	9.53546	9.59523	NO	Neutrophil	Neutrophil
MF317_A1_ACTATTCGTTTCACTT-1	-2.23863	-2.02623	NO	Neutrophil	Neutrophil
MF317_A1_ACTCCCAAGACTCGAG-1	0.681562	3.9779	NO	Neutrophil	Neutrophil
MF317_A1_ACTCCCAAGCAATTAG-1	1.31112	2.66662	NO	Neutrophil	Neutrophil
MF317_A1_ACTCCCACACCCTGAG-1	-3.5711	1.2518	NO	Neutrophil	Neutrophil
MF317_A1_ACTCCCACAGGTTTAC-1	-2.44728	-7.53363	NO	Neutrophil	Neutrophil
MF317_A1_ACTCCCACATCTAACG-1	-0.144247	4.10134	NO	Neutrophil	Neutrophil
MF317_A1_ACTCCCACATGACAAA-1	-1.64234	5.64439	NO	Neutrophil	Neutrophil
MF317_A1_ACTCCCAGTCATCCGG-1	-2.07103	-1.36682	NO	Neutrophil	Neutrophil
MF317_A1_ACTCCCAGTCTCACGG-1	-1.58173	3.14058	NO	Neutrophil	Neutrophil
MF317_A1_ACTCCCATCCATTGTT-1	-2.4276	7.18367	NO	Neutrophil	Neutrophil
MF317_A1_ACTCCCATCTCATGGA-1	7.30753	3.60245	NO	Neutrophil	Neutrophil
MF317_A1_ACTCCCATCTCGTGAA-1	-2.15674	4.1248	NO	Neutrophil	Neutrophil
MF317_A1_ACTCTCGAGCAAATGT-1	1.37951	3.22143	NO	Neutrophil	Neutrophil
MF317_A1_ACTCTCGAGCATGCAG-1	9.16836	-4.49899	NO	Neutrophil	Neutrophil
MF317_A1_ACTCTCGAGTACCATC-1	-1.41759	-3.7401	NO	Neutrophil	Neutrophil
MF317_A1_ACTCTCGAGTTTGAGA-1	-2.607	1.87834	NO	Neutrophil	Neutrophil
MF317_A1_ACTCTCGCATAGACTC-1	-0.796763	-6.05669	INT	Neutrophil	Neutrophil
MF317_A1_ACTCTCGCATCCTCAC-1	-1.88623	-2.01485	NO	Neutrophil	Neutrophil
MF317_A1_ACTCTCGCATTAGGAA-1	-1.53097	-5.40468	NO	Neutrophil	Neutrophil
MF317_A1_ACTCTCGCATTGTGCA-1	-1.29431	-8.57525	HI	Neutrophil	Neutrophil
MF317_A1_ACTCTCGGTGAATATG-1	-1.15133	4.18431	NO	Neutrophil	Neutrophil
MF317_A1_ACTCTCGGTTCTTCAT-1	-2.66886	5.24685	NO	Neutrophil	Neutrophil
MF317_A1_ACTCTCGGTTTACCAG-1	-2.18059	1.65025	NO	Neutrophil	Neutrophil
MF317_A1_ACTCTCGTCGAAGCCC-1	-1.18803	-4.96948	HI	Neutrophil	Neutrophil
MF317_A1_ACTCTCGTCTCACTCG-1	-2.16596	-7.35367	HI	Neutrophil	Neutrophil
MF317_A1_ACTGATGAGCCTAACT-1	0.340637	4.09395	NO	Neutrophil	Neutrophil
MF317_A1_ACTGATGCACTCTAGA-1	-2.42478	-4.71088	NO	Neutrophil	Neutrophil
MF317_A1_ACTGATGCAGCCCACA-1	-3.39361	-8.92933	HI	Others	Neutrophil
MF317_A1_ACTGATGCAGTTTCGA-1	-0.468397	1.50874	NO	Neutrophil	Neutrophil
MF317_A1_ACTGATGCATATGAAG-1	-2.64803	-9.14935	HI	Neutrophil	Neutrophil
MF317_A1_ACTGATGCATCGGAAG-1	7.90503	10.2206	NO	Neutrophil	Neutrophil
MF317_A1_ACTGATGGTAGGCTGA-1	-3.12504	-8.10313	HI	Neutrophil	Neutrophil
MF317_A1_ACTGATGGTCACTACA-1	-1.05516	-3.52898	INT	Neutrophil	Neutrophil
MF317_A1_ACTGATGGTGAGAGGG-1	-0.701081	-3.41091	NO	Neutrophil	Neutrophil
MF317_A1_ACTGATGTCAATCCGA-1	-0.755336	-5.25961	INT	Neutrophil	Neutrophil
MF317_A1_ACTGATGTCACGTAGT-1	-3.22151	4.57979	NO	Neutrophil	Neutrophil
MF317_A1_ACTGCAAAGTAGTGCG-1	-3.64694	6.20523	INT	Neutrophil	Neutrophil
MF317_A1_ACTGCAACAACAGCCC-1	-4.18086	-4.8784	INT	Neutrophil	Neutrophil
MF317_A1_ACTGCAACAATTCTTC-1	-3.63252	-0.408491	NO	Neutrophil	Neutrophil
MF317_A1_ACTGCAACACCGTACG-1	-3.68487	6.13329	NO	Neutrophil	Neutrophil
MF317_A1_ACTGCAACATTGGATC-1	8.09389	10.1597	NO	Others	Neutrophil
MF317_A1_ACTGCAAGTACTCGCG-1	-2.55279	-6.58697	HI	Neutrophil	Others
MF317_A1_ACTGCAAGTCGCAACC-1	-3.79053	-8.36254	INT	Neutrophil	Neutrophil
MF317_A1_ACTGCAAGTCTAACTG-1	-3.88386	-3.33817	NO	Neutrophil	Neutrophil
MF317_A1_ACTGCAAGTTATCCAG-1	-3.31249	-8.2527	HI	Neutrophil	Neutrophil
MF317_A1_ACTGCAAGTTTACTTC-1	-4.12919	-4.93129	NO	Neutrophil	Neutrophil
MF317_A1_ACTGCAATCATTACGG-1	-2.50523	-5.01593	NO	Neutrophil	Neutrophil
MF317_A1_ACTGCAATCATTGAGC-1	-1.34265	-5.85853	INT	Neutrophil	Neutrophil
MF317_A1_ACTGCAATCCAACACA-1	-3.78146	0.227159	NO	Neutrophil	Neutrophil
MF317_A1_ACTGCAATCCAAGAGG-1	6.53461	9.49648	INT	Neutrophil	Neutrophil
MF317_A1_ACTGCAATCCACACCT-1	-0.303533	-2.69139	INT	Neutrophil	Neutrophil
MF317_A1_ACTGCAATCCTACTGC-1	-0.798982	0.281585	NO	Neutrophil	Neutrophil
MF317_A1_ACTGCAATCTACAGGT-1	-1.05806	6.25146	NO	Neutrophil	Neutrophil
MF317_A1_ACTGCAATCTGGACTA-1	-2.85315	8.82588	NO	Neutrophil	Neutrophil
MF317_A1_ACTGTCCAGAGTATAC-1	-1.77227	3.26064	NO	Neutrophil	Neutrophil
MF317_A1_ACTGTCCAGTATAACG-1	8.89324	9.74958	NO	Neutrophil	Neutrophil
MF317_A1_ACTGTCCCAAGCGATG-1	-2.47551	-0.172871	NO	Neutrophil	Neutrophil
MF317_A1_ACTGTCCCACACTGGC-1	-0.989787	-0.109363	NO	Neutrophil	Neutrophil
MF317_A1_ACTGTCCGTACTCGAT-1	-1.76425	-3.46893	NO	Neutrophil	Neutrophil
MF317_A1_ACTGTCCGTGCTGATT-1	-1.06649	-3.93272	INT	Neutrophil	Neutrophil
MF317_A1_ACTGTCCGTTGGCTAT-1	-2.68937	-1.04812	INT	Neutrophil	Neutrophil
MF317_A1_ACTGTCCTCATGGCCG-1	-1.85248	-5.46579	NO	Neutrophil	Neutrophil
MF317_A1_ACTGTCCTCCCGAAAT-1	8.683	7.49534	NO	Others	Neutrophil
MF317_A1_ACTGTGAAGCCATGCC-1	-2.01231	-8.11946	HI	Neutrophil	Neutrophil
MF317_A1_ACTGTGAAGGCACCAA-1	-1.07106	4.2199	NO	Neutrophil	Neutrophil
MF317_A1_ACTGTGACAACTCATG-1	-1.63666	-4.23887	NO	Neutrophil	Neutrophil
MF317_A1_ACTGTGACAAGCGGAT-1	-2.89361	-3.85788	NO	Neutrophil	Neutrophil
MF317_A1_ACTGTGACACACCAGC-1	-0.769927	5.62911	NO	Neutrophil	Neutrophil
MF317_A1_ACTGTGACACCCTGAG-1	-0.792848	-7.75071	HI	Neutrophil	Others
MF317_A1_ACTGTGACACGCGTGT-1	-0.162668	-5.92223	INT	Neutrophil	Neutrophil
MF317_A1_ACTGTGAGTGATGTAA-1	9.42554	9.67056	NO	Neutrophil	Neutrophil
MF317_A1_ACTGTGAGTGCTGTCG-1	-2.12722	5.58129	NO	Neutrophil	Neutrophil
MF317_A1_ACTGTGAGTGTCTCCT-1	-0.767522	-4.68189	INT	Neutrophil	Neutrophil
MF317_A1_ACTGTGAGTGTTCAGT-1	-2.59396	-6.83983	HI	Neutrophil	Neutrophil
MF317_A1_ACTTAGGAGACGCTCC-1	-2.63969	-4.90908	NO	Neutrophil	Neutrophil
MF317_A1_ACTTAGGAGCTCTATG-1	-1.22984	6.13918	NO	Neutrophil	Neutrophil
MF317_A1_ACTTAGGAGGGCAATC-1	-2.68513	2.88127	NO	Neutrophil	Neutrophil
MF317_A1_ACTTAGGAGTCACTCA-1	1.39747	2.72234	NO	Neutrophil	Neutrophil
MF317_A1_ACTTAGGCACTTCATT-1	-4.11819	-6.19322	HI	Neutrophil	Neutrophil
MF317_A1_ACTTAGGCATGCGGTC-1	4.25694	-0.647185	INT	Neutrophil	Neutrophil
MF317_A1_ACTTAGGGTAGCTTGT-1	-2.14217	-6.21338	HI	Neutrophil	Neutrophil
MF317_A1_ACTTAGGGTGTGACCC-1	-2.08538	-1.93343	NO	Neutrophil	Neutrophil
MF317_A1_ACTTAGGGTTCTCTCG-1	-3.17973	-0.028211	NO	Neutrophil	Neutrophil
MF317_A1_ACTTATCAGAGGTATT-1	-2.77756	1.99186	NO	Neutrophil	Neutrophil
MF317_A1_ACTTATCAGCTGTTAC-1	-1.19767	-2.93845	INT	Neutrophil	Neutrophil
MF317_A1_ACTTATCAGTGATAGT-1	9.56966	9.23677	NO	Neutrophil	Neutrophil
MF317_A1_ACTTATCCACACGCCA-1	-0.407452	5.54756	NO	Neutrophil	Neutrophil
MF317_A1_ACTTATCGTAGACACG-1	-1.57228	-2.3471	NO	Neutrophil	Neutrophil
MF317_A1_ACTTATCGTAGGTACG-1	5.99196	9.78396	NO	Others	Neutrophil
MF317_A1_ACTTATCGTAGTTCCA-1	-3.47436	1.26329	NO	Neutrophil	Neutrophil
MF317_A1_ACTTATCGTATGAGAT-1	-2.58305	2.53846	NO	Neutrophil	Neutrophil
MF317_A1_ACTTATCGTCTAGATC-1	-3.83814	9.15688	NO	Neutrophil	Neutrophil
MF317_A1_ACTTATCTCACCTTAT-1	4.5493	-0.636333	NO	Neutrophil	Neutrophil
MF317_A1_ACTTATCTCCGCACTT-1	-2.75312	-3.64403	NO	Neutrophil	Neutrophil
MF317_A1_ACTTATCTCGGTCTAA-1	-0.33235	0.31476	NO	Neutrophil	Neutrophil
MF317_A1_ACTTATCTCTATGTGG-1	-3.17594	-8.0329	NO	Neutrophil	Neutrophil
MF317_A1_ACTTATCTCTGAGTCA-1	-1.33437	-7.80794	INT	Neutrophil	Neutrophil
MF317_A1_ACTTCCGAGAAGAGCA-1	-3.87259	-4.09442	NO	Neutrophil	Neutrophil
MF317_A1_ACTTCCGAGACTAGAT-1	-2.55647	-1.10492	NO	Neutrophil	Neutrophil
MF317_A1_ACTTCCGAGGTACCTT-1	-1.74801	-7.28898	INT	Neutrophil	Neutrophil
MF317_A1_ACTTCCGCAAAGGGCT-1	-0.336269	-7.75171	INT	Neutrophil	Neutrophil
MF317_A1_ACTTCCGCAACACAGG-1	-0.188816	2.18381	NO	Neutrophil	Neutrophil
MF317_A1_ACTTCCGCAGATCCAT-1	-3.22865	-0.0497509	NO	Neutrophil	Neutrophil
MF317_A1_ACTTCCGCATTGTCGA-1	-0.382037	-5.5583	HI	Neutrophil	Neutrophil
MF317_A1_ACTTCCGGTGGCATCC-1	-0.60385	-5.82761	INT	Neutrophil	Neutrophil
MF317_A1_ACTTCCGGTTCGTGCG-1	-1.57247	-3.85345	NO	Neutrophil	Neutrophil
MF317_A1_ACTTCCGTCGTTGTTT-1	5.64296	7.14295	HI	Neutrophil	Neutrophil
MF317_A1_ACTTCCGTCTTCGGAA-1	7.8984	9.67582	NO	Neutrophil	Neutrophil
MF317_A1_ACTTCGCAGACAACAT-1	-0.666606	5.99157	NO	Others	Neutrophil
MF317_A1_ACTTCGCAGATGCTGG-1	-3.04462	2.20741	NO	Neutrophil	Neutrophil
MF317_A1_ACTTCGCAGCCAAGCA-1	-0.531948	0.668014	NO	Neutrophil	Neutrophil
MF317_A1_ACTTCGCAGTAGCCAG-1	0.0728494	-4.53202	INT	Neutrophil	Neutrophil
MF317_A1_ACTTCGCAGTGGAATT-1	-1.0275	5.04757	NO	Neutrophil	Neutrophil
MF317_A1_ACTTCGCCACCTGCGA-1	-3.66326	7.83962	NO	Neutrophil	Neutrophil
MF317_A1_ACTTCGCCACGACGCT-1	5.60788	6.94491	INT	Neutrophil	Neutrophil
MF317_A1_ACTTCGCCACTTACAG-1	7.96473	10.1068	NO	Neutrophil	Neutrophil
MF317_A1_ACTTCGCGTCTCAGAT-1	-4.51565	-7.34886	HI	Neutrophil	Neutrophil
MF317_A1_ACTTCGCGTGTGTGGA-1	-1.86916	-7.59574	HI	Neutrophil	Neutrophil
MF317_A1_ACTTCGCGTGTTAAAG-1	7.93217	3.57718	NO	Others	Neutrophil
MF317_A1_ACTTCGCGTTGAGTCT-1	-2.5116	-6.56127	HI	Neutrophil	Neutrophil
MF317_A1_ACTTCGCGTTTCACAG-1	-1.36157	3.32174	NO	Neutrophil	Neutrophil
MF317_A1_ACTTCGCTCAAGGAGC-1	-0.723644	4.91031	NO	Neutrophil	Neutrophil
MF317_A1_ACTTCGCTCCATAAGC-1	-0.545266	-7.45361	INT	Neutrophil	Others
MF317_A1_ACTTCGCTCTCCCAAC-1	-1.31296	-4.86155	NO	Neutrophil	Neutrophil
MF317_A1_ACTTTCAAGCATGGGT-1	-2.3479	2.92388	NO	Neutrophil	Neutrophil
MF317_A1_ACTTTCAAGCCTGAAG-1	-2.23504	-0.717175	NO	Neutrophil	Neutrophil
MF317_A1_ACTTTCAAGGTTGGTG-1	8.19766	7.25748	NO	Neutrophil	Neutrophil
MF317_A1_ACTTTCAAGTCGGCAA-1	-2.97731	-2.88294	NO	Neutrophil	Neutrophil
MF317_A1_ACTTTCACAACCCTCT-1	7.33936	3.58141	NO	Neutrophil	Neutrophil
MF317_A1_ACTTTCACATAGAAAC-1	-2.03188	-8.40254	INT	Neutrophil	Neutrophil
MF317_A1_ACTTTCACATCCGAGC-1	-4.61837	8.80634	HI	Neutrophil	Neutrophil
MF317_A1_ACTTTCAGTCTCTCCA-1	-0.809136	-7.22293	HI	Neutrophil	Neutrophil
MF317_A1_ACTTTCAGTGAGTCAG-1	8.65015	8.74917	NO	Others	Neutrophil
MF317_A1_ACTTTCAGTTGGAGAC-1	-2.59825	3.76879	NO	Neutrophil	Neutrophil
MF317_A1_ACTTTCATCAAGGTGG-1	-3.20002	-8.07404	HI	Neutrophil	Neutrophil
MF317_A1_ACTTTCATCACTGGTA-1	-1.90583	3.57478	NO	Neutrophil	Neutrophil
MF317_A1_ACTTTCATCAGTCATG-1	7.14471	9.72907	NO	Others	Neutrophil
MF317_A1_ACTTTCATCCGGTAAT-1	-1.02987	-7.631	HI	Neutrophil	Neutrophil
MF317_A1_ACTTTCATCCTTCGAC-1	-2.68923	-2.51357	NO	Neutrophil	Neutrophil
MF317_A1_ACTTTCATCGAAACAA-1	-3.356	8.34558	NO	Neutrophil	Neutrophil
MF317_A1_ACTTTGTAGAAACTAC-1	-2.88052	4.13578	NO	Neutrophil	Neutrophil
MF317_A1_ACTTTGTAGATTACCC-1	9.52773	9.48122	NO	Neutrophil	Neutrophil
MF317_A1_ACTTTGTAGGTAAAGG-1	5.97177	9.74256	NO	Others	Neutrophil
MF317_A1_ACTTTGTAGGTGAGAA-1	-3.08375	-0.551463	NO	Neutrophil	Neutrophil
MF317_A1_ACTTTGTCAAGAATAC-1	-3.78692	-8.63759	HI	Neutrophil	Neutrophil
MF317_A1_ACTTTGTCAAGAGAGA-1	-3.62873	-1.16995	NO	Neutrophil	Neutrophil
MF317_A1_ACTTTGTCAAGAGTGC-1	-0.780531	-6.7643	NO	Neutrophil	Neutrophil
MF317_A1_ACTTTGTCAAGTCATC-1	-0.988845	6.12683	INT	Neutrophil	Neutrophil
MF317_A1_ACTTTGTCAGAGTTCT-1	-0.676431	-7.2311	NO	Neutrophil	Neutrophil
MF317_A1_ACTTTGTGTTACACTG-1	-2.30152	-5.18619	NO	Neutrophil	Neutrophil
MF317_A1_ACTTTGTTCAAGGCTT-1	-1.72343	-1.57828	INT	Neutrophil	Neutrophil
MF317_A1_ACTTTGTTCTCCGAAA-1	-0.168966	-6.99736	NO	Neutrophil	Neutrophil
MF317_A1_ACTTTGTTCTGTAACG-1	-1.45287	4.72459	NO	Neutrophil	Neutrophil
MF317_A1_AGAAATGAGCCTCAGC-1	-2.52953	6.7737	NO	Neutrophil	Neutrophil
MF317_A1_AGAAATGAGGTAGTAT-1	-2.67099	-1.07175	INT	Neutrophil	Neutrophil
MF317_A1_AGAAATGCAAATGGAT-1	-3.25061	1.3246	NO	Neutrophil	Neutrophil
MF317_A1_AGAAATGCAACTACGT-1	-4.56812	-7.17088	NO	Neutrophil	Neutrophil
MF317_A1_AGAAATGCACATTGTG-1	-0.798712	-8.14372	HI	Neutrophil	Neutrophil
MF317_A1_AGAAATGCAGAATGTA-1	-3.46686	2.49388	INT	Neutrophil	Neutrophil
MF317_A1_AGAAATGCATGTAACC-1	-0.332967	-4.96358	INT	Neutrophil	Neutrophil
MF317_A1_AGAAATGGTGTATCCA-1	6.3432	9.88987	NO	Others	Neutrophil
MF317_A1_AGAAATGTCAGCGGAA-1	-2.04312	2.68599	NO	Neutrophil	Neutrophil
MF317_A1_AGAAATGTCGCATTGA-1	-3.33291	8.51038	NO	Neutrophil	Neutrophil
MF317_A1_AGAAATGTCGCGTGCA-1	9.0917	9.6447	NO	Neutrophil	Neutrophil
MF317_A1_AGAACAAAGCGTTGTT-1	-3.85642	-6.34048	HI	Neutrophil	Neutrophil
MF317_A1_AGAACAACAATTTCGG-1	5.94454	6.92935	INT	Neutrophil	Neutrophil
MF317_A1_AGAACAACACATTGTG-1	-0.816192	-6.34055	NO	Neutrophil	Neutrophil
MF317_A1_AGAACAACAGATCACT-1	-1.64332	5.29599	NO	Neutrophil	Neutrophil
MF317_A1_AGAACAACAGCTTTCC-1	-3.13561	-7.00955	HI	Neutrophil	Neutrophil
MF317_A1_AGAACAACATGCGTGC-1	-3.25306	4.74231	INT	Neutrophil	Neutrophil
MF317_A1_AGAACAACATGGCTGC-1	-0.723561	3.17497	NO	Neutrophil	Neutrophil
MF317_A1_AGAACAAGTAACATGA-1	-2.88204	4.43709	NO	Neutrophil	Neutrophil
MF317_A1_AGAACAAGTACCCGCA-1	-1.28521	-8.03794	HI	Neutrophil	Neutrophil
MF317_A1_AGAACAAGTCATACCA-1	-3.57149	-8.75615	HI	Neutrophil	Neutrophil
MF317_A1_AGAACAAGTCATGGCC-1	-1.95396	-2.354	NO	Neutrophil	Neutrophil
MF317_A1_AGAACAATCATCGCAA-1	-2.00285	2.40218	NO	Neutrophil	Neutrophil
MF317_A1_AGAACAATCCTAAACG-1	-0.288758	-3.44438	NO	Neutrophil	Neutrophil
MF317_A1_AGAACCTAGCCTGGAA-1	-0.208109	4.64368	NO	Others	Neutrophil
MF317_A1_AGAACCTAGCTGGCTC-1	8.38121	7.63527	NO	Others	Neutrophil
MF317_A1_AGAACCTAGGGTCAAC-1	-2.60952	1.14365	NO	Neutrophil	Neutrophil
MF317_A1_AGAACCTCACGACTAT-1	-0.274187	3.51566	NO	Neutrophil	Neutrophil
MF317_A1_AGAACCTCACTCCTTG-1	-1.07933	-8.45926	INT	Neutrophil	Neutrophil
MF317_A1_AGAACCTCAGATACTC-1	-2.96707	-9.58724	INT	Neutrophil	Neutrophil
MF317_A1_AGAACCTGTCACGTGC-1	-3.30021	-0.161662	NO	Neutrophil	Neutrophil
MF317_A1_AGAACCTGTCGTCATA-1	-4.87572	8.06365	NO	Neutrophil	Neutrophil
MF317_A1_AGAAGCGAGGACTTCT-1	-0.781802	-7.88486	HI	Neutrophil	Neutrophil
MF317_A1_AGAAGCGAGGCATCAG-1	-0.693916	-7.32978	HI	Neutrophil	Neutrophil
MF317_A1_AGAAGCGAGGCTGTAG-1	-2.61968	-3.15638	INT	Neutrophil	Neutrophil
MF317_A1_AGAAGCGCACTCCACT-1	-4.59152	-5.93918	HI	Neutrophil	Neutrophil
MF317_A1_AGAAGCGCAGAGCCCT-1	-3.76954	8.84093	NO	Neutrophil	Neutrophil
MF317_A1_AGAAGCGCAGGCCCTA-1	-2.03485	4.16934	NO	Neutrophil	Neutrophil
MF317_A1_AGAAGCGGTCACCGAC-1	-5.261	7.92768	NO	Neutrophil	Neutrophil
MF317_A1_AGAAGCGGTCGTTGGC-1	-2.78391	-5.47544	INT	Neutrophil	Neutrophil
MF317_A1_AGAAGCGGTGCAGTGA-1	-2.51046	-4.22363	NO	Neutrophil	Neutrophil
MF317_A1_AGAAGCGTCCAAGAGG-1	-2.12075	-9.11519	INT	Neutrophil	Neutrophil
MF317_A1_AGAAGCGTCCTTTAGT-1	-2.9195	-9.27941	NO	Neutrophil	Others
MF317_A1_AGAAGCGTCTAGACCA-1	9.58423	8.86684	NO	Neutrophil	Neutrophil
MF317_A1_AGAAGTAAGAAGGGAT-1	-1.5597	-2.0262	NO	Neutrophil	Neutrophil
MF317_A1_AGAAGTAAGACGACGT-1	0.922363	2.82177	NO	Others	Neutrophil
MF317_A1_AGAAGTAAGCATGCGA-1	-2.09904	-2.36075	NO	Neutrophil	Neutrophil
MF317_A1_AGAAGTAAGTAAGCAT-1	-3.33899	1.63031	NO	Neutrophil	Neutrophil
MF317_A1_AGAAGTAAGTGTACCT-1	-0.268966	-5.13044	INT	Neutrophil	Neutrophil
MF317_A1_AGAAGTACACCAGCGT-1	-0.976365	-8.57672	HI	Neutrophil	Neutrophil
MF317_A1_AGAAGTACACTCCTGT-1	-2.23214	6.49073	NO	Neutrophil	Neutrophil
MF317_A1_AGAAGTACATTGAAGA-1	8.16222	3.20195	NO	Neutrophil	Neutrophil
MF317_A1_AGAAGTACATTGCAAC-1	9.29604	9.69842	NO	Others	Neutrophil
MF317_A1_AGAAGTATCCTCGATC-1	6.44536	9.82156	NO	Others	Neutrophil
MF317_A1_AGAAGTATCTTGAACG-1	-2.55805	-7.3118	HI	Neutrophil	Neutrophil
MF317_A1_AGACAAAAGCGAGGAG-1	-0.536235	-6.62046	HI	Neutrophil	Neutrophil
MF317_A1_AGACAAAAGCTGGCTC-1	-0.455808	5.49536	NO	Neutrophil	Neutrophil
MF317_A1_AGACAAAAGGCGAAGG-1	-2.71429	-4.36217	NO	Neutrophil	Neutrophil
MF317_A1_AGACAAACAAGTATCC-1	-1.01215	-0.698312	NO	Neutrophil	Neutrophil
MF317_A1_AGACAAACAGGTGAGT-1	-3.2934	-3.78576	NO	Neutrophil	Neutrophil
MF317_A1_AGACAAAGTATGAAAC-1	-0.414549	-3.93028	NO	Neutrophil	Neutrophil
MF317_A1_AGACAAAGTCTCAGAT-1	-2.86166	-4.91497	NO	Neutrophil	Neutrophil
MF317_A1_AGACAAAGTCTTTATC-1	-1.36664	-7.78205	INT	Neutrophil	Neutrophil
MF317_A1_AGACAAATCCAGCAAT-1	-4.83347	7.55374	NO	Neutrophil	Neutrophil
MF317_A1_AGACAAATCCTTGAAG-1	-1.07388	-7.92079	HI	Neutrophil	Neutrophil
MF317_A1_AGACAAATCGCCAGAC-1	-1.30045	-6.72716	HI	Neutrophil	Neutrophil
MF317_A1_AGACAAATCTGACCCT-1	-3.72222	-6.80258	HI	Neutrophil	Neutrophil
MF317_A1_AGACAAATCTGCACCT-1	-1.50661	3.35681	NO	Neutrophil	Neutrophil
MF317_A1_AGACACTAGAACCCGA-1	-0.537971	-5.8019	HI	Neutrophil	Neutrophil
MF317_A1_AGACACTAGGCCCGTT-1	8.40665	7.48562	NO	Others	Neutrophil
MF317_A1_AGACACTAGGGAACAA-1	-3.23691	-5.35875	HI	Neutrophil	Neutrophil
MF317_A1_AGACACTAGTGGTTAA-1	-2.63578	1.04956	NO	Neutrophil	Neutrophil
MF317_A1_AGACACTCACGGGTAA-1	-1.25758	-3.32904	HI	Neutrophil	Neutrophil
MF317_A1_AGACACTCATACTGTG-1	-3.52424	-0.404134	NO	Neutrophil	Neutrophil
MF317_A1_AGACACTGTTGTGGAG-1	-1.15677	-5.17805	INT	Neutrophil	Neutrophil
MF317_A1_AGACACTTCCACAGCG-1	-2.34498	-7.18198	HI	Neutrophil	Neutrophil
MF317_A1_AGACAGGAGATTGCGG-1	-3.7689	-6.36895	HI	Neutrophil	Neutrophil
MF317_A1_AGACAGGAGCACACCC-1	-0.920659	-6.53283	INT	Neutrophil	Neutrophil
MF317_A1_AGACAGGAGCCTGAGA-1	-2.09759	-8.56116	NO	Neutrophil	Neutrophil
MF317_A1_AGACAGGCACAGCCTG-1	-4.86102	7.97633	NO	Neutrophil	Neutrophil
MF317_A1_AGACAGGCAGGATCTT-1	-2.56618	2.85456	NO	Neutrophil	Neutrophil
MF317_A1_AGACAGGCAGTCAGTT-1	-1.62201	4.66164	NO	Neutrophil	Neutrophil
MF317_A1_AGACAGGCATGACCCG-1	-0.477879	-6.9828	INT	Neutrophil	Neutrophil
MF317_A1_AGACAGGGTCATTCCC-1	-4.08863	-4.93083	INT	Neutrophil	Neutrophil
MF317_A1_AGACAGGGTGATTGGG-1	-3.75643	-6.5845	INT	Neutrophil	Neutrophil
MF317_A1_AGACAGGTCAAGCCCG-1	-3.8212	-2.81279	NO	Neutrophil	Neutrophil
MF317_A1_AGACAGGTCACGATCA-1	-2.20807	-0.723118	NO	Neutrophil	Neutrophil
MF317_A1_AGACAGGTCCACATAG-1	-2.91605	-6.52598	HI	Neutrophil	Neutrophil
MF317_A1_AGACAGGTCTAGCCTC-1	-3.62087	-6.3699	HI	Neutrophil	Neutrophil
MF317_A1_AGACCATAGCCTCGTG-1	9.49604	8.93513	NO	Neutrophil	Neutrophil
MF317_A1_AGACCATAGCTGGTGA-1	-1.13548	-6.94841	HI	Neutrophil	Neutrophil
MF317_A1_AGACCATAGGGTGGGA-1	-3.01337	4.51846	NO	Neutrophil	Neutrophil
MF317_A1_AGACCATCAGAGATGC-1	-0.944727	-0.4864	INT	Neutrophil	Neutrophil
MF317_A1_AGACCATCATTATGCG-1	0.608753	2.86013	NO	Neutrophil	Neutrophil
MF317_A1_AGACCATTCAAGGACG-1	-3.27191	-7.6845	HI	Neutrophil	Neutrophil
MF317_A1_AGACCATTCCTGTAAG-1	-3.69812	8.50459	NO	Neutrophil	Neutrophil
MF317_A1_AGACCATTCGGTGTTA-1	1.67924	2.92354	NO	Others	Neutrophil
MF317_A1_AGACCATTCTGGCCGA-1	-0.674464	5.05331	NO	Neutrophil	Neutrophil
MF317_A1_AGACCATTCTTGAGCA-1	-2.81184	-0.301595	NO	Neutrophil	Neutrophil
MF317_A1_AGACCCGAGGCTCCCA-1	-4.81658	9.21845	NO	Neutrophil	Neutrophil
MF317_A1_AGACCCGCAAATTAGG-1	4.4191	-0.554378	NO	Neutrophil	Neutrophil
MF317_A1_AGACCCGCAAGCTGCC-1	8.52709	10.1802	NO	Others	Neutrophil
MF317_A1_AGACCCGCAGATCCTA-1	-1.47088	-6.36576	HI	Neutrophil	Neutrophil
MF317_A1_AGACCCGCATTGTAGC-1	-3.29993	-0.279055	INT	Neutrophil	Neutrophil
MF317_A1_AGACCCGGTGAGACCA-1	-1.57451	-6.97848	HI	Neutrophil	Others
MF317_A1_AGACCCGGTGGCACTC-1	-3.14655	-2.84924	NO	Neutrophil	Neutrophil
MF317_A1_AGACCCGTCCGGCAAC-1	-1.68161	-2.56104	NO	Neutrophil	Neutrophil
MF317_A1_AGACCCGTCTGGTTGA-1	-0.301905	-6.99367	HI	Neutrophil	Neutrophil
MF317_A1_AGACTCAAGACTGGGT-1	-0.882604	-6.31059	INT	Neutrophil	Neutrophil
MF317_A1_AGACTCAAGGACAGCT-1	-3.5413	0.344218	NO	Neutrophil	Neutrophil
MF317_A1_AGACTCAAGGAGTACC-1	-2.52729	2.39761	NO	Neutrophil	Neutrophil
MF317_A1_AGACTCAAGGGAGGAC-1	-2.31137	0.872342	NO	Neutrophil	Neutrophil
MF317_A1_AGACTCAAGTGCCCGT-1	-1.34738	5.81246	NO	Neutrophil	Neutrophil
MF317_A1_AGACTCACACACCTTC-1	-1.51657	0.471159	NO	Neutrophil	Neutrophil
MF317_A1_AGACTCACACGCTGAC-1	-1.82401	-4.78744	HI	Neutrophil	Neutrophil
MF317_A1_AGACTCACAGGCACAA-1	-3.59454	-7.8365	INT	Neutrophil	Neutrophil
MF317_A1_AGACTCAGTCCGAAAG-1	-2.10878	-2.41053	NO	Neutrophil	Neutrophil
MF317_A1_AGACTCAGTTATCTGG-1	-3.66131	1.73308	NO	Neutrophil	Neutrophil
MF317_A1_AGACTCATCCTTATGT-1	-3.5849	8.75	NO	Neutrophil	Neutrophil
MF317_A1_AGACTCATCCTTCACG-1	-0.30151	-7.30996	HI	Neutrophil	Neutrophil
MF317_A1_AGACTCATCGGCTGAC-1	-1.91899	-4.10325	NO	Neutrophil	Neutrophil
MF317_A1_AGACTCATCTCCTGTG-1	-1.65675	-6.38269	HI	Neutrophil	Neutrophil
MF317_A1_AGACTCATCTCGTCAC-1	-0.633359	-6.2528	INT	Neutrophil	Neutrophil
MF317_A1_AGACTCATCTTACACT-1	-0.718874	-3.79336	HI	Neutrophil	Neutrophil
MF317_A1_AGACTCATCTTAGCAG-1	8.32913	8.9783	NO	Neutrophil	Neutrophil
MF317_A1_AGAGAATAGACATAGT-1	-1.61069	-5.13624	NO	Neutrophil	Neutrophil
MF317_A1_AGAGAATAGGCAGCTA-1	-2.13363	4.50929	NO	Neutrophil	Neutrophil
MF317_A1_AGAGAATAGGTCGTCC-1	6.57983	1.58086	NO	Neutrophil	Neutrophil
MF317_A1_AGAGAATGTCTTTCTA-1	-2.1102	-7.2196	HI	Neutrophil	Neutrophil
MF317_A1_AGAGAATTCGGATAAA-1	8.67827	8.10571	NO	Others	Neutrophil
MF317_A1_AGAGAGCAGATCGACG-1	-3.18606	-8.53527	HI	Neutrophil	Neutrophil
MF317_A1_AGAGAGCAGCATAGGC-1	8.81499	8.55915	NO	Others	Neutrophil
MF317_A1_AGAGAGCAGGAAGTGA-1	-5.04375	7.99072	NO	Neutrophil	Neutrophil
MF317_A1_AGAGAGCAGGTAAAGG-1	-0.235918	-4.44985	INT	Neutrophil	Neutrophil
MF317_A1_AGAGAGCAGTGGACTG-1	-3.01998	-4.97706	NO	Neutrophil	Neutrophil
MF317_A1_AGAGAGCCATTCAGCA-1	-1.72744	-1.10057	NO	Neutrophil	Neutrophil
MF317_A1_AGAGAGCCATTGAGCT-1	-1.53134	5.72215	NO	Neutrophil	Neutrophil
MF317_A1_AGAGAGCGTGCAGATG-1	-2.14711	-9.03419	HI	Neutrophil	Neutrophil
MF317_A1_AGAGAGCGTGTCATGT-1	-3.39134	-3.61284	NO	Neutrophil	Neutrophil
MF317_A1_AGAGAGCGTTAAGGGC-1	-3.24819	-1.9699	NO	Neutrophil	Neutrophil
MF317_A1_AGAGAGCGTTGTAGCT-1	-0.712085	-6.6618	INT	Neutrophil	Neutrophil
MF317_A1_AGAGAGCTCAAGCCAT-1	-0.541565	5.58974	INT	Neutrophil	Neutrophil
MF317_A1_AGAGAGCTCACTTCTA-1	-2.81587	-7.75587	INT	Neutrophil	Neutrophil
MF317_A1_AGAGAGCTCCCAAGCG-1	-3.97745	-5.48465	INT	Neutrophil	Neutrophil
MF317_A1_AGAGAGCTCCGAGTGC-1	-1.53624	3.40143	NO	Neutrophil	Neutrophil
MF317_A1_AGAGAGCTCTGTCCGT-1	-1.51995	4.27545	NO	Neutrophil	Neutrophil
MF317_A1_AGAGCAGCATACACCA-1	-2.24553	3.61481	NO	Neutrophil	Neutrophil
MF317_A1_AGAGCAGGTAGCTGCC-1	-0.834145	-6.23909	NO	Neutrophil	Neutrophil
MF317_A1_AGAGCAGGTCTAGTGT-1	-2.32858	-0.654905	NO	Neutrophil	Neutrophil
MF317_A1_AGAGCAGGTTTGGAGG-1	-1.9345	-2.76669	INT	Neutrophil	Neutrophil
MF317_A1_AGAGCAGTCAAGCTGT-1	-2.09202	-8.39096	INT	Neutrophil	Neutrophil
MF317_A1_AGAGCAGTCGCACGAC-1	-0.43639	-3.32716	HI	Neutrophil	Neutrophil
MF317_A1_AGAGCAGTCTATTGTC-1	-0.471093	-7.81386	HI	Neutrophil	Neutrophil
MF317_A1_AGAGCAGTCTGGCCGA-1	-2.95741	-5.42763	INT	Neutrophil	Neutrophil
MF317_A1_AGAGCCCAGCTGGCCT-1	-3.61901	-5.84195	INT	Neutrophil	Neutrophil
MF317_A1_AGAGCCCAGGTATCTC-1	-1.49852	5.97709	NO	Neutrophil	Neutrophil
MF317_A1_AGAGCCCCACAAGCCC-1	-1.12045	4.56788	NO	Neutrophil	Neutrophil
MF317_A1_AGAGCCCGTACTAAGA-1	-2.60643	3.49778	NO	Neutrophil	Neutrophil
MF317_A1_AGAGCCCGTAGAATAC-1	-0.813463	-0.059092	NO	Neutrophil	Neutrophil
MF317_A1_AGAGCCCGTATGTCAC-1	-2.80042	1.24677	NO	Neutrophil	Neutrophil
MF317_A1_AGAGCCCGTATTGACC-1	-2.36002	4.748	NO	Neutrophil	Neutrophil
MF317_A1_AGAGCCCGTTAGAAGT-1	-1.33411	4.75544	NO	Neutrophil	Neutrophil
MF317_A1_AGAGCCCGTTGTTGTG-1	1.63448	2.83109	NO	Neutrophil	Neutrophil
MF317_A1_AGAGCCCTCGAACGGA-1	-3.8223	-5.83896	HI	Neutrophil	Neutrophil
MF317_A1_AGATAGAAGTAAACTG-1	-0.496562	-7.90829	HI	Others	Neutrophil
MF317_A1_AGATAGAAGTAACAGT-1	-1.80515	5.72745	NO	Neutrophil	Neutrophil
MF317_A1_AGATAGACAAACTAAG-1	-4.94736	7.8948	NO	Neutrophil	Neutrophil
MF317_A1_AGATAGACAACAGATA-1	-1.04863	4.98098	NO	Neutrophil	Neutrophil
MF317_A1_AGATAGACAGAGCGTA-1	4.24274	-0.216072	HI	Neutrophil	Neutrophil
MF317_A1_AGATAGAGTCATAAAG-1	-2.10539	-4.23382	NO	Neutrophil	Neutrophil
MF317_A1_AGATAGAGTCTAGTGT-1	-0.742623	-4.50869	HI	Neutrophil	Neutrophil
MF317_A1_AGATAGAGTTCGTACA-1	8.77625	7.52409	NO	Others	Neutrophil
MF317_A1_AGATAGAGTTGGCCTG-1	-2.56933	-4.66606	NO	Neutrophil	Neutrophil
MF317_A1_AGATAGATCACATTGG-1	-1.60529	-6.45681	INT	Neutrophil	Neutrophil
MF317_A1_AGATAGATCAGCCCAG-1	-2.57716	-6.43252	INT	Neutrophil	Neutrophil
MF317_A1_AGATAGATCTAGCATG-1	-4.1419	8.05714	NO	Neutrophil	Neutrophil
MF317_A1_AGATAGATCTGCCTCA-1	-2.04963	0.934032	NO	Neutrophil	Neutrophil
MF317_A1_AGATCCAAGAGGTATT-1	-1.91386	-3.39176	NO	Neutrophil	Neutrophil
MF317_A1_AGATCCAAGCCATTCA-1	-2.83781	2.84485	NO	Neutrophil	Neutrophil
MF317_A1_AGATCCAAGTATGAGT-1	-2.59941	6.95464	NO	Neutrophil	Neutrophil
MF317_A1_AGATCCAGTGTTACTG-1	-4.99712	8.32038	INT	Neutrophil	Neutrophil
MF317_A1_AGATCCATCATGCGGC-1	-1.8563	1.68751	NO	Neutrophil	Neutrophil
MF317_A1_AGATCGTAGACTCTAC-1	-3.3377	-7.85636	HI	Neutrophil	Neutrophil
MF317_A1_AGATCGTAGAGAGCAA-1	-0.789962	-6.62179	HI	Neutrophil	Neutrophil
MF317_A1_AGATCGTAGCACAAAT-1	-0.82018	-6.48544	INT	Neutrophil	Neutrophil
MF317_A1_AGATCGTAGCACCAGA-1	-2.99495	-0.0419162	NO	Neutrophil	Neutrophil
MF317_A1_AGATCGTAGCGATTCT-1	-1.22412	-3.01412	INT	Neutrophil	Neutrophil
MF317_A1_AGATCGTAGGGTAGCT-1	-1.49881	5.00564	NO	Neutrophil	Neutrophil
MF317_A1_AGATCGTAGGTAGTCG-1	-2.60751	-4.6217	HI	Neutrophil	Neutrophil
MF317_A1_AGATCGTCAGCTGTTA-1	-2.15604	-0.176616	NO	Neutrophil	Neutrophil
MF317_A1_AGATCGTCATGAGATA-1	-1.46153	-8.13579	HI	Neutrophil	Neutrophil
MF317_A1_AGATCGTGTAACCCGC-1	-4.77184	9.10558	NO	Neutrophil	Neutrophil
MF317_A1_AGATCGTGTGCCTTTC-1	-2.1299	3.00304	NO	Neutrophil	Neutrophil
MF317_A1_AGATCGTGTGGACTGA-1	-1.81042	-3.11441	INT	Neutrophil	Neutrophil
MF317_A1_AGATCGTTCCTTTGAT-1	-2.80687	-6.93652	HI	Neutrophil	Neutrophil
MF317_A1_AGATCGTTCTGGACCG-1	-3.32036	2.56432	NO	Neutrophil	Neutrophil
MF317_A1_AGATGAAAGCACCGAA-1	-0.812357	0.883941	INT	Neutrophil	Neutrophil
MF317_A1_AGATGAAAGGGCCAAT-1	-1.06928	-8.25281	HI	Neutrophil	Neutrophil
MF317_A1_AGATGAAAGTGGAATT-1	-3.04382	-9.64266	INT	Neutrophil	Others
MF317_A1_AGATGAAAGTTAGTAG-1	-3.24129	-8.27664	INT	Neutrophil	Neutrophil
MF317_A1_AGATGAACACACCGAC-1	-2.32244	-8.40759	NO	Neutrophil	Neutrophil
MF317_A1_AGATGAAGTACAAGCG-1	-3.22844	0.256801	INT	Neutrophil	Neutrophil
MF317_A1_AGATGAAGTGCCGTTG-1	4.27799	-0.687073	NO	Neutrophil	Neutrophil
MF317_A1_AGATGAATCATACGGT-1	-5.21156	7.87598	NO	Neutrophil	Neutrophil
MF317_A1_AGATGAATCCTCTGCA-1	-3.27681	8.56318	NO	Neutrophil	Neutrophil
MF317_A1_AGATGAATCGACGACC-1	-2.48893	1.98959	INT	Neutrophil	Neutrophil
MF317_A1_AGATGAATCGCTATTT-1	-1.75803	-3.31671	NO	Neutrophil	Neutrophil
MF317_A1_AGATGAATCTATCGCC-1	-1.77047	-5.73027	INT	Neutrophil	Neutrophil
MF317_A1_AGATGCTAGATAACAC-1	-5.35818	8.45684	NO	Neutrophil	Neutrophil
MF317_A1_AGATGCTAGGACAGTC-1	-2.76271	-0.686463	INT	Neutrophil	Neutrophil
MF317_A1_AGATGCTCACGACAGA-1	-1.72632	-3.36489	NO	Neutrophil	Neutrophil
MF317_A1_AGATGCTCAGGTGTGA-1	-2.38971	-2.55843	NO	Neutrophil	Neutrophil
MF317_A1_AGATGCTCATCATTGG-1	-1.5161	-2.58184	NO	Neutrophil	Neutrophil
MF317_A1_AGATGCTGTAACACGG-1	-1.35359	-2.30727	NO	Neutrophil	Neutrophil
MF317_A1_AGATGCTGTAACTAAG-1	-1.64563	4.38968	NO	Neutrophil	Neutrophil
MF317_A1_AGATGCTGTGCAGGAT-1	8.54493	9.10342	NO	Neutrophil	Neutrophil
MF317_A1_AGATGCTGTGCTTCAA-1	-1.05554	-5.35939	NO	Neutrophil	Neutrophil
MF317_A1_AGATGCTGTTCCTTGC-1	-1.486	-5.2795	INT	Neutrophil	Neutrophil
MF317_A1_AGATGCTTCATACGAC-1	-1.90491	4.18772	NO	Neutrophil	Neutrophil
MF317_A1_AGATGCTTCCGCAACG-1	-0.65939	1.94654	INT	Neutrophil	Neutrophil
MF317_A1_AGATGCTTCCGTGTGG-1	-0.956984	3.26226	NO	Neutrophil	Neutrophil
MF317_A1_AGCATCACAAATTAGG-1	-4.68274	-6.67157	HI	Neutrophil	Neutrophil
MF317_A1_AGCATCACAAGTCCAT-1	8.83437	7.62617	NO	Others	Neutrophil
MF317_A1_AGCATCACAGAGTAAT-1	-2.05866	-0.715602	NO	Neutrophil	Neutrophil
MF317_A1_AGCATCACATTCATCT-1	-2.08128	-1.58104	NO	Neutrophil	Neutrophil
MF317_A1_AGCATCAGTACGAGCA-1	-2.78964	2.07417	NO	Neutrophil	Neutrophil
MF317_A1_AGCATCAGTCACCACG-1	-3.68324	0.122199	NO	Neutrophil	Neutrophil
MF317_A1_AGCATCAGTGTCCGGT-1	-4.7081	8.64982	NO	Neutrophil	Neutrophil
MF317_A1_AGCATCATCACTTATC-1	-3.08989	-7.66604	INT	Neutrophil	Neutrophil
MF317_A1_AGCATCATCCGGGACT-1	9.34659	9.75148	NO	Neutrophil	Neutrophil
MF317_A1_AGCATCATCGAAGTGG-1	-2.86951	-1.59524	NO	Neutrophil	Neutrophil
MF317_A1_AGCCAATAGAAGTCTA-1	-1.56765	-7.54811	HI	Neutrophil	Neutrophil
MF317_A1_AGCCAATAGAGGCGGA-1	-0.466431	-6.93529	HI	Neutrophil	Neutrophil
MF317_A1_AGCCAATAGGACAGCT-1	-2.58003	6.04757	NO	Neutrophil	Neutrophil
MF317_A1_AGCCAATAGGTCCAGA-1	-2.60652	-6.65195	HI	Neutrophil	Neutrophil
MF317_A1_AGCCAATAGGTGGTTG-1	-5.28117	8.03365	NO	Neutrophil	Neutrophil
MF317_A1_AGCCAATCAACTCCCT-1	-1.36557	-6.10197	INT	Neutrophil	Neutrophil
MF317_A1_AGCCAATCAGTCAGTT-1	-0.910665	-5.37826	HI	Neutrophil	Neutrophil
MF317_A1_AGCCAATCATCCTATT-1	-2.83727	0.0588084	NO	Neutrophil	Neutrophil
MF317_A1_AGCCAATGTAGACTGG-1	-2.2819	-2.60815	NO	Neutrophil	Neutrophil
MF317_A1_AGCCAATGTCGAAGCA-1	-0.249463	5.50113	NO	Neutrophil	Neutrophil
MF317_A1_AGCCAATGTGTCTAAC-1	-3.19403	-4.57145	HI	Neutrophil	Neutrophil
MF317_A1_AGCCAATTCGCGATCG-1	8.56124	8.98715	NO	Others	Neutrophil
MF317_A1_AGCCAATTCGGTGAAG-1	-2.01136	4.20325	NO	Neutrophil	Neutrophil
MF317_A1_AGCCAATTCTTCTGGC-1	-3.58706	-4.15013	NO	Neutrophil	Neutrophil
MF317_A1_AGCCACGAGACAGCGT-1	8.9034	10.1602	NO	Neutrophil	Neutrophil
MF317_A1_AGCCACGAGATGAATC-1	-1.30802	-3.74166	INT	Neutrophil	Neutrophil
MF317_A1_AGCCACGAGTCCGCCA-1	8.41245	10.3301	NO	Neutrophil	Neutrophil
MF317_A1_AGCCACGAGTGGATAT-1	-2.93862	-7.02772	INT	Neutrophil	Neutrophil
MF317_A1_AGCCACGCACAAGTGG-1	-3.66762	1.63156	NO	Neutrophil	Neutrophil
MF317_A1_AGCCACGCATGACGTT-1	-2.68382	-5.33095	INT	Neutrophil	Neutrophil
MF317_A1_AGCCACGCATTACTCT-1	-2.00332	-5.00735	INT	Neutrophil	Neutrophil
MF317_A1_AGCCACGGTACAAGTA-1	-3.04143	-7.48398	HI	Neutrophil	Neutrophil
MF317_A1_AGCCACGGTACCAGAG-1	-0.803468	1.47629	NO	Neutrophil	Neutrophil
MF317_A1_AGCCACGGTCCAGCGT-1	-3.54237	-6.61723	INT	Neutrophil	Neutrophil
MF317_A1_AGCCACGGTTTCGATG-1	-2.02768	3.49775	NO	Neutrophil	Neutrophil
MF317_A1_AGCCACGTCAAAGACA-1	-2.32307	-4.00686	INT	Neutrophil	Neutrophil
MF317_A1_AGCCACGTCCGCGGAT-1	-2.23875	1.42279	NO	Neutrophil	Neutrophil
MF317_A1_AGCCACGTCGTTGTGA-1	-2.10952	-4.95485	INT	Neutrophil	Neutrophil
MF317_A1_AGCCACGTCTACGGGC-1	-2.11605	-1.65623	INT	Neutrophil	Neutrophil
MF317_A1_AGCCACGTCTGTACAG-1	-2.80947	1.75957	NO	Neutrophil	Neutrophil
MF317_A1_AGCCAGCAGAGAGTGA-1	0.147726	2.72451	NO	Neutrophil	Neutrophil
MF317_A1_AGCCAGCAGCCACTCG-1	-1.12678	-2.89737	INT	Neutrophil	Neutrophil
MF317_A1_AGCCAGCAGTTAACGA-1	-0.403091	0.157335	NO	Neutrophil	Neutrophil
MF317_A1_AGCCAGCCAGGCGAAT-1	-0.827153	-4.99771	INT	Neutrophil	Neutrophil
MF317_A1_AGCCAGCCAGGTTCAT-1	6.5906	9.8172	NO	Neutrophil	Neutrophil
MF317_A1_AGCCAGCGTCCTACAA-1	-0.483701	-8.14989	HI	Neutrophil	Neutrophil
MF317_A1_AGCCAGCTCTCCGATC-1	-2.10724	-2.06866	NO	Neutrophil	Neutrophil
MF317_A1_AGCCAGCTCTTCTCAA-1	-0.988557	-3.73425	INT	Neutrophil	Neutrophil
MF317_A1_AGCGATTAGGAGTCTG-1	-1.02814	-3.18906	NO	Neutrophil	Neutrophil
MF317_A1_AGCGATTAGTCGCTAT-1	-1.72852	-0.263399	NO	Neutrophil	Neutrophil
MF317_A1_AGCGATTAGTGAGTGC-1	-3.87096	7.66502	NO	Neutrophil	Neutrophil
MF317_A1_AGCGATTCAAGCGCTC-1	-0.507463	-5.37374	INT	Neutrophil	Neutrophil
MF317_A1_AGCGATTCAATCTCTT-1	-0.800946	-2.8606	NO	Neutrophil	Neutrophil
MF317_A1_AGCGATTGTAGACAAT-1	-1.35366	-3.9561	INT	Neutrophil	Neutrophil
MF317_A1_AGCGATTGTAGCTTTG-1	7.10826	9.94115	INT	Others	Neutrophil
MF317_A1_AGCGATTGTGTCCACG-1	-1.28591	5.52239	NO	Neutrophil	Neutrophil
MF317_A1_AGCGATTGTTCTTGCC-1	-1.19468	-0.649166	NO	Neutrophil	Neutrophil
MF317_A1_AGCGATTTCAAGTGGG-1	-0.608838	0.634635	INT	Neutrophil	Neutrophil
MF317_A1_AGCGATTTCAGAGCGA-1	-1.54737	-4.59998	INT	Neutrophil	Neutrophil
MF317_A1_AGCGATTTCATTCGGA-1	-0.888234	-3.01723	INT	Neutrophil	Neutrophil
MF317_A1_AGCGATTTCGTAATGC-1	-0.419499	-7.50165	INT	Neutrophil	Neutrophil
MF317_A1_AGCGATTTCGTGCACG-1	-2.91635	2.28478	NO	Neutrophil	Neutrophil
MF317_A1_AGCGATTTCTCTTCAA-1	-3.4023	0.468656	NO	Neutrophil	Neutrophil
MF317_A1_AGCGATTTCTGAGGTT-1	-1.07824	3.25549	NO	Neutrophil	Neutrophil
MF317_A1_AGCGCCAAGACTCGAG-1	-1.33042	2.93628	NO	Neutrophil	Neutrophil
MF317_A1_AGCGCCAAGATTTGCC-1	8.10135	2.94118	NO	Neutrophil	Neutrophil
MF317_A1_AGCGCCAAGCTTTCTT-1	1.28179	2.88736	NO	Neutrophil	Neutrophil
MF317_A1_AGCGCCAAGGTATAGT-1	-2.00801	-2.10399	NO	Neutrophil	Neutrophil
MF317_A1_AGCGCCACAAGATGGC-1	-3.58511	7.62338	NO	Neutrophil	Neutrophil
MF317_A1_AGCGCCACAAGGGCAT-1	-0.543522	-7.90013	HI	Neutrophil	Neutrophil
MF317_A1_AGCGCCACACTGAGGA-1	8.70255	7.77019	NO	Others	Neutrophil
MF317_A1_AGCGCCACACTTGAAC-1	-5.23053	8.0421	NO	Neutrophil	Neutrophil
MF317_A1_AGCGCCACAGAGCTAG-1	-3.84246	6.83789	NO	Neutrophil	Neutrophil
MF317_A1_AGCGCCACAGGCGTTC-1	-2.81631	0.426404	NO	Neutrophil	Neutrophil
MF317_A1_AGCGCCACATGACAAA-1	-1.30881	-7.85768	INT	Neutrophil	Neutrophil
MF317_A1_AGCGCCAGTCTCCCTA-1	8.84324	9.66542	NO	Neutrophil	Neutrophil
MF317_A1_AGCGCCAGTTATTCCT-1	-4.26555	-6.08505	INT	Neutrophil	Neutrophil
MF317_A1_AGCGCCATCATGGCCG-1	-2.47664	0.240722	NO	Neutrophil	Neutrophil
MF317_A1_AGCGCCATCCAAACCA-1	-1.61074	2.78922	NO	Neutrophil	Neutrophil
MF317_A1_AGCGCCATCCATGAGT-1	-2.31667	-4.59374	NO	Neutrophil	Neutrophil
MF317_A1_AGCGCCATCCCAAGTA-1	-1.03672	-5.01701	NO	Neutrophil	Neutrophil
MF317_A1_AGCGCCATCCCTCGAT-1	-3.08275	0.472444	NO	Neutrophil	Neutrophil
MF317_A1_AGCGCCATCCGTGTAA-1	-0.562961	-1.03798	NO	Neutrophil	Neutrophil
MF317_A1_AGCGCTGAGATGAATC-1	-2.32614	-0.0174012	NO	Neutrophil	Neutrophil
MF317_A1_AGCGCTGAGATGGTAT-1	-0.545954	-5.74889	INT	Neutrophil	Neutrophil
MF317_A1_AGCGCTGAGCAGATAT-1	-3.39317	-6.71758	HI	Neutrophil	Neutrophil
MF317_A1_AGCGCTGCAACGTAAA-1	-0.724281	-5.10479	INT	Neutrophil	Neutrophil
MF317_A1_AGCGCTGCACCATATG-1	-3.64136	3.41903	NO	Neutrophil	Neutrophil
MF317_A1_AGCGCTGGTGGGACAT-1	-4.00973	6.96224	NO	Neutrophil	Neutrophil
MF317_A1_AGCGCTGTCGTAACCA-1	-3.51766	4.10608	NO	Neutrophil	Neutrophil
MF317_A1_AGCGCTGTCGTCGGGT-1	3.39821	12.4906	NO	Others	Neutrophil
MF317_A1_AGCGTATAGACGGAAA-1	5.42529	7.23663	HI	Neutrophil	Neutrophil
MF317_A1_AGCGTATAGATGGGCT-1	-3.83922	-4.7089	NO	Neutrophil	Neutrophil
MF317_A1_AGCGTATAGCACTCCG-1	-2.95283	1.80474	NO	Neutrophil	Neutrophil
MF317_A1_AGCGTATAGCTCATAC-1	-1.60356	-2.90739	NO	Neutrophil	Neutrophil
MF317_A1_AGCGTATAGGCTAACG-1	-4.45577	-7.46769	HI	Neutrophil	Neutrophil
MF317_A1_AGCGTATAGGTGCATG-1	-3.80139	6.18634	INT	Neutrophil	Neutrophil
MF317_A1_AGCGTATCAAATGCTC-1	-3.83718	8.95304	NO	Neutrophil	Neutrophil
MF317_A1_AGCGTATCATTGGATC-1	-2.95092	-7.12868	HI	Neutrophil	Neutrophil
MF317_A1_AGCGTATGTAGGACTG-1	-3.74048	-4.66411	INT	Neutrophil	Neutrophil
MF317_A1_AGCGTATTCATTGCTT-1	-2.87054	-4.4675	INT	Neutrophil	Neutrophil
MF317_A1_AGCGTATTCCACGGAC-1	-1.72237	-7.4624	INT	Neutrophil	Neutrophil
MF317_A1_AGCGTCGCAAAGGATT-1	7.66235	3.01187	NO	Others	Others
MF317_A1_AGCGTCGCACAAGCTT-1	-3.79618	9.10285	NO	Neutrophil	Neutrophil
MF317_A1_AGCTACAAGTAGCAAT-1	-0.951439	6.10878	NO	Others	Neutrophil
MF317_A1_AGCTACACAACTGAAA-1	-5.12917	8.86066	NO	Neutrophil	Neutrophil
MF317_A1_AGCTACACAATCGAAA-1	-3.55246	0.326655	NO	Neutrophil	Neutrophil
MF317_A1_AGCTACACAGAGGCTA-1	-0.848715	-7.79869	HI	Neutrophil	Others
MF317_A1_AGCTACACATCTCCCA-1	-2.63193	8.70916	NO	Neutrophil	Neutrophil
MF317_A1_AGCTACAGTTCGTGCG-1	8.78192	7.23496	NO	Neutrophil	Neutrophil
MF317_A1_AGCTCAAAGAAATTGC-1	-0.252774	-6.04114	HI	Neutrophil	Neutrophil
MF317_A1_AGCTCAAAGACGGTTG-1	-0.769648	5.05992	NO	Neutrophil	Neutrophil
MF317_A1_AGCTCAAAGGCCGCTT-1	-2.05018	0.984093	NO	Neutrophil	Neutrophil
MF317_A1_AGCTCAAAGTCGGGAT-1	-1.65431	3.76581	NO	Neutrophil	Neutrophil
MF317_A1_AGCTCAAAGTTGCGCC-1	-0.119918	1.60359	NO	Neutrophil	Neutrophil
MF317_A1_AGCTCAACAAGAGATT-1	-2.54089	2.74428	NO	Neutrophil	Neutrophil
MF317_A1_AGCTCAACAATTGTGC-1	-1.91882	-2.3052	NO	Neutrophil	Neutrophil
MF317_A1_AGCTCAACACATAACC-1	-0.648573	5.38244	NO	Neutrophil	Neutrophil
MF317_A1_AGCTCAACAGCAATTC-1	-1.34442	-5.69825	INT	Neutrophil	Neutrophil
MF317_A1_AGCTCAACATGTGGCC-1	-2.81725	-0.972264	NO	Neutrophil	Neutrophil
MF317_A1_AGCTCAAGTACAAGTA-1	-3.15425	-8.11458	INT	Neutrophil	Neutrophil
MF317_A1_AGCTCAAGTATGACAA-1	-3.89946	-6.51261	INT	Neutrophil	Neutrophil
MF317_A1_AGCTCAAGTCCCGTGA-1	0.115688	2.45179	NO	Others	Neutrophil
MF317_A1_AGCTCAAGTCCCTAAA-1	-2.94978	1.63937	NO	Neutrophil	Neutrophil
MF317_A1_AGCTCAAGTGATGTAA-1	-1.16938	-7.59381	HI	Neutrophil	Neutrophil
MF317_A1_AGCTCAAGTTCAGGTT-1	-2.13918	-0.942271	INT	Neutrophil	Neutrophil
MF317_A1_AGCTCAAGTTTACGTG-1	-2.21669	-3.38176	NO	Neutrophil	Neutrophil
MF317_A1_AGCTCAATCCACGTGG-1	-3.64781	8.29866	NO	Neutrophil	Neutrophil
MF317_A1_AGCTCAATCCCGAACG-1	-2.85808	-2.50239	NO	Neutrophil	Neutrophil
MF317_A1_AGCTCAATCCCGTGTT-1	-1.95792	-5.64787	HI	Neutrophil	Neutrophil
MF317_A1_AGCTCAATCGGACTTA-1	-1.23951	-4.03972	NO	Neutrophil	Neutrophil
MF317_A1_AGCTCAATCGGAGCAA-1	-2.0137	-8.62994	INT	Neutrophil	Neutrophil
MF317_A1_AGCTCAATCTCGCTCA-1	-1.79702	-3.71407	NO	Neutrophil	Neutrophil
MF317_A1_AGCTTCCAGATGACCG-1	-3.55367	-7.7586	INT	Neutrophil	Neutrophil
MF317_A1_AGCTTCCAGCGTACAG-1	-2.4426	-8.29184	HI	Neutrophil	Neutrophil
MF317_A1_AGCTTCCAGGTTTACC-1	-1.72419	4.186	NO	Neutrophil	Neutrophil
MF317_A1_AGCTTCCAGTGCAAAT-1	-1.87401	-1.08747	NO	Neutrophil	Neutrophil
MF317_A1_AGCTTCCCAAGTATAG-1	-0.415121	3.37476	NO	Neutrophil	Neutrophil
MF317_A1_AGCTTCCCATGACACT-1	-1.74401	-4.56084	INT	Neutrophil	Neutrophil
MF317_A1_AGCTTCCCATTAGGAA-1	-1.80161	-7.46354	HI	Neutrophil	Neutrophil
MF317_A1_AGCTTCCCATTGCCTC-1	-2.13269	-2.767	INT	Neutrophil	Neutrophil
MF317_A1_AGCTTCCGTAAGATCA-1	-0.0363422	-5.13482	INT	Neutrophil	Neutrophil
MF317_A1_AGCTTCCGTTCCTAAG-1	-1.42808	-3.03665	INT	Neutrophil	Neutrophil
MF317_A1_AGCTTCCGTTGAGTCT-1	-0.880007	-3.91635	NO	Neutrophil	Neutrophil
MF317_A1_AGCTTCCTCACCGACG-1	-3.14566	-4.68007	NO	Neutrophil	Neutrophil
MF317_A1_AGCTTCCTCATTGTTC-1	-5.28367	7.88346	INT	Neutrophil	Neutrophil
MF317_A1_AGCTTCCTCCAGTTCC-1	5.51091	2.31208	INT	Others	Neutrophil
MF317_A1_AGCTTCCTCGCGTGAC-1	-0.384979	-6.77796	INT	Neutrophil	Neutrophil
MF317_A1_AGCTTCCTCGTTAGTG-1	-4.83973	7.52983	NO	Neutrophil	Neutrophil
MF317_A1_AGCTTCCTCTGGGCCA-1	0.0314138	2.06924	NO	Neutrophil	Neutrophil
MF317_A1_AGGAAATAGGAAAGTG-1	-3.76253	7.31241	NO	Neutrophil	Neutrophil
MF317_A1_AGGAAATAGGCCTGCT-1	7.25592	3.20956	NO	Neutrophil	Neutrophil
MF317_A1_AGGAAATAGTTCGCAT-1	-2.29867	-6.61609	INT	Neutrophil	Neutrophil
MF317_A1_AGGAAATCAAATAAGC-1	-3.75543	7.55501	NO	Neutrophil	Neutrophil
MF317_A1_AGGAAATCACATCATG-1	-1.12859	-4.56297	INT	Neutrophil	Neutrophil
MF317_A1_AGGAAATCAGACCCGT-1	-4.4799	-7.23161	HI	Neutrophil	Neutrophil
MF317_A1_AGGAAATGTGTCCGTG-1	-1.3205	-5.94411	INT	Neutrophil	Neutrophil
MF317_A1_AGGAAATGTTCTCACC-1	-2.58914	-2.39162	INT	Neutrophil	Neutrophil
MF317_A1_AGGAAATGTTTATGCG-1	7.91103	10.1704	NO	Others	Neutrophil
MF317_A1_AGGAAATGTTTCCCAC-1	-3.93211	0.970763	INT	Neutrophil	Neutrophil
MF317_A1_AGGAAATTCCTAACAG-1	6.81251	9.81478	NO	Others	Neutrophil
MF317_A1_AGGAAATTCGCCTTTG-1	-2.92877	-0.840669	NO	Neutrophil	Neutrophil
MF317_A1_AGGAAATTCGGTAACT-1	-1.14355	-3.42513	INT	Neutrophil	Neutrophil
MF317_A1_AGGAAATTCTCAACGA-1	-1.63228	2.40407	NO	Neutrophil	Neutrophil
MF317_A1_AGGAAATTCTCGTGGG-1	-1.80476	1.41171	NO	Neutrophil	Neutrophil
MF317_A1_AGGAAATTCTGGTGCG-1	-0.833785	-6.82409	HI	Others	Neutrophil
MF317_A1_AGGAATAAGTGGATTA-1	-2.35908	-4.76584	INT	Neutrophil	Neutrophil
MF317_A1_AGGAATACACCATTCC-1	-0.428317	-7.18412	HI	Neutrophil	Neutrophil
MF317_A1_AGGAATACATCCAATG-1	-2.56047	-5.59137	INT	Neutrophil	Neutrophil
MF317_A1_AGGAATAGTTTGGGTT-1	-1.66542	-3.38245	NO	Neutrophil	Neutrophil
MF317_A1_AGGAATATCACAGAGG-1	-1.5392	-3.29146	NO	Neutrophil	Neutrophil
MF317_A1_AGGAATATCAGCAATC-1	-2.78964	3.46225	NO	Neutrophil	Neutrophil
MF317_A1_AGGAATATCAGCTGAT-1	7.3566	3.01082	NO	Neutrophil	Neutrophil
MF317_A1_AGGACGAAGAACAAGG-1	-2.78064	-3.45252	NO	Neutrophil	Neutrophil
MF317_A1_AGGACGAAGAACGTGC-1	-0.398193	-6.59126	HI	Neutrophil	Neutrophil
MF317_A1_AGGACGAAGCCTGAAG-1	-2.94753	-4.74378	NO	Neutrophil	Neutrophil
MF317_A1_AGGACGAAGCTGCGAA-1	-0.554271	-0.943715	INT	Neutrophil	Neutrophil
MF317_A1_AGGACGAAGGATACAT-1	-1.43909	-4.72051	INT	Neutrophil	Neutrophil
MF317_A1_AGGACGAGTCCAAGAG-1	-1.78999	-2.77629	NO	Neutrophil	Neutrophil
MF317_A1_AGGACGAGTCTTCCGT-1	-2.65006	0.381468	NO	Neutrophil	Neutrophil
MF317_A1_AGGACGATCCGTCCTA-1	-0.696864	-5.212	NO	Neutrophil	Neutrophil
MF317_A1_AGGACTTAGAAGGATG-1	-5.24494	7.91625	NO	Neutrophil	Neutrophil
MF317_A1_AGGACTTAGCGTGAAC-1	-2.15298	-1.28701	INT	Neutrophil	Neutrophil
MF317_A1_AGGACTTAGGATACAT-1	-4.05099	-5.60625	INT	Neutrophil	Neutrophil
MF317_A1_AGGACTTAGGTATTGA-1	-2.89221	1.49537	NO	Neutrophil	Neutrophil
MF317_A1_AGGACTTAGTAATTGG-1	-0.948659	-5.42365	INT	Neutrophil	Neutrophil
MF317_A1_AGGACTTCAAACACGG-1	-2.15498	5.64895	NO	Neutrophil	Neutrophil
MF317_A1_AGGACTTCAAGCTGCC-1	-4.22277	7.4574	NO	Neutrophil	Neutrophil
MF317_A1_AGGACTTCACATTCTT-1	-0.267224	-8.06196	INT	Neutrophil	Neutrophil
MF317_A1_AGGACTTCACGTCTCT-1	-0.541884	-5.52139	INT	Neutrophil	Neutrophil
MF317_A1_AGGACTTCAGTTTCAG-1	-4.91737	7.98606	NO	Neutrophil	Neutrophil
MF317_A1_AGGACTTGTACTGAGG-1	-2.70178	-9.10709	INT	Neutrophil	Neutrophil
MF317_A1_AGGACTTGTCGTATTG-1	-3.3175	-9.44309	HI	Neutrophil	Neutrophil
MF317_A1_AGGACTTTCATATGGC-1	-0.907931	-5.71272	INT	Neutrophil	Neutrophil
MF317_A1_AGGACTTTCCTTACCG-1	-1.08625	-3.39364	INT	Neutrophil	Neutrophil
MF317_A1_AGGACTTTCGAGCTGC-1	-2.11977	0.268981	NO	Neutrophil	Neutrophil
MF317_A1_AGGACTTTCGCAGTCG-1	-1.83799	-2.61835	NO	Neutrophil	Neutrophil
MF317_A1_AGGACTTTCTAGACCA-1	-1.71646	0.636201	NO	Neutrophil	Neutrophil
MF317_A1_AGGAGGTAGAAACACT-1	-1.22844	2.36265	NO	Neutrophil	Neutrophil
MF317_A1_AGGAGGTCAAGATGTA-1	-3.8719	7.04623	NO	Neutrophil	Neutrophil
MF317_A1_AGGAGGTGTCTAGATC-1	-0.455243	5.18269	NO	Neutrophil	Neutrophil
MF317_A1_AGGAGGTGTGAGCAGT-1	8.85758	7.27493	NO	Others	Neutrophil
MF317_A1_AGGAGGTGTGCCGTAC-1	-0.906776	0.13839	NO	Neutrophil	Neutrophil
MF317_A1_AGGAGGTGTTCCAGGC-1	-3.69331	0.37481	NO	Neutrophil	Neutrophil
MF317_A1_AGGAGGTTCATCCCGT-1	-5.19544	8.05404	INT	Neutrophil	Neutrophil
MF317_A1_AGGAGGTTCATCTGTT-1	-1.15374	-3.03109	NO	Neutrophil	Neutrophil
MF317_A1_AGGATAAAGCAGTACG-1	9.46993	8.42469	NO	Neutrophil	Neutrophil
MF317_A1_AGGATAACAACCCGCA-1	-2.6019	-0.948282	NO	Neutrophil	Neutrophil
MF317_A1_AGGATAACAGTAGATA-1	-0.792605	3.58621	NO	Neutrophil	Neutrophil
MF317_A1_AGGATAACATACTGAC-1	-3.79847	-3.64244	NO	Neutrophil	Neutrophil
MF317_A1_AGGATAACATTACTCT-1	-0.947453	-1.68544	NO	Neutrophil	Neutrophil
MF317_A1_AGGATAAGTAGAATAC-1	-1.00083	-3.49316	NO	Neutrophil	Neutrophil
MF317_A1_AGGATAATCAAGTGTC-1	-3.13028	-1.639	NO	Neutrophil	Neutrophil
MF317_A1_AGGATAATCCACTAGA-1	-3.30276	-0.409403	NO	Neutrophil	Neutrophil
MF317_A1_AGGATAATCCGCACTT-1	-1.14936	-0.38748	NO	Neutrophil	Neutrophil
MF317_A1_AGGATAATCCGTAATG-1	-0.623851	5.32684	NO	Neutrophil	Neutrophil
MF317_A1_AGGATAATCGATACGT-1	-2.9212	0.109406	NO	Neutrophil	Neutrophil
MF317_A1_AGGATCTAGACCAGCA-1	9.1189	9.90767	NO	Neutrophil	Neutrophil
MF317_A1_AGGATCTAGAGAGTTT-1	-3.71105	5.94282	NO	Neutrophil	Neutrophil
MF317_A1_AGGATCTAGCTTAGTC-1	9.48764	9.72464	NO	Neutrophil	Neutrophil
MF317_A1_AGGATCTAGGTCACAG-1	-2.61754	-4.01309	NO	Neutrophil	Neutrophil
MF317_A1_AGGATCTCAAAGGCAC-1	8.55384	10.1822	NO	Neutrophil	Neutrophil
MF317_A1_AGGATCTCAAGACAAT-1	-0.337301	-3.47232	INT	Neutrophil	Neutrophil
MF317_A1_AGGATCTGTCCACACG-1	-3.32253	7.30299	NO	Neutrophil	Neutrophil
MF317_A1_AGGATCTGTCGCTTGG-1	-2.63569	2.53371	NO	Neutrophil	Neutrophil
MF317_A1_AGGATCTGTGGTCCCA-1	-3.61102	8.40824	INT	Neutrophil	Neutrophil
MF317_A1_AGGATCTGTGTCCGGT-1	-0.402808	3.24162	NO	Neutrophil	Neutrophil
MF317_A1_AGGATCTGTGTTGATC-1	-2.43536	3.66772	NO	Neutrophil	Neutrophil
MF317_A1_AGGATCTTCACTTATC-1	-1.02149	-3.89956	INT	Neutrophil	Neutrophil
MF317_A1_AGGCATTAGCTTACGT-1	-2.45772	-2.90101	HI	Neutrophil	Neutrophil
MF317_A1_AGGCATTCAAGTCCAT-1	-0.36379	-6.41713	INT	Neutrophil	Neutrophil
MF317_A1_AGGCATTCATGGTGGA-1	-2.91694	-1.55096	NO	Neutrophil	Neutrophil
MF317_A1_AGGCATTGTATGCTTG-1	-3.29233	1.05838	NO	Neutrophil	Neutrophil
MF317_A1_AGGCATTGTCACTGAT-1	-1.22575	-3.597	NO	Neutrophil	Neutrophil
MF317_A1_AGGCATTGTCAGCTTA-1	-1.33959	-5.77337	HI	Neutrophil	Neutrophil
MF317_A1_AGGCATTGTGTACATC-1	-1.057	-4.12667	INT	Neutrophil	Neutrophil
MF317_A1_AGGCATTTCCCATTCG-1	-2.88296	-0.12204	NO	Neutrophil	Neutrophil
MF317_A1_AGGCATTTCGAATCCA-1	-1.57509	-1.64724	NO	Neutrophil	Neutrophil
MF317_A1_AGGCATTTCGCGGTAC-1	-2.16222	-8.43607	HI	Neutrophil	Neutrophil
MF317_A1_AGGCATTTCGGCCAAC-1	-4.18615	-5.22094	NO	Neutrophil	Neutrophil
MF317_A1_AGGCATTTCTCCGATC-1	-3.00234	-1.57583	NO	Neutrophil	Neutrophil
MF317_A1_AGGCATTTCTTAGCAG-1	-1.35149	-6.4821	NO	Neutrophil	Neutrophil
MF317_A1_AGGCCACAGCCAGACA-1	-3.29251	8.78273	NO	Neutrophil	Neutrophil
MF317_A1_AGGCCACAGTCCGCGT-1	-2.76076	-1.10702	NO	Neutrophil	Neutrophil
MF317_A1_AGGCCACAGTTCGGTT-1	-1.50321	-7.50481	HI	Neutrophil	Neutrophil
MF317_A1_AGGCCACCACAAAGTA-1	6.07239	9.64827	NO	Neutrophil	Neutrophil
MF317_A1_AGGCCACCACAATGAA-1	-1.49056	-6.29906	NO	Neutrophil	Neutrophil
MF317_A1_AGGCCACCAGCGCTTG-1	-2.49112	-6.60402	HI	Neutrophil	Neutrophil
MF317_A1_AGGCCACGTACCTTCC-1	-4.64532	-7.06792	HI	Neutrophil	Neutrophil
MF317_A1_AGGCCACGTCTACGAT-1	-1.87431	-2.25671	NO	Neutrophil	Neutrophil
MF317_A1_AGGCCACTCCGTGTAA-1	-3.56488	-7.54873	INT	Neutrophil	Neutrophil
MF317_A1_AGGCCACTCGTCTCAC-1	-0.584966	-7.86256	INT	Neutrophil	Neutrophil
MF317_A1_AGGCTGCAGTGGCAGT-1	-2.65243	-5.22034	HI	Neutrophil	Neutrophil
MF317_A1_AGGCTGCCACGACTAT-1	1.56014	2.9042	NO	Neutrophil	Neutrophil
MF317_A1_AGGCTGCTCAAACGAA-1	6.18322	9.79992	NO	Others	Neutrophil
MF317_A1_AGGCTGCTCCCACAGG-1	-1.29661	-4.41261	HI	Neutrophil	Neutrophil
MF317_A1_AGGGAGTAGAATTCAG-1	-3.93907	-5.01041	INT	Neutrophil	Neutrophil
MF317_A1_AGGGAGTAGCCAGACA-1	6.22822	9.80281	NO	Others	Neutrophil
MF317_A1_AGGGAGTAGTGCACAG-1	-2.87717	-6.08942	NO	Neutrophil	Neutrophil
MF317_A1_AGGGAGTCAAAGGATT-1	-2.23788	-3.35172	NO	Neutrophil	Neutrophil
MF317_A1_AGGGAGTCAGAAGTGC-1	-2.54523	8.73594	NO	Neutrophil	Neutrophil
MF317_A1_AGGGAGTCAGCGTAGA-1	-2.97278	-8.55314	NO	Neutrophil	Neutrophil
MF317_A1_AGGGAGTCAGCTACAT-1	-1.49791	-4.96494	NO	Neutrophil	Neutrophil
MF317_A1_AGGGAGTGTAGCTTGT-1	-2.24745	2.56762	INT	Neutrophil	Neutrophil
MF317_A1_AGGGAGTGTATAGGGC-1	9.0573	8.94463	NO	Neutrophil	Neutrophil
MF317_A1_AGGGAGTGTGAATTGA-1	-1.93987	-6.73711	HI	Neutrophil	Neutrophil
MF317_A1_AGGGAGTGTTCCGCAG-1	-2.89312	1.44376	NO	Neutrophil	Neutrophil
MF317_A1_AGGGAGTGTTGCCGAC-1	7.69924	3.21402	NO	Others	Others
MF317_A1_AGGGAGTTCCACGTCT-1	6.6626	1.33929	INT	Neutrophil	Neutrophil
MF317_A1_AGGGAGTTCGTGCACG-1	-2.31346	-1.91461	NO	Neutrophil	Neutrophil
MF317_A1_AGGGAGTTCGTGCATA-1	-2.12959	-5.13174	NO	Neutrophil	Neutrophil
MF317_A1_AGGGAGTTCGTTACCC-1	-3.78307	8.61583	NO	Neutrophil	Neutrophil
MF317_A1_AGGGAGTTCTACACTT-1	-3.64771	-6.78155	INT	Neutrophil	Neutrophil
MF317_A1_AGGGCCTAGACTACGG-1	-1.37247	4.30084	NO	Neutrophil	Neutrophil
MF317_A1_AGGGCCTAGCGTTCCG-1	-0.452334	-6.21944	INT	Neutrophil	Neutrophil
MF317_A1_AGGGCCTAGGATTACA-1	-2.49582	-6.16901	HI	Neutrophil	Neutrophil
MF317_A1_AGGGCCTAGGGCCCTT-1	-2.20238	-6.10329	INT	Neutrophil	Neutrophil
MF317_A1_AGGGCCTAGTGCAGCA-1	7.21679	9.73719	NO	Others	Neutrophil
MF317_A1_AGGGCCTCAGGCATGA-1	1.68922	2.99591	NO	Others	Neutrophil
MF317_A1_AGGGCCTGTACGGTTT-1	-2.49371	-1.54186	NO	Neutrophil	Neutrophil
MF317_A1_AGGGCCTGTCTCTCTG-1	-1.23815	-4.72114	NO	Neutrophil	Neutrophil
MF317_A1_AGGGCCTTCACGTCCT-1	-4.99819	7.78903	NO	Neutrophil	Neutrophil
MF317_A1_AGGGCCTTCCGTCCTA-1	-2.62267	0.0764847	NO	Neutrophil	Neutrophil
MF317_A1_AGGGCCTTCGACATAC-1	0.525476	3.82427	NO	Others	Neutrophil
MF317_A1_AGGGCCTTCGACCCAG-1	9.51394	8.65675	NO	Neutrophil	Neutrophil
MF317_A1_AGGGCCTTCTATCGCC-1	-3.67596	-8.65046	HI	Neutrophil	Neutrophil
MF317_A1_AGGGCTCAGACCAAAT-1	-3.03238	-0.824028	INT	Neutrophil	Neutrophil
MF317_A1_AGGGCTCAGTGCTCAT-1	4.33998	-0.797419	NO	Neutrophil	Neutrophil
MF317_A1_AGGGCTCCAATGGCAG-1	-2.74448	-7.12672	INT	Neutrophil	Neutrophil
MF317_A1_AGGGCTCCATTGTCGA-1	-2.43696	2.34318	NO	Neutrophil	Neutrophil
MF317_A1_AGGGCTCGTCAACCAT-1	-3.72248	0.752676	NO	Neutrophil	Neutrophil
MF317_A1_AGGGCTCGTGATACTC-1	-0.759229	0.613031	NO	Neutrophil	Neutrophil
MF317_A1_AGGGCTCGTTTGCAGT-1	-0.370273	5.012	NO	Neutrophil	Neutrophil
MF317_A1_AGGGCTCTCCCATAGA-1	-4.63237	-6.64313	INT	Neutrophil	Neutrophil
MF317_A1_AGGGCTCTCCGAGAAG-1	-0.195025	1.21624	INT	Neutrophil	Neutrophil
MF317_A1_AGGGCTCTCCTCCACA-1	-3.14013	-9.42754	INT	Neutrophil	Neutrophil
MF317_A1_AGGGCTCTCGCTAAAC-1	-2.80219	1.22369	NO	Neutrophil	Neutrophil
MF317_A1_AGGGCTCTCGGTCATA-1	-2.50121	-6.46739	INT	Neutrophil	Neutrophil
MF317_A1_AGGGTCCAGGTCACTT-1	9.3133	9.87964	NO	Others	Neutrophil
MF317_A1_AGGGTCCCAACGACTT-1	-3.96589	0.427572	NO	Neutrophil	Neutrophil
MF317_A1_AGGGTCCCAGGTGAGT-1	-3.4264	1.34041	NO	Neutrophil	Neutrophil
MF317_A1_AGGGTCCCATAATGCC-1	-3.42776	-8.4518	HI	Neutrophil	Neutrophil
MF317_A1_AGGGTCCCATCGCCTT-1	-2.48602	2.93087	NO	Neutrophil	Neutrophil
MF317_A1_AGGGTCCGTCGCCTAG-1	8.0647	3.90956	NO	Others	Neutrophil
MF317_A1_AGGGTCCGTGACTGAG-1	0.00236549	3.26138	NO	Neutrophil	Neutrophil
MF317_A1_AGGGTCCGTGATGGCA-1	-1.07746	-6.92535	INT	Neutrophil	Neutrophil
MF317_A1_AGGGTCCGTGCGACAA-1	-0.780439	0.288146	INT	Neutrophil	Neutrophil
MF317_A1_AGGGTCCTCTGCTCTG-1	8.44517	9.15101	NO	Others	Neutrophil
MF317_A1_AGGGTGAAGCCACAAG-1	-4.78356	9.14929	NO	Neutrophil	Neutrophil
MF317_A1_AGGGTGAAGCGATGCA-1	-1.06964	3.71736	NO	Neutrophil	Neutrophil
MF317_A1_AGGGTGAAGGACTTCT-1	-4.03904	0.303526	NO	Neutrophil	Neutrophil
MF317_A1_AGGGTGAAGGCCTAAG-1	-3.46854	-6.2493	INT	Neutrophil	Neutrophil
MF317_A1_AGGGTGAAGTGGTTGG-1	-3.17383	-6.23284	INT	Neutrophil	Neutrophil
MF317_A1_AGGGTGACACAAGCTT-1	-0.572856	-7.22251	HI	Neutrophil	Neutrophil
MF317_A1_AGGGTGACACACGTGC-1	-0.730242	-7.43036	INT	Neutrophil	Neutrophil
MF317_A1_AGGGTGACATCCTAAG-1	-2.43065	2.51741	NO	Neutrophil	Neutrophil
MF317_A1_AGGGTGACATCGATAC-1	-4.03658	-6.21367	INT	Neutrophil	Neutrophil
MF317_A1_AGGGTGAGTCCACTTC-1	-3.06734	0.472673	NO	Neutrophil	Neutrophil
MF317_A1_AGGGTGAGTTCGGGTC-1	-2.93015	0.653392	NO	Neutrophil	Neutrophil
MF317_A1_AGGGTGATCCCGTGAG-1	-1.85838	-2.51494	INT	Neutrophil	Neutrophil
MF317_A1_AGGGTTTAGAGAGAAC-1	-0.463343	-6.64939	HI	Neutrophil	Neutrophil
MF317_A1_AGGGTTTAGGCATCGA-1	-5.04431	8.89424	NO	Neutrophil	Neutrophil
MF317_A1_AGGGTTTAGTACCGGA-1	-0.901291	0.355478	INT	Neutrophil	Neutrophil
MF317_A1_AGGGTTTAGTTGGACG-1	-2.57493	-8.6669	INT	Neutrophil	Neutrophil
MF317_A1_AGGGTTTCATTACTCT-1	-2.35901	0.106114	INT	Neutrophil	Neutrophil
MF317_A1_AGGGTTTGTCTCCCTA-1	-1.36923	-3.02344	NO	Neutrophil	Neutrophil
MF317_A1_AGGGTTTTCCATTTAC-1	8.05214	3.14022	NO	Neutrophil	Neutrophil
MF317_A1_AGGTAGGAGCATGCGA-1	-2.43795	-0.462831	INT	Neutrophil	Neutrophil
MF317_A1_AGGTAGGAGGGATCGT-1	-2.58656	-4.84825	NO	Neutrophil	Neutrophil
MF317_A1_AGGTAGGAGTCAGCGA-1	-3.25	-6.85213	HI	Neutrophil	Others
MF317_A1_AGGTAGGAGTCTCCTC-1	-3.2218	0.381004	NO	Neutrophil	Neutrophil
MF317_A1_AGGTAGGCACCAGCTG-1	-3.39845	-5.26272	INT	Neutrophil	Neutrophil
MF317_A1_AGGTAGGGTCCGAAGA-1	-2.84741	-1.73071	NO	Neutrophil	Neutrophil
MF317_A1_AGGTAGGGTGAGACGT-1	-2.58085	-4.93724	INT	Neutrophil	Neutrophil
MF317_A1_AGGTAGGGTGGATACG-1	-0.422462	6.20308	NO	Neutrophil	Neutrophil
MF317_A1_AGGTAGGTCAGCTGTA-1	6.53337	6.96557	INT	Neutrophil	Neutrophil
MF317_A1_AGGTAGGTCCGTCAAA-1	6.38449	9.63157	NO	Others	Neutrophil
MF317_A1_AGGTAGGTCGTGCACG-1	4.23469	-0.272772	NO	Neutrophil	Others
MF317_A1_AGGTCATAGCTAGTTC-1	-0.279879	-3.83243	INT	Neutrophil	Neutrophil
MF317_A1_AGGTCATAGGATACCG-1	0.166302	2.44623	NO	Neutrophil	Neutrophil
MF317_A1_AGGTCATAGTGCTACT-1	-3.33175	-5.92747	INT	Neutrophil	Neutrophil
MF317_A1_AGGTCATCAATACGAA-1	-2.27689	-3.45527	NO	Neutrophil	Neutrophil
MF317_A1_AGGTCATCAATGAACA-1	-0.799246	-3.54046	NO	Neutrophil	Neutrophil
MF317_A1_AGGTCATGTCCTTTGC-1	9.3298	8.42299	NO	Others	Neutrophil
MF317_A1_AGGTCATGTTGTAGCT-1	-1.24757	-2.67502	NO	Neutrophil	Neutrophil
MF317_A1_AGGTCATTCGGAGTAG-1	-5.1744	8.08996	NO	Neutrophil	Neutrophil
MF317_A1_AGGTCATTCTGACAGT-1	-3.10425	-0.168905	NO	Neutrophil	Neutrophil
MF317_A1_AGGTCTAAGTAATCCC-1	8.29391	9.84404	NO	Neutrophil	Neutrophil
MF317_A1_AGGTCTAAGTCCTGCG-1	-1.27197	-6.97309	HI	Neutrophil	Neutrophil
MF317_A1_AGGTCTACAATCAGCT-1	-3.814	8.81645	NO	Neutrophil	Neutrophil
MF317_A1_AGGTCTACACAGTCGC-1	-2.59008	4.83129	NO	Neutrophil	Neutrophil
MF317_A1_AGGTCTACAGACCTGC-1	-3.56577	-3.29337	NO	Neutrophil	Neutrophil
MF317_A1_AGGTCTAGTGAGTGAC-1	-4.91784	9.04983	HI	Neutrophil	Neutrophil
MF317_A1_AGGTCTATCCCTAGGG-1	-0.798658	-6.50608	HI	Neutrophil	Neutrophil
MF317_A1_AGGTCTATCGAACGCC-1	-1.47041	-2.67796	NO	Neutrophil	Neutrophil
MF317_A1_AGGTCTATCGCGTGAC-1	-0.497488	-6.60439	HI	Neutrophil	Neutrophil
MF317_A1_AGGTCTATCTAGTGTG-1	-0.571558	-7.01461	HI	Neutrophil	Neutrophil
MF317_A1_AGGTCTATCTCCTGTG-1	7.90941	3.83676	NO	Others	Neutrophil
MF317_A1_AGGTGTTCAAATCCCA-1	-4.71943	8.64605	INT	Neutrophil	Neutrophil
MF317_A1_AGGTGTTCAACTCCAA-1	-3.39368	4.18375	NO	Neutrophil	Neutrophil
MF317_A1_AGGTGTTCAAGTTGGG-1	4.34776	-0.605132	NO	Neutrophil	Neutrophil
MF317_A1_AGGTGTTCATAGACTC-1	-1.37745	-1.88515	NO	Neutrophil	Neutrophil
MF317_A1_AGGTGTTCATGAATCC-1	-4.20531	-7.41037	HI	Neutrophil	Neutrophil
MF317_A1_AGGTGTTGTAGTCTTG-1	0.975636	3.76497	NO	Others	Neutrophil
MF317_A1_AGGTGTTGTCATCGGC-1	-3.22851	-0.503602	NO	Neutrophil	Neutrophil
MF317_A1_AGGTGTTTCTGAGTCA-1	-2.72659	0.815793	NO	Neutrophil	Neutrophil
MF317_A1_AGGTTACAGTGCAAAT-1	-2.8915	0.204136	NO	Neutrophil	Neutrophil
MF317_A1_AGGTTACAGTGCACCC-1	-0.826453	-5.72159	INT	Neutrophil	Neutrophil
MF317_A1_AGGTTACCAACTGGTT-1	-3.58129	8.90742	NO	Neutrophil	Neutrophil
MF317_A1_AGGTTACCACAAATCC-1	-1.07278	-1.65791	NO	Neutrophil	Neutrophil
MF317_A1_AGGTTACCATTGTACG-1	-3.29748	-8.87091	INT	Neutrophil	Neutrophil
MF317_A1_AGGTTACGTACTGACT-1	-4.03219	8.12787	NO	Neutrophil	Neutrophil
MF317_A1_AGGTTACGTATGTGTC-1	-1.55807	-4.2007	NO	Neutrophil	Neutrophil
MF317_A1_AGGTTACGTCTTGAGT-1	-0.0784747	4.96764	NO	Neutrophil	Neutrophil
MF317_A1_AGGTTACGTGGATCGA-1	2.66617	13.5007	NO	Others	Neutrophil
MF317_A1_AGGTTACGTTACCCAA-1	-3.54981	-4.12062	INT	Neutrophil	Neutrophil
MF317_A1_AGGTTACGTTTCCATT-1	-4.06466	-7.05588	HI	Neutrophil	Others
MF317_A1_AGGTTACTCATCAGTG-1	-3.32499	0.223771	NO	Neutrophil	Neutrophil
MF317_A1_AGGTTACTCGAGTACT-1	-0.917686	3.25133	INT	Others	Neutrophil
MF317_A1_AGGTTGTAGAATACAC-1	-0.559401	0.558388	INT	Neutrophil	Neutrophil
MF317_A1_AGGTTGTAGAGCATCG-1	-2.16044	-2.13675	INT	Neutrophil	Neutrophil
MF317_A1_AGGTTGTAGCATCCCG-1	-2.64943	-8.22603	INT	Neutrophil	Neutrophil
MF317_A1_AGGTTGTCACAACATC-1	-2.13242	0.503356	NO	Neutrophil	Neutrophil
MF317_A1_AGGTTGTCAGTTTGGT-1	-0.557967	-4.78114	INT	Neutrophil	Neutrophil
MF317_A1_AGGTTGTCATGATAGA-1	-3.46116	2.26473	NO	Neutrophil	Neutrophil
MF317_A1_AGGTTGTGTCCTGTCT-1	-4.92765	8.42222	HI	Neutrophil	Neutrophil
MF317_A1_AGGTTGTGTGTTTGCA-1	-2.66451	-3.0883	NO	Neutrophil	Neutrophil
MF317_A1_AGGTTGTTCCATCTCG-1	-4.55185	-7.16524	HI	Others	Others
MF317_A1_AGGTTGTTCTACGCAA-1	8.06206	10.0722	NO	Neutrophil	Neutrophil
MF317_A1_AGTAACCAGAACGCGT-1	-1.68672	5.75922	NO	Neutrophil	Neutrophil
MF317_A1_AGTAACCAGATGACCG-1	0.511075	3.39511	NO	Neutrophil	Neutrophil
MF317_A1_AGTAACCAGGCGCTTC-1	-2.49051	2.67408	NO	Neutrophil	Neutrophil
MF317_A1_AGTAACCAGTAAGGGA-1	-0.643137	-5.8205	HI	Neutrophil	Neutrophil
MF317_A1_AGTAACCAGTGGAATT-1	-2.52668	-6.97545	HI	Neutrophil	Neutrophil
MF317_A1_AGTAACCCAGAACATA-1	-1.0183	-5.79214	NO	Neutrophil	Neutrophil
MF317_A1_AGTAACCCAGACAAAT-1	0.792604	3.4318	NO	Neutrophil	Neutrophil
MF317_A1_AGTAACCCATGGATCT-1	-0.64338	-6.71756	INT	Neutrophil	Neutrophil
MF317_A1_AGTAACCGTCTGATAC-1	-2.20913	-0.431604	NO	Neutrophil	Neutrophil
MF317_A1_AGTAACCGTGGTAACG-1	-2.61652	0.20822	NO	Neutrophil	Neutrophil
MF317_A1_AGTAACCGTTGCGTAT-1	-3.0917	1.16442	NO	Neutrophil	Neutrophil
MF317_A1_AGTAACCTCACACGAT-1	-0.548506	-7.33034	HI	Neutrophil	Neutrophil
MF317_A1_AGTAACCTCCAATCTT-1	7.92468	10.1059	NO	Others	Neutrophil
MF317_A1_AGTAACCTCCGTGTAA-1	-0.743914	-4.085	INT	Neutrophil	Neutrophil
MF317_A1_AGTAACCTCGCAGATT-1	-2.29751	2.07999	NO	Neutrophil	Neutrophil
MF317_A1_AGTAACCTCTGAGAGG-1	-0.111764	-6.15317	HI	Neutrophil	Neutrophil
MF317_A1_AGTAACCTCTTCGGAA-1	-3.44321	-8.76151	HI	Neutrophil	Neutrophil
MF317_A1_AGTACCAAGAAGTATC-1	-3.55979	1.31972	NO	Neutrophil	Neutrophil
MF317_A1_AGTACCAAGAATTCAG-1	-1.98143	-4.15974	INT	Neutrophil	Neutrophil
MF317_A1_AGTACCAAGCAGGCTA-1	-3.25043	-6.38117	INT	Neutrophil	Neutrophil
MF317_A1_AGTACCAAGCCTCAAT-1	-2.32586	-7.91855	HI	Neutrophil	Neutrophil
MF317_A1_AGTACCAAGCGTCTCG-1	-3.11032	1.36719	NO	Neutrophil	Neutrophil
MF317_A1_AGTACCAAGGTACCTT-1	-1.58349	5.84246	NO	Neutrophil	Neutrophil
MF317_A1_AGTACCAAGGTCACTT-1	-1.83949	-7.82501	INT	Neutrophil	Neutrophil
MF317_A1_AGTACCACAAAGTGTA-1	-4.68019	9.02668	NO	Neutrophil	Neutrophil
MF317_A1_AGTACCACAAGTGGCA-1	-4.68257	7.23181	NO	Neutrophil	Neutrophil
MF317_A1_AGTACCACACTTCTCG-1	-1.48027	-6.43986	HI	Neutrophil	Neutrophil
MF317_A1_AGTACCACACTTGTGA-1	-3.23697	1.72829	NO	Neutrophil	Neutrophil
MF317_A1_AGTACCACATCCGAAT-1	-4.89119	8.10524	NO	Neutrophil	Neutrophil
MF317_A1_AGTACCAGTGAGATCG-1	7.35508	3.64084	NO	Others	Neutrophil
MF317_A1_AGTACCATCGGAGTAG-1	-3.03586	-0.440453	NO	Neutrophil	Neutrophil
MF317_A1_AGTACCATCGTAGAGG-1	-2.50175	6.86763	NO	Neutrophil	Neutrophil
MF317_A1_AGTACCATCTGTCGCT-1	-3.34542	-4.01817	NO	Neutrophil	Neutrophil
MF317_A1_AGTACTGAGAAGGTAG-1	-1.11478	0.909034	NO	Neutrophil	Neutrophil
MF317_A1_AGTACTGAGACAGTCG-1	-3.33356	-9.52664	NO	Neutrophil	Neutrophil
MF317_A1_AGTACTGAGCCTCAGC-1	-2.73043	-9.0632	NO	Neutrophil	Neutrophil
MF317_A1_AGTACTGAGGGAGGAC-1	-4.51824	-6.00996	HI	Neutrophil	Neutrophil
MF317_A1_AGTACTGCAATACCTG-1	9.30959	-4.74496	NO	Others	Others
MF317_A1_AGTACTGCACGTCTCT-1	-3.43204	-8.71727	HI	Neutrophil	Neutrophil
MF317_A1_AGTACTGCACTCAGAT-1	-0.765346	-3.92085	INT	Neutrophil	Neutrophil
MF317_A1_AGTACTGCAGTGGCTC-1	-5.04078	9.22802	INT	Neutrophil	Neutrophil
MF317_A1_AGTACTGCAGTTTCGA-1	-0.297572	0.22322	NO	Neutrophil	Neutrophil
MF317_A1_AGTACTGTCAATCCGA-1	-3.5813	1.02157	NO	Neutrophil	Neutrophil
MF317_A1_AGTACTGTCCATATGG-1	-2.92611	3.92665	NO	Neutrophil	Neutrophil
MF317_A1_AGTACTGTCCGATGCG-1	-5.0588	9.00372	HI	Neutrophil	Neutrophil
MF317_A1_AGTACTGTCGAGAGCA-1	-3.92737	-5.7404	HI	Neutrophil	Neutrophil
MF317_A1_AGTACTGTCTCCGTGT-1	-2.29791	0.973437	NO	Neutrophil	Neutrophil
MF317_A1_AGTAGCTAGAGGTTTA-1	-4.0993	9.02874	NO	Neutrophil	Neutrophil
MF317_A1_AGTAGCTAGATGTTCC-1	-3.54819	8.7365	NO	Neutrophil	Neutrophil
MF317_A1_AGTAGCTAGCATAGGC-1	-0.808724	-1.49215	INT	Neutrophil	Neutrophil
MF317_A1_AGTAGCTAGGAGTACC-1	-3.59785	-7.93052	HI	Neutrophil	Neutrophil
MF317_A1_AGTAGCTAGGTCTACT-1	0.199457	-4.95677	NO	Neutrophil	Neutrophil
MF317_A1_AGTAGCTCAAGGCGTA-1	-1.01723	4.96377	NO	Neutrophil	Neutrophil
MF317_A1_AGTAGCTCACGCTATA-1	-3.74822	5.67822	NO	Neutrophil	Neutrophil
MF317_A1_AGTAGCTCAGTAGGAC-1	-2.72081	-0.214351	NO	Neutrophil	Neutrophil
MF317_A1_AGTAGCTCATGGCTAT-1	-2.98516	-6.38524	NO	Neutrophil	Neutrophil
MF317_A1_AGTAGCTCATGTAACC-1	-1.89845	-4.79132	INT	Neutrophil	Neutrophil
MF317_A1_AGTAGCTGTACCGTCG-1	-2.66232	-4.64111	INT	Neutrophil	Neutrophil
MF317_A1_AGTAGCTGTACTGACT-1	-1.91665	-6.05283	INT	Neutrophil	Neutrophil
MF317_A1_AGTAGCTGTAGCGTCC-1	-0.637173	-6.32065	INT	Neutrophil	Neutrophil
MF317_A1_AGTAGCTGTGAGGAAA-1	-3.01216	-5.34691	NO	Neutrophil	Neutrophil
MF317_A1_AGTAGCTGTGGGAGAG-1	-2.96578	6.31553	NO	Neutrophil	Neutrophil
MF317_A1_AGTAGCTTCATCCCGT-1	-3.1665	0.7459	NO	Neutrophil	Neutrophil
MF317_A1_AGTAGCTTCCGATAAC-1	-0.808948	-4.88509	INT	Neutrophil	Neutrophil
MF317_A1_AGTAGCTTCGCGGACT-1	-2.37037	7.39247	NO	Neutrophil	Neutrophil
MF317_A1_AGTAGCTTCTCAGGCG-1	-4.94614	9.1344	NO	Neutrophil	Neutrophil
MF317_A1_AGTAGTCAGGTCACTT-1	0.115708	2.20261	NO	Neutrophil	Neutrophil
MF317_A1_AGTAGTCAGGTTATAG-1	-3.33947	-7.09489	HI	Neutrophil	Neutrophil
MF317_A1_AGTAGTCAGTGCACTT-1	-1.98133	-4.6959	INT	Neutrophil	Neutrophil
MF317_A1_AGTAGTCAGTGCGTCC-1	-1.57194	3.99455	NO	Neutrophil	Neutrophil
MF317_A1_AGTAGTCCAAATCGTC-1	-1.21304	-6.7584	HI	Neutrophil	Others
MF317_A1_AGTAGTCCAAGCTCTA-1	-3.09643	-8.49111	HI	Neutrophil	Neutrophil
MF317_A1_AGTAGTCCAGCCATTA-1	-0.630903	0.481835	INT	Neutrophil	Neutrophil
MF317_A1_AGTAGTCGTGGATCGA-1	-1.09952	-5.922	INT	Neutrophil	Neutrophil
MF317_A1_AGTAGTCGTTCTCCTG-1	-0.754369	0.147632	NO	Neutrophil	Neutrophil
MF317_A1_AGTAGTCTCTATCGGA-1	-2.88349	-2.21472	NO	Neutrophil	Neutrophil
MF317_A1_AGTAGTCTCTCGCTTG-1	-2.76458	-3.91582	INT	Neutrophil	Neutrophil
MF317_A1_AGTCAACAGACGAAGA-1	-4.50596	-6.00862	HI	Neutrophil	Neutrophil
MF317_A1_AGTCAACAGCGCCGTT-1	-3.07782	-5.98961	INT	Neutrophil	Neutrophil
MF317_A1_AGTCAACAGGACAAGA-1	-0.511484	-5.81792	INT	Neutrophil	Neutrophil
MF317_A1_AGTCAACAGTGCCGAA-1	-1.58403	-4.45965	INT	Neutrophil	Neutrophil
MF317_A1_AGTCAACCAATTGTGC-1	-3.62497	-6.21837	HI	Neutrophil	Neutrophil
MF317_A1_AGTCAACCACATTACG-1	-0.87884	4.11903	NO	Neutrophil	Neutrophil
MF317_A1_AGTCAACCAGAGGACT-1	-0.969104	-6.51007	INT	Neutrophil	Neutrophil
MF317_A1_AGTCAACGTTTGGGAG-1	-2.83031	-5.35831	NO	Neutrophil	Neutrophil
MF317_A1_AGTCAACTCATATGGC-1	-3.50131	-0.590612	NO	Neutrophil	Neutrophil
MF317_A1_AGTCAACTCGAACTCA-1	8.83169	8.60521	NO	Others	Neutrophil
MF317_A1_AGTCAACTCTTCTGTA-1	-1.00495	-3.54092	INT	Neutrophil	Neutrophil
MF317_A1_AGTCACAAGACCATTC-1	-2.96147	-5.88733	INT	Neutrophil	Neutrophil
MF317_A1_AGTCACAAGCCGTTAT-1	8.42291	9.41874	NO	Neutrophil	Neutrophil
MF317_A1_AGTCACAAGCTGGAGT-1	0.543776	1.82013	INT	Neutrophil	Neutrophil
MF317_A1_AGTCACAAGGGCAATC-1	-3.54493	-0.683292	NO	Neutrophil	Neutrophil
MF317_A1_AGTCACACATGTGACT-1	-0.90938	-2.96009	NO	Neutrophil	Neutrophil
MF317_A1_AGTCACAGTTCCGCAG-1	-2.9483	-9.19205	HI	Neutrophil	Neutrophil
MF317_A1_AGTCACATCCCAGTGG-1	-2.18533	-2.12255	INT	Neutrophil	Neutrophil
MF317_A1_AGTCACATCGAAACAA-1	-1.29514	-6.93279	INT	Neutrophil	Neutrophil
MF317_A1_AGTCACATCGCTAAAC-1	-1.57412	-7.65131	HI	Neutrophil	Neutrophil
MF317_A1_AGTCATGAGCGTACAG-1	-2.59683	-7.18635	HI	Neutrophil	Neutrophil
MF317_A1_AGTCATGAGTTTCTTC-1	-3.09336	-0.57387	INT	Neutrophil	Neutrophil
MF317_A1_AGTCATGCAGAGTCTT-1	-3.46213	1.72884	NO	Neutrophil	Neutrophil
MF317_A1_AGTCATGCAGCGTTGC-1	-1.32916	-4.73236	INT	Neutrophil	Neutrophil
MF317_A1_AGTCATGCAGTGGTGA-1	-0.944116	0.469671	NO	Neutrophil	Neutrophil
MF317_A1_AGTCATGCATAACGGG-1	-0.88079	-2.96444	NO	Neutrophil	Neutrophil
MF317_A1_AGTCATGCATACTGAC-1	9.06451	-4.33843	HI	Neutrophil	Neutrophil
MF317_A1_AGTCATGCATGTCGTA-1	-2.7662	2.14944	NO	Neutrophil	Neutrophil
MF317_A1_AGTCATGGTATACCTG-1	-0.942003	-2.71318	HI	Neutrophil	Neutrophil
MF317_A1_AGTCATGTCTACCAGA-1	-3.19871	-7.69262	HI	Neutrophil	Neutrophil
MF317_A1_AGTCTCCAGGGAGTGG-1	-2.21658	-9.2344	HI	Neutrophil	Neutrophil
MF317_A1_AGTCTCCCAGAAGCTG-1	-4.09749	-5.02124	INT	Neutrophil	Neutrophil
MF317_A1_AGTCTCCGTACCGCGT-1	-3.12741	-5.27503	HI	Neutrophil	Neutrophil
MF317_A1_AGTGACTAGGTCCCGT-1	-0.55038	-0.316089	NO	Neutrophil	Neutrophil
MF317_A1_AGTGACTCACCAAAGG-1	-1.40176	-6.51608	HI	Neutrophil	Neutrophil
MF317_A1_AGTGACTGTACAGAGC-1	-4.4648	-6.07059	INT	Neutrophil	Neutrophil
MF317_A1_AGTGACTGTAGGAGGG-1	-2.94284	-8.66751	HI	Neutrophil	Neutrophil
MF317_A1_AGTGACTGTAGGTACG-1	-0.37471	-3.82252	NO	Neutrophil	Neutrophil
MF317_A1_AGTGACTGTTCCACAA-1	-1.39508	-3.43944	NO	Neutrophil	Neutrophil
MF317_A1_AGTGACTTCCGACATA-1	-3.791	-2.55556	NO	Neutrophil	Neutrophil
MF317_A1_AGTGACTTCGCAGAGA-1	-2.36566	2.15088	NO	Neutrophil	Neutrophil
MF317_A1_AGTGATCAGTAGTCCT-1	-0.571674	-5.49702	INT	Neutrophil	Neutrophil
MF317_A1_AGTGATCAGTGCACAG-1	-2.38207	-0.420641	NO	Neutrophil	Neutrophil
MF317_A1_AGTGATCAGTGGACGT-1	-0.0914901	-4.62766	NO	Neutrophil	Neutrophil
MF317_A1_AGTGATCCAACCCGCA-1	-0.60778	-6.94634	NO	Neutrophil	Neutrophil
MF317_A1_AGTGATCCACAATGCT-1	-3.34537	-4.03056	INT	Neutrophil	Neutrophil
MF317_A1_AGTGATCCATGGAAGC-1	-0.891434	-7.04849	INT	Neutrophil	Neutrophil
MF317_A1_AGTGATCGTTGTGCAT-1	-0.393536	4.34975	NO	Neutrophil	Neutrophil
MF317_A1_AGTGATCTCCGCAACG-1	-0.722829	-6.35129	INT	Neutrophil	Neutrophil
[truncated: 16,151 more rows]

## Sheet: fig3_e-g
cell_id	harmony_1	harmony_2	curve1_harmony_1	curve1_harmony_2	curve1_lambda	pseudotime	pseudotime_bin	citrin_state	Sort	mmp9	lyz
MF317_A1_CTACGGGGTTACCTTT-1	-50.0027	-16.4578	-50.4997	-7.81362	0	0	1	NO	Neutrophil sort	0	5.273
MF317_A2_TATTTCGTCCATCAGA-1	-49.9843	-14.7066	-50.4997	-7.81362	0	0	1	WKM	all kidney marrow	0	4.62497
MF317_A2_AAAGGGCGTTTATGCG-1	-50.1589	-8.11197	-50.1969	-7.77908	0.304711	0.350744	1	WKM	all kidney marrow	0	5.09375
MF317_A1_GAAGTAAGTTACACTG-1	-49.7806	-8.83776	-49.9053	-7.74578	0.598281	0.688665	1	NO	Neutrophil sort	0	4.00733
MF317_A1_ATTCGTTTCTAACGCA-1	-46.9997	-13.0912	-47.6401	-7.48695	2.8782	3.31302	2	NO	Neutrophil sort	0	4.60517
MF317_A1_CAGAGCCCAGGCGTTC-1	-46.5497	-12.0232	-47.0745	-7.42243	3.44745	3.96827	3	NO	Neutrophil sort	0	4.75359
MF317_A1_ACCTACCAGCCTGAAG-1	-46.3054	-9.47089	-46.5455	-7.36219	3.97987	4.58112	3	NO	Neutrophil sort	0	4.63473
MF317_A2_TCCGATCCAATCAGCT-1	-45.8633	-10.5224	-46.2267	-7.32594	4.30072	4.95045	4	WKM	all kidney marrow	0	4.95583
MF317_A1_TCACATTCAGCTACAT-1	-45.773	-8.21104	-45.878	-7.28636	4.65167	5.35441	4	NO	Neutrophil sort	0	5.00395
MF317_A1_GAAGCGAGTACGATTC-1	-45.9742	-4.61094	-45.6736	-7.26319	4.85739	5.59121	4	NO	Neutrophil sort	0	4.62497
MF317_A1_TACTTGTTCGCTAAAC-1	-44.2595	-16.7006	-45.3318	-7.2245	5.20137	5.98715	5	NO	Neutrophil sort	0	5.52545
MF317_A1_GTGTCCTCAAGAGCTG-1	-44.8559	-4.52777	-44.5617	-7.13767	5.97634	6.8792	6	NO	Neutrophil sort	0	4.47734
MF317_A1_AGAACCTAGCTGGCTC-1	-43.4628	-14.3576	-44.2771	-7.1057	6.26267	7.20879	6	NO	Neutrophil sort	0	5.2832
MF317_A1_GACCAATTCTGTGCAA-1	-43.9777	-7.89588	-44.0689	-7.08236	6.47221	7.44998	6	NO	Neutrophil sort	0	5.03695
MF317_A2_TGCACGGAGCCGAACA-1	-44.2247	-5.15494	-44.0097	-7.07572	6.5318	7.51858	6	WKM	all kidney marrow	0	5.14749
MF317_A2_TTTGTTGTCGTTGTAG-1	-43.9053	-7.65804	-43.971	-7.07139	6.57076	7.56342	6	WKM	all kidney marrow	0	4.11087
MF317_A1_AAGTGAATCAGGACAG-1	-43.0879	-13.8295	-43.8452	-7.05732	6.69733	7.70911	6	NO	Neutrophil sort	0	4.57471
MF317_A2_GTGCTGGCATTAGGAA-1	-43.7647	-7.4492	-43.8089	-7.05327	6.73383	7.75113	6	WKM	all kidney marrow	0	4.89784
MF317_A1_TACATTCGTCTTTCAT-1	-43.9401	-4.71041	-43.6801	-7.03889	6.86343	7.90031	7	NO	Neutrophil sort	0	4.21951
MF317_A2_AGGCCACCAGAACTAA-1	-43.2151	-5.8223	-43.0871	-6.9729	7.46011	8.58713	7	WKM	all kidney marrow	0	5.33754
MF317_A1_GATCGTAGTGTGCCTG-1	-41.9109	-16.4521	-42.9632	-6.95915	7.58477	8.73062	7	NO	Neutrophil sort	0	5.22036
MF317_A1_GGTAGAGCAACCGTGC-1	-42.2654	-11.7291	-42.7954	-6.94058	7.75355	8.92489	8	NO	Neutrophil sort	0	5.66988
MF317_A1_GAGTCTATCTAGGAAA-1	-42.1155	-11.2596	-42.595	-6.91843	7.95522	9.15703	8	NO	Neutrophil sort	0	5.14166
MF317_A1_TGCTCGTCACGTCGGT-1	-42.1091	-10.8309	-42.5413	-6.9125	8.00925	9.21923	8	NO	Neutrophil sort	0	4.85203
MF317_A1_GTCTCACAGACAAGCC-1	-41.1938	-13.8166	-41.9595	-6.84856	8.59453	9.89293	9	NO	Neutrophil sort	0	5.49717
MF317_A1_GTTGTCCTCCGAAATC-1	-41.9445	-6.17076	-41.8714	-6.83891	8.68315	9.99494	9	NO	Neutrophil sort	0	4.69135
MF317_A1_CTCCAACAGAATAGTC-1	-41.7828	-6.94172	-41.7949	-6.83055	8.76008	10.0835	9	NO	Neutrophil sort	0	5.01728
MF317_A2_CTGGTCTGTTAGGCTT-1	-42.0839	-1.73889	-41.5318	-6.80185	9.02478	10.3882	9	WKM	all kidney marrow	0	5.24175
MF317_A1_TACTTACAGGCCTTCG-1	-41.9777	-2.67638	-41.5279	-6.80142	9.02872	10.3927	9	NO	Neutrophil sort	0	5.01064
MF317_A2_AAACGCTCATACAGAA-1	-41.123	-6.15526	-41.0585	-6.75047	9.50089	10.9362	10	WKM	all kidney marrow	0	5.43808
MF317_A1_CACAGATGTCGCTCGA-1	-41.243	-4.7094	-41.0228	-6.74659	9.5368	10.9776	10	NO	Neutrophil sort	0	5.17048
MF317_A1_TTGATGGCAGTCACGC-1	-41.3838	-2.44059	-40.9199	-6.73548	9.64024	11.0966	10	NO	Neutrophil sort	0	4.82028
MF317_A1_CTGTCGTAGTCGAAGC-1	-40.5198	-9.79328	-40.8504	-6.72798	9.71018	11.1771	10	NO	Neutrophil sort	0	5.6058
MF317_A1_TCACTCGGTTGCATTG-1	-41.1984	-3.10316	-40.8083	-6.72344	9.75254	11.2259	10	NO	Neutrophil sort	0	4.91998
MF317_A2_ACCAACAAGGGTTGCA-1	-41.2486	-2.09515	-40.7509	-6.71725	9.81025	11.2923	10	WKM	all kidney marrow	0	5.1299
MF317_A1_AAAGGGCTCTAGGCAT-1	-40.3697	-7.73269	-40.4819	-6.68835	10.0808	11.6037	10	NO	Neutrophil sort	0	5.56068
MF317_A2_AGGCATTTCCACGAAT-1	-40.1032	-9.00757	-40.353	-6.67454	10.2104	11.7529	11	WKM	all kidney marrow	0	5.23644
MF317_A2_CCGAACGAGGCATCAG-1	-40.804	-1.95633	-40.3	-6.66886	10.2637	11.8143	11	WKM	all kidney marrow	0	5.2832
MF317_A1_TTACTGTTCTCAGAAC-1	-39.6071	-13.0947	-40.2943	-6.66825	10.2695	11.8209	11	NO	Neutrophil sort	0	5.29832
MF317_A2_ATACTTCCAATGTGGG-1	-40.0802	-3.77639	-39.7783	-6.61332	10.7884	12.4182	11	WKM	all kidney marrow	0	5.32788
MF317_A1_AGGAAATAGGCCTGCT-1	-39.8549	-3.7635	-39.556	-6.58979	11.0119	12.6755	12	NO	Neutrophil sort	0	5.0876
MF317_A2_CCTTGTGGTCAGACTT-1	-39.5453	-4.58187	-39.3362	-6.56662	11.2329	12.9299	12	WKM	all kidney marrow	0	5.63479
MF317_A1_GAAGCGAGTCCCAAAT-1	-39.9321	-0.901091	-39.3353	-6.56653	11.2339	12.931	12	NO	Neutrophil sort	0	5.2933
MF317_A1_TTTACTGTCTGATTCT-1	-39.6918	-2.17758	-39.232	-6.55567	11.3377	13.0505	12	NO	Neutrophil sort	0	5.40717
MF317_A1_TCCTTTCTCTCACCCA-1	-38.8942	-9.74066	-39.2287	-6.55532	11.341	13.0543	12	NO	Neutrophil sort	0	4.99043
MF317_A1_CCTCTAGTCAGTGTTG-1	-38.8772	-9.82248	-39.2205	-6.55445	11.3493	13.0639	12	NO	Neutrophil sort	0	5.24702
MF317_A1_GTGAGCCGTACGCTAT-1	-39.7962	-1.05191	-39.2183	-6.55423	11.3515	13.0664	12	NO	Neutrophil sort	0	4.8828
MF317_A1_AGGGAGTGTTGCCGAC-1	-39.8303	-0.422832	-39.1874	-6.55099	11.3825	13.1021	12	NO	Neutrophil sort	0	4.7185
MF317_A1_CCTAAGATCGACGATT-1	-39.4687	-3.68446	-39.1683	-6.54898	11.4018	13.1243	12	NO	Neutrophil sort	0	4.45435
MF317_A1_CAGGTATCATCCGGCA-1	-39.4355	-3.85273	-39.153	-6.54738	11.4172	13.142	12	NO	Neutrophil sort	0	4.00733
MF317_A1_ATTGGGTGTATGTCCA-1	-39.2505	-5.39733	-39.1302	-6.54499	11.4401	13.1683	12	NO	Neutrophil sort	0	4.47734
MF317_A2_GAGAGGTGTATGGAGC-1	-39.3218	-3.75807	-39.0313	-6.53463	11.5395	13.2828	12	WKM	all kidney marrow	0	5.58725
MF317_A2_AACAACCCACTTCAAG-1	-39.3679	-3.2032	-39.0194	-6.53339	11.5515	13.2966	12	WKM	all kidney marrow	0	5.45104
MF317_A1_GTAACCACATAATGAG-1	-39.4344	-1.55778	-38.9161	-6.5226	11.6554	13.4162	12	NO	Neutrophil sort	0	4.29046
MF317_A1_TTGAGTGGTCCCTGTT-1	-39.2412	-3.21927	-38.8965	-6.52055	11.675	13.4388	12	NO	Neutrophil sort	0	5.24175
MF317_A2_CCATAAGCACACCGCA-1	-39.0346	-3.54581	-38.7268	-6.50287	11.8457	13.6353	13	WKM	all kidney marrow	0	5.63121
MF317_A1_CCAATTTGTAGGTCAG-1	-38.8504	-4.978	-38.692	-6.49926	11.8806	13.6755	13	NO	Neutrophil sort	0	4.83628
MF317_A2_TTCCTTCCAATATCCG-1	-39.0859	-2.68991	-38.6901	-6.49906	11.8825	13.6777	13	WKM	all kidney marrow	0	5.3845
MF317_A1_GAAACCTAGACCCTTA-1	-39.1936	-0.934611	-38.617	-6.49147	11.9561	13.7623	13	NO	Neutrophil sort	0	5.14749
MF317_A1_TGACCCTGTTGATGTC-1	-38.9074	-3.07604	-38.5542	-6.48495	12.0192	13.835	13	NO	Neutrophil sort	0	4.48864
MF317_A1_ACACGCGTCCGTGGCA-1	-38.0737	-10.003	-38.4389	-6.47302	12.1351	13.9684	13	NO	Neutrophil sort	0	5.52146
MF317_A1_CAGGCCACATCGGAAG-1	-38.5261	-3.76521	-38.2489	-6.45342	12.3261	14.1883	13	NO	Neutrophil sort	0	4.82028
MF317_A2_TTTGACTCAACCTAAC-1	-38.5425	-2.65448	-38.1529	-6.44354	12.4226	14.2993	13	WKM	all kidney marrow	0	5.54126
MF317_A2_TAAGCCAAGTAACCTC-1	-38.6053	-0.978957	-38.0458	-6.43254	12.5303	14.4233	13	WKM	all kidney marrow	0	5.02388
MF317_A2_GTGCTGGAGGTTGGTG-1	-38.5502	-0.905763	-37.9849	-6.42629	12.5915	14.4938	13	WKM	all kidney marrow	0	5.1358
MF317_A1_TTTGACTAGTGTTCAC-1	-38.5084	0.118455	-37.8411	-6.4116	12.736	14.6601	14	NO	Neutrophil sort	0	5.16479
MF317_A1_CATCCACTCGGTCATA-1	-38.2587	-0.963329	-37.7051	-6.39773	12.8727	14.8174	14	NO	Neutrophil sort	0	5.00395
MF317_A1_GGGTGAACATGCAGGA-1	-37.1063	-11.9441	-37.6716	-6.39432	12.9064	14.8562	14	NO	Neutrophil sort	0	5.54518
MF317_A2_TCATGAGTCCATTTGT-1	-38.3376	0.242174	-37.6627	-6.39341	12.9154	14.8665	14	WKM	all kidney marrow	0	4.93447
MF317_A2_GACTCTCCAAGACAAT-1	-37.9911	-2.71574	-37.618	-6.38886	12.9603	14.9183	14	WKM	all kidney marrow	0	5.45959
MF317_A1_ACCAACACACGCGCTA-1	-37.4262	-7.8959	-37.5795	-6.38496	12.999	14.9628	14	NO	Neutrophil sort	0	5.64545
MF317_A1_TGCGATATCTGTGTGA-1	-37.3414	-7.92435	-37.4983	-6.37672	13.0807	15.0568	14	NO	Neutrophil sort	0	5.03695
MF317_A1_GATTGGTAGACGGATC-1	-37.9822	-0.825084	-37.4213	-6.36892	13.158	15.1459	14	NO	Neutrophil sort	0	5.03044
MF317_A1_TCATGAGAGAAACCAT-1	-37.5071	-4.55976	-37.3254	-6.35923	13.2544	15.2568	14	NO	Neutrophil sort	0	5.3845
MF317_A1_CGATGGCGTATGTCCA-1	-37.7431	-2.18381	-37.3215	-6.35884	13.2583	15.2612	14	NO	Neutrophil sort	0	5.2933
MF317_A1_CTCATTACACTGAGTT-1	-37.5661	-3.67316	-37.2952	-6.35618	13.2847	15.2917	14	NO	Neutrophil sort	0	4.8752
MF317_A2_AGTGATCAGAGAGCGG-1	-37.467	-4.50255	-37.2803	-6.35468	13.2998	15.309	14	WKM	all kidney marrow	0	5.4848
MF317_A1_TCCGGGACAGCACAGA-1	-37.7293	-1.76634	-37.2668	-6.35332	13.3133	15.3245	14	NO	Neutrophil sort	0	5.31812
MF317_A1_ACGTCCTCAACTGCTA-1	-37.4605	-3.8653	-37.2107	-6.34766	13.3697	15.3895	14	NO	Neutrophil sort	0	5.31812
MF317_A2_GGAGATGGTGTCCCTT-1	-36.6339	-12.027	-37.2057	-6.34716	13.3747	15.3953	14	WKM	all kidney marrow	0	5.51745
MF317_A1_CTGCGAGTCCATAGAC-1	-37.6317	-1.52933	-37.148	-6.34136	13.4328	15.4621	14	NO	Neutrophil sort	0	5.31812
MF317_A2_GGGTGAAGTTACCCAA-1	-37.4685	-2.93766	-37.1266	-6.33921	13.4542	15.4868	14	WKM	all kidney marrow	0	5.36129
MF317_A1_GTCAGCGAGATTCGCT-1	-37.4386	-3.15079	-37.1182	-6.33836	13.4627	15.4965	14	NO	Neutrophil sort	0	4.44265
MF317_A1_CGAAGTTAGTAGGAAG-1	-37.1073	-5.61701	-37.0357	-6.33009	13.5455	15.5919	15	NO	Neutrophil sort	0	5.69709
MF317_A1_TTCCTAATCGCCACTT-1	-37.505	-1.40546	-37.0113	-6.32764	13.5701	15.6201	15	NO	Neutrophil sort	0	4.91998
MF317_A2_AGCCAGCAGCTGTTAC-1	-36.8664	-6.74272	-36.909	-6.3174	13.6729	15.7385	15	WKM	all kidney marrow	0	5.826
MF317_A1_GATGTTGGTGATGGCA-1	-36.6085	-8.48998	-36.8263	-6.30913	13.756	15.8342	15	NO	Neutrophil sort	0	5.73979
MF317_A1_ATCCGTCCAGAAGTGC-1	-36.6935	-7.49916	-36.8125	-6.30775	13.7699	15.8502	15	NO	Neutrophil sort	0	5.42935
MF317_A1_CTCCACAAGGTAGTAT-1	-36.2084	-11.7303	-36.7496	-6.30148	13.8331	15.923	15	NO	Neutrophil sort	0	5.44674
MF317_A1_TTAGGGTGTATGGTAA-1	-36.0328	-12.7475	-36.6752	-6.29407	13.9079	16.009	15	NO	Neutrophil sort	0	5.743
MF317_A2_TTAGGGTGTCCTGTTC-1	-37.0629	-2.13319	-36.6494	-6.2915	13.9338	16.0388	15	WKM	all kidney marrow	0	5.35186
MF317_A1_CTCATGCAGGTCATCT-1	-37.3217	1.22133	-36.5762	-6.28423	14.0073	16.1234	15	NO	Neutrophil sort	0	5.04343
MF317_A1_GGAGGATAGCATTGAA-1	-36.9943	-1.91655	-36.5607	-6.28269	14.023	16.1415	15	NO	Neutrophil sort	0	5.47227
MF317_A1_CCGTTCATCAGGGTAG-1	-37.0791	-0.691425	-36.5246	-6.2791	14.0592	16.1832	15	NO	Neutrophil sort	0	5.45104
MF317_A1_ACTTCGCGTGTTAAAG-1	-37.1764	0.794626	-36.4759	-6.27427	14.1082	16.2395	15	NO	Neutrophil sort	0	4.82831
MF317_A1_ATTCCATCATCAACCA-1	-37.2015	1.43663	-36.4377	-6.27049	14.1466	16.2837	15	NO	Neutrophil sort	0	5.01728
MF317_A1_CACAACACATCACGGC-1	-36.1211	-9.24486	-36.4159	-6.26833	14.1685	16.3089	15	NO	Neutrophil sort	0	5.28827
MF317_A1_CAGGCCAGTACTCAAC-1	-37.2273	3.12196	-36.3002	-6.25689	14.2847	16.4428	15	NO	Neutrophil sort	0	4.77068
MF317_A1_CACAACAGTCCACATA-1	-36.2675	-6.41956	-36.2838	-6.25527	14.3012	16.4617	15	NO	Neutrophil sort	0	4.95583
MF317_A1_GCCAGGTCAATAGTCC-1	-37.0209	1.87902	-36.219	-6.24887	14.3663	16.5366	16	NO	Neutrophil sort	0	4.93447
MF317_A1_GCCGTGAGTGTCCGTG-1	-36.0015	-8.04045	-36.1787	-6.24489	14.4068	16.5833	16	NO	Neutrophil sort	0	5.04986
MF317_A1_TCGGGCAAGAGCATTA-1	-36.3032	-4.39656	-36.1217	-6.23928	14.464	16.6492	16	NO	Neutrophil sort	0	5.07517
MF317_A1_ACTATTCAGGCAGGTT-1	-36.3339	-3.83591	-36.0974	-6.23689	14.4885	16.6773	16	NO	Neutrophil sort	0	5.15906
MF317_A2_TGACTCCAGTAACGAT-1	-36.5288	-1.44388	-36.0577	-6.23297	14.5284	16.7233	16	WKM	all kidney marrow	0	4.93447
MF317_A1_AGGGTCCGTCGCCTAG-1	-36.3573	-3.00236	-36.0397	-6.2312	14.5465	16.7441	16	NO	Neutrophil sort	0	5.26786
MF317_A2_CTCTGGTCATCTTAGG-1	-36.2711	-3.19665	-35.9735	-6.2247	14.613	16.8206	16	WKM	all kidney marrow	0	5.42935
MF317_A1_CTGAGGCCACCTATCC-1	-34.5259	-20.6811	-35.9467	-6.22207	14.6399	16.8516	16	NO	Neutrophil sort	0	5.42053
MF317_A1_AGAGAGCAGCATAGGC-1	-34.9388	-16.3824	-35.9367	-6.22109	14.6499	16.8631	16	NO	Neutrophil sort	0	5.82008
MF317_A1_TAATTCCAGCCTGCCA-1	-36.3611	-1.50815	-35.8989	-6.21737	14.6879	16.9069	16	NO	Neutrophil sort	0	5.50126
MF317_A2_AGCGCTGGTCTCACGG-1	-36.5341	0.612603	-35.8642	-6.21396	14.7229	16.9471	16	WKM	all kidney marrow	0	5.51343
MF317_A1_TCCGGGACAAATTGGA-1	-36.1181	-3.41672	-35.8439	-6.21198	14.7432	16.9705	16	INT	Neutrophil sort	0	5.70378
MF317_A1_AAACCCACACAATTCG-1	-35.3715	-10.3289	-35.7755	-6.20527	14.812	17.0496	16	NO	Neutrophil sort	0	5.24175
MF317_A2_GAGTTACGTAGCTGCC-1	-36	-3.81655	-35.766	-6.20434	14.8215	17.0606	16	WKM	all kidney marrow	0	5.46383
MF317_A1_CCGAACGCATGTAACC-1	-35.2248	-11.2087	-35.7151	-6.19935	14.8727	17.1195	16	NO	Neutrophil sort	0	5.31812
MF317_A2_GTATTGGCAGTGTATC-1	-35.9406	-2.66767	-35.5965	-6.18776	14.9918	17.2567	16	WKM	all kidney marrow	0	5.78383
MF317_A2_CGGTCAGCACACTGGC-1	-36.0735	-1.22446	-35.5884	-6.18696	15	17.266	16	WKM	all kidney marrow	0	5.35659
MF317_A1_CACGGGTGTGGCGCTT-1	-36.0498	-1.22061	-35.5646	-6.18464	15.0239	17.2936	16	NO	Neutrophil sort	0	5.2933
MF317_A1_AATGCCACAAGGTACG-1	-35.5632	-6.15722	-35.5605	-6.18424	15.028	17.2983	16	NO	Neutrophil sort	0	5.57973
MF317_A1_AAAGTGATCGGAGTAG-1	-36.6685	5.22692	-35.5541	-6.18361	15.0344	17.3057	16	NO	Neutrophil sort	0	4.89035
MF317_A1_AATCACGGTAGCTTAC-1	-35.95	-1.9293	-35.5348	-6.18173	15.0538	17.328	16	NO	Neutrophil sort	0	5.26269
MF317_A1_GTGGTTATCAGACCGC-1	-35.7471	-3.46552	-35.4826	-6.17663	15.1062	17.3884	16	NO	Neutrophil sort	0	5.46383
MF317_A2_TCAAGACTCGACCACG-1	-35.7492	-3.39536	-35.4779	-6.17617	15.111	17.3938	16	WKM	all kidney marrow	0	5.67332
MF317_A2_CCTATCGGTAAGATAC-1	-35.8384	-2.0126	-35.4329	-6.17179	15.1562	17.4459	16	WKM	all kidney marrow	0	5.55296
MF317_A2_CGGGCATCAATCACGT-1	-35.818	-2.03601	-35.415	-6.17004	15.1742	17.4666	16	WKM	all kidney marrow	0	5.39363
MF317_A1_AAGATAGCACGGTGTC-1	-35.6241	-2.49068	-35.2673	-6.15566	15.3225	17.6373	17	NO	Neutrophil sort	0	5.20949
MF317_A1_CACGTTCTCAACCTTT-1	-36.1784	3.28048	-35.2598	-6.15493	15.3301	17.646	17	NO	Neutrophil sort	0	4.79579
MF317_A1_TAACTTCCAGAACTAA-1	-35.4241	-4.18455	-35.2326	-6.15228	15.3575	17.6775	17	NO	Neutrophil sort	0	5.48894
MF317_A2_TTGACCCTCTGCACCT-1	-35.6443	-1.51094	-35.1935	-6.14848	15.3967	17.7227	17	WKM	all kidney marrow	0	5.34711
MF317_A1_CTACCTGTCTCGGCTT-1	-35.247	-4.69955	-35.107	-6.14008	15.4836	17.8227	17	NO	Neutrophil sort	0	5.50939
MF317_A1_GGGTTATTCCTTCACG-1	-35.8553	2.64191	-35.004	-6.13008	15.5871	17.9418	17	NO	Neutrophil sort	0	5.04986
MF317_A1_CATGCGGAGTACCCTA-1	-35.3003	-2.74579	-34.9722	-6.12699	15.6191	17.9787	17	NO	Neutrophil sort	0	5.38907
MF317_A1_TGAATCGGTTACACTG-1	-35.7915	2.32079	-34.9717	-6.12694	15.6196	17.9792	17	NO	Neutrophil sort	0	4.94164
MF317_A1_GACCAATCACACTGGC-1	-35.5591	0.211439	-34.9447	-6.12432	15.6467	18.0105	17	NO	Neutrophil sort	0	5.43808
MF317_A1_TAATTCCAGAATAACC-1	-35.3255	-1.79554	-34.9063	-6.1206	15.6852	18.0548	17	NO	Neutrophil sort	0	5.12396
MF317_A2_CGATGGCTCGCTACGG-1	-35.2293	-2.62756	-34.8909	-6.1191	15.7008	18.0727	17	WKM	all kidney marrow	0	5.54126
MF317_A1_GGGAAGTAGACAGTCG-1	-35.5097	0.45307	-34.8729	-6.11736	15.7188	18.0935	17	NO	Neutrophil sort	0	5.55296
MF317_A1_TATGTTCAGCCTCTTC-1	-35.0936	-3.05109	-34.7974	-6.11005	15.7947	18.1808	17	NO	Neutrophil sort	0	5.15329
MF317_A1_CTCCCTCGTTGCCGAC-1	-35.1533	-1.40407	-34.6988	-6.10051	15.8937	18.2948	17	NO	Neutrophil sort	0	5.12396
MF317_A1_GGCACGTTCTACTATC-1	-35.1616	-1.18326	-34.6859	-6.09926	15.9067	18.3098	17	NO	Neutrophil sort	0	5.73334
MF317_A1_ACTCCCATCTCATGGA-1	-34.8625	-3.82973	-34.6434	-6.09515	15.9494	18.3589	17	NO	Neutrophil sort	0	5.52146
MF317_A1_CTTGAGACACACCGCA-1	-35.1202	-1.04466	-34.6319	-6.09403	15.961	18.3722	17	NO	Neutrophil sort	0	4.95583
MF317_A2_TTGCATTTCCTGGCTT-1	-34.9199	-2.77463	-34.5993	-6.09088	15.9937	18.4099	17	WKM	all kidney marrow	0	5.66643
MF317_A1_CACGGGTGTCAGATTC-1	-35.0721	0.200197	-34.4656	-6.07796	16.128	18.5645	18	NO	Neutrophil sort	0	4.70048
MF317_A2_GAATCGTAGTAAACAC-1	-34.815	-1.89052	-34.4112	-6.07271	16.1827	18.6274	18	WKM	all kidney marrow	0	5.63479
MF317_A2_GGTTGTAGTGGAGAAA-1	-34.6955	-2.76735	-34.3767	-6.06938	16.2174	18.6674	18	WKM	all kidney marrow	0	5.56452
MF317_A1_CTCTGGTAGTTGCATC-1	-33.3528	-15.5072	-34.2644	-6.05855	16.3301	18.7971	18	NO	Neutrophil sort	0	5.60212
MF317_A1_AGGAATATCAGCTGAT-1	-35.231	4.19254	-34.2426	-6.05644	16.352	18.8224	18	NO	Neutrophil sort	0	4.86753
MF317_A1_AGGTAGGGTGGATACG-1	-34.4199	-4.11865	-34.2331	-6.05552	16.3616	18.8334	18	NO	Neutrophil sort	0	5.82008
MF317_A1_TCATACTCAGATCACT-1	-33.3519	-14.5667	-34.1731	-6.04974	16.4219	18.9028	18	NO	Neutrophil sort	0	5.48064
MF317_A1_CTCAGTCGTATCGCTA-1	-33.6118	-11.6448	-34.1514	-6.04764	16.4437	18.9279	18	NO	Neutrophil sort	0	5.68698
MF317_A2_TGACCCTAGCCTAACT-1	-34.322	-4.1684	-34.1409	-6.04664	16.4542	18.94	18	WKM	all kidney marrow	0	5.67675
MF317_A1_TGTTCATTCTCCAAGA-1	-34.3657	-3.3769	-34.1087	-6.04353	16.4866	18.9773	18	NO	Neutrophil sort	0	5.50533
MF317_A2_CAACAGTTCTTGGATG-1	-33.4964	-12.3892	-34.1081	-6.04347	16.4872	18.978	18	WKM	all kidney marrow	0	5.78074
MF317_A1_CGGGTCACATGTGGTT-1	-33.1761	-14.4722	-33.9893	-6.03203	16.6065	19.1153	18	NO	Neutrophil sort	0	5.46806
MF317_A1_CGTTCTGCAAGGCTTT-1	-34.8277	3.31184	-33.9283	-6.02615	16.6678	19.1858	18	NO	Neutrophil sort	0	4.82028
MF317_A1_GAGAAATCAGTTGAAA-1	-34.198	-2.88246	-33.8955	-6.02299	16.7007	19.2237	18	NO	Neutrophil sort	0	5.50939
MF317_A2_AGATCGTGTTGCGGCT-1	-34.2019	-2.54869	-33.8675	-6.02029	16.7289	19.2561	18	WKM	all kidney marrow	0	5.57973
MF317_A1_TCGCTTGGTTACACTG-1	-34.2553	-1.08101	-33.7805	-6.01192	16.8163	19.3567	18	NO	Neutrophil sort	0	5.47646
MF317_A2_CTGAGCGCACTGAGGA-1	-33.9925	-2.34301	-33.6405	-5.99844	16.9569	19.5186	19	WKM	all kidney marrow	0	5.92693
MF317_A1_TACCCGTGTACGCTAT-1	-34.1375	-0.0834423	-33.5686	-5.99151	17.0292	19.6018	19	NO	Neutrophil sort	0	5.1358
MF317_A2_TGATCAGCAGACCTAT-1	-33.9292	-2.12023	-33.5566	-5.99035	17.0413	19.6157	19	WKM	all kidney marrow	0	5.56452
MF317_A1_AGACACTAGGCCCGTT-1	-32.8628	-12.3175	-33.4729	-5.9823	17.1253	19.7125	19	NO	Neutrophil sort	0	5.27811
MF317_A1_CACTGTCTCAGAATAG-1	-33.5014	-5.5404	-33.459	-5.98095	17.1393	19.7286	19	NO	Neutrophil sort	0	5.40268
MF317_A1_CAGCCAGTCATCTATC-1	-33.35	-6.8706	-33.4359	-5.97874	17.1624	19.7552	19	NO	Neutrophil sort	0	5.61313
MF317_A1_GTCATGATCACGAACT-1	-33.8743	-1.37656	-33.431	-5.97827	17.1674	19.7609	19	NO	Neutrophil sort	0	5.37528
MF317_A1_GACTGATGTTCGTAAC-1	-34.0198	0.455737	-33.4003	-5.9753	17.1983	19.7965	19	NO	Neutrophil sort	0	5.27811
MF317_A2_TGGGTTATCCTTTGAT-1	-32.3744	-16.2566	-33.3653	-5.97193	17.2334	19.8369	19	WKM	all kidney marrow	0	5.61313
MF317_A1_CTCCCAAAGGCTAACG-1	-32.9973	-9.65808	-33.3526	-5.97071	17.2462	19.8516	19	NO	Neutrophil sort	0	5.35186
MF317_A1_ACTTTCACAACCCTCT-1	-33.765	-1.02284	-33.2887	-5.96455	17.3103	19.9255	19	NO	Neutrophil sort	0	5.6058
MF317_A1_TCATACTCATTCGGGC-1	-33.0385	-8.51341	-33.2842	-5.96412	17.3149	19.9307	19	NO	Neutrophil sort	0	5.64191
MF317_A1_CGCCATTCACGAAAGC-1	-33.6042	-2.33806	-33.2549	-5.96129	17.3443	19.9646	19	INT	Neutrophil sort	0	6.00389
MF317_A2_ATTACCTTCAGTCCGG-1	-33.7256	-0.974871	-33.2449	-5.96033	17.3543	19.9761	19	WKM	all kidney marrow	0	5.63121
MF317_A1_GTTACGAGTTCCGCGA-1	-33.2445	-5.7444	-33.2239	-5.9583	17.3755	20.0005	19	NO	Neutrophil sort	0	5.75257
MF317_A1_ACATGCAAGTAGCTCT-1	-33.3547	-4.42525	-33.207	-5.95667	17.3925	20.02	19	NO	Neutrophil sort	0	5.43808
MF317_A1_TATCAGGTCTGTCGCT-1	-33.6534	-1.08628	-33.1839	-5.95444	17.4157	20.0467	19	NO	Neutrophil sort	0	5.67675
MF317_A2_CATTCTACACAGCGCT-1	-32.5776	-11.068	-33.0721	-5.94366	17.528	20.1759	19	WKM	all kidney marrow	0	5.78074
MF317_A1_CACGAATCACAAGGTG-1	-32.5238	-10.8664	-32.9999	-5.93669	17.6005	20.2595	19	NO	Neutrophil sort	0	5.56068
MF317_A2_TGGGATTCACCCTGTT-1	-32.339	-12.6398	-32.9865	-5.93539	17.614	20.275	19	WKM	all kidney marrow	0	5.65599
MF317_A1_GAGGCCTGTCAAATCC-1	-33.2318	-2.61258	-32.9113	-5.92813	17.6895	20.3619	19	NO	Neutrophil sort	0	5.743
MF317_A1_TGGATCAGTTCTTAGG-1	-32.4245	-9.80979	-32.8011	-5.91746	17.8003	20.4894	20	NO	Neutrophil sort	0	5.27811
MF317_A1_CAACCAAGTGCAATAA-1	-33.4314	0.769146	-32.7846	-5.91587	17.8168	20.5084	20	NO	Neutrophil sort	0	5.6058
MF317_A1_CTGTACCGTCCTGTTC-1	-32.2882	-11.0196	-32.782	-5.91562	17.8194	20.5114	20	NO	Neutrophil sort	0	5.44242
MF317_A1_AAGACTCTCATAGACC-1	-32.8463	-5.14953	-32.7722	-5.91467	17.8292	20.5227	20	NO	Neutrophil sort	0	5.43808
MF317_A2_CATCCGTCATGACGTT-1	-33.1519	-1.92706	-32.7659	-5.91406	17.8356	20.5301	20	WKM	all kidney marrow	0	5.51745
MF317_A1_AGCGCTGTCGTCGGGT-1	-32.4902	-8.1651	-32.7088	-5.90853	17.8929	20.5961	20	NO	Neutrophil sort	0	5.56834
MF317_A1_TGCTGAACAGTTGGTT-1	-31.6158	-17.1178	-32.702	-5.90787	17.8998	20.6039	20	NO	Neutrophil sort	0	5.5835
MF317_A1_ACCGTTCCACAACCGC-1	-32.9768	-2.85992	-32.6815	-5.90588	17.9204	20.6277	20	NO	Neutrophil sort	0	5.57215
MF317_A1_TCTCACGAGAACTTCC-1	-33.1154	-1.15285	-32.6548	-5.90329	17.9473	20.6586	20	NO	Neutrophil sort	0	5.54126
MF317_A1_GACTCAAAGATGGGCT-1	-33.4993	3.06511	-32.6297	-5.90086	17.9725	20.6876	20	NO	Neutrophil sort	0	4.91998
MF317_A1_TGCAGTATCCAGCCTT-1	-33.0756	-0.666463	-32.5679	-5.89486	18.0345	20.759	20	NO	Neutrophil sort	0	5.53733
MF317_A1_GGGATCCGTAGGTGCA-1	-32.7072	-4.43269	-32.5652	-5.8946	18.0372	20.7622	20	NO	Neutrophil sort	0	5.76519
MF317_A1_GGAAGTGTCAGACCGC-1	-33.368	2.66764	-32.5369	-5.89185	18.0656	20.7949	20	NO	Neutrophil sort	0	5.01064
MF317_A1_GTCATTTTCATGAAAG-1	-32.5243	-5.3171	-32.4691	-5.88526	18.1338	20.8733	20	NO	Neutrophil sort	0	5.60947
MF317_A1_TTTGATCTCAGCATTG-1	-33.3071	2.92163	-32.4509	-5.88349	18.1521	20.8944	20	NO	Neutrophil sort	0	4.85203
MF317_A2_GGTAGAGTCCTTATAC-1	-32.7595	-2.65294	-32.4454	-5.88295	18.1576	20.9008	20	WKM	all kidney marrow	0	5.69709
MF317_A1_ATCGATGAGTTACTCG-1	-32.6415	-3.6495	-32.4243	-5.88091	18.1788	20.9251	20	NO	Neutrophil sort	0	5.66643
MF317_A1_TTATTGCTCTTAGCAG-1	-32.8744	-0.903972	-32.39	-5.87756	18.2133	20.9648	20	NO	Neutrophil sort	0	5.33754
MF317_A1_ATGATCGGTATTGGCT-1	-31.4121	-14.941	-32.2967	-5.86847	18.307	21.0727	20	NO	Neutrophil sort	0	5.84932
MF317_A1_AACCACATCCGACAGC-1	-32.267	-6.06999	-32.2867	-5.8675	18.317	21.0842	20	NO	Neutrophil sort	0	5.51343
MF317_A1_CAAAGAACAAGCGATG-1	-32.8596	0.162895	-32.2713	-5.86599	18.3325	21.1021	20	NO	Neutrophil sort	0	5.56452
MF317_A1_ATTCAGGAGCGCCATC-1	-32.1644	-6.9567	-32.2709	-5.86595	18.333	21.1026	20	NO	Neutrophil sort	0	5.50533
MF317_A1_GATGACTTCGGTCAGC-1	-32.7466	-0.876962	-32.2598	-5.86487	18.3441	21.1154	20	NO	Neutrophil sort	0	5.64897
MF317_A2_GATTCTTAGAGGCGTT-1	-32.5622	-2.23708	-32.2082	-5.85983	18.3959	21.175	20	WKM	all kidney marrow	0	5.87774
MF317_A1_AGTCAACTCGAACTCA-1	-31.9055	-8.92715	-32.2052	-5.85954	18.3989	21.1785	20	NO	Neutrophil sort	0	5.59099
MF317_A1_ACACTGAGTCAACCAT-1	-32.4905	-2.33499	-32.1463	-5.85378	18.4582	21.2467	20	NO	Neutrophil sort	0	5.29832
MF317_A1_CGCAGGTTCTGCAGCG-1	-32.468	-2.20953	-32.1115	-5.85038	18.4931	21.2869	20	NO	Neutrophil sort	0	5.2933
MF317_A1_ATTCAGGTCAGCTTCC-1	-32.7559	1.14754	-32.0705	-5.84637	18.5342	21.3343	20	NO	Neutrophil sort	0	5.45104
MF317_A2_GATAGAACAGCCATTA-1	-32.4046	-2.18892	-32.0464	-5.844	18.5585	21.3622	21	WKM	all kidney marrow	0	5.42053
MF317_A2_GAGGCCTAGGAATTAC-1	-32.5351	-0.698003	-32.0306	-5.84245	18.5744	21.3804	21	WKM	all kidney marrow	0	5.26786
MF317_A1_GATTGGTAGGATCATA-1	-32.2735	-3.21971	-32.0164	-5.84106	18.5886	21.3969	21	NO	Neutrophil sort	0	5.273
MF317_A2_TCGACCTCAGATACCT-1	-31.4392	-11.6081	-32.0051	-5.83995	18.6	21.41	21	WKM	all kidney marrow	0	5.50126
MF317_A2_TCCTCTTTCCACTAGA-1	-32.1639	-4.20912	-32.0039	-5.83983	18.6012	21.4113	21	WKM	all kidney marrow	0	5.46806
MF317_A1_TCTATACTCAGTGATC-1	-32.7293	2.05371	-31.9543	-5.83496	18.6511	21.4687	21	NO	Neutrophil sort	0	5.23111
MF317_A2_GTCCTCACAAAGCACG-1	-32.2557	-2.44614	-31.9231	-5.83189	18.6824	21.5048	21	WKM	all kidney marrow	0	5.41165
MF317_A1_TGACCCTTCACGGAGA-1	-32.5489	0.765593	-31.9004	-5.82967	18.7052	21.5311	21	NO	Neutrophil sort	0	5.39363
MF317_A1_TGGAGAGCACGCTGAC-1	-32.6115	1.6776	-31.8731	-5.82698	18.7326	21.5626	21	NO	Neutrophil sort	0	4.36945
MF317_A2_TGATCAGAGAAACTGT-1	-32.1285	-2.94181	-31.8448	-5.82419	18.7611	21.5954	21	WKM	all kidney marrow	0	5.65599
MF317_A2_AAGGAATTCTCGGCTT-1	-32.3059	-1.02551	-31.8332	-5.82306	18.7727	21.6087	21	WKM	all kidney marrow	0	5.47227
MF317_A1_ATTGGGTTCTCAGGCG-1	-31.0545	-13.6661	-31.8272	-5.82246	18.7787	21.6157	21	NO	Neutrophil sort	0	5.51343
MF317_A2_AGCTACAAGAAGATCT-1	-32.0261	-3.27392	-31.7752	-5.81733	18.831	21.6758	21	WKM	all kidney marrow	0	5.31321
MF317_A1_GGGAAGTAGATTGGGC-1	-32.6586	3.54339	-31.7346	-5.81332	18.8718	21.7229	21	NO	Neutrophil sort	0	4.86753
MF317_A1_CCACACTTCTCGAGTA-1	-32.1448	-1.65047	-31.7337	-5.81324	18.8727	21.7238	21	NO	Neutrophil sort	0	5.22575
MF317_A1_ACGGTTAAGATTACCC-1	-30.6281	-16.9705	-31.7301	-5.81288	18.8764	21.7281	21	NO	Neutrophil sort	0	5.37528
MF317_A2_TGAGGAGCACTCAGAT-1	-32.3029	0.0852936	-31.7205	-5.81193	18.886	21.7392	21	WKM	all kidney marrow	0	5.35186
MF317_A1_CAGGCCACATAGAAAC-1	-30.6001	-17.1338	-31.7182	-5.81171	18.8882	21.7417	21	NO	Neutrophil sort	0	5.58725
MF317_A1_AACAAGACACGATAGG-1	-30.6652	-16.4186	-31.7134	-5.81123	18.8931	21.7473	21	NO	Neutrophil sort	0	5.55683
MF317_A1_CAGATACGTCGTTATG-1	-31.9886	-2.85905	-31.6969	-5.8096	18.9097	21.7664	21	NO	Neutrophil sort	0	5.37528
MF317_A1_ATTCATCTCCATAGGT-1	-31.9905	-2.73484	-31.6866	-5.80858	18.9201	21.7784	21	NO	Neutrophil sort	0	5.22036
MF317_A1_TTCAGGACAGAAATCA-1	-31.2928	-9.58763	-31.6669	-5.80664	18.9398	21.8011	21	NO	Neutrophil sort	0	5.54126
MF317_A1_CATTGCCAGAATAGTC-1	-31.0899	-11.4517	-31.6488	-5.80484	18.958	21.8221	21	NO	Neutrophil sort	0	5.3799
MF317_A1_TTACGCCGTATGTCAC-1	-31.768	-4.55446	-31.6443	-5.8044	18.9626	21.8273	21	NO	Neutrophil sort	0	5.3845
MF317_A1_TCCTTTCCAGTGTACT-1	-32.1415	-0.77115	-31.6432	-5.80429	18.9637	21.8286	21	NO	Neutrophil sort	0	5.0876
MF317_A1_GAGTGAGTCCCTAGGG-1	-31.5066	-7.18152	-31.643	-5.80427	18.9639	21.8288	21	NO	Neutrophil sort	0	5.65599
MF317_A1_CGCGTGACAGCGTACC-1	-30.635	-15.3291	-31.5799	-5.79802	19.0273	21.9018	21	NO	Neutrophil sort	0	6.00141
MF317_A1_GTATTTCCATGGGCAA-1	-31.8407	-3.13761	-31.5769	-5.79773	19.0302	21.9052	21	NO	Neutrophil sort	0	5.9428
MF317_A1_ATGAAAGAGTCGCCCA-1	-31.8847	-2.33348	-31.541	-5.79416	19.0663	21.9467	21	NO	Neutrophil sort	0	5.37064
MF317_A1_TAGACCATCATGCGGC-1	-31.6351	-4.57937	-31.5148	-5.79155	19.0927	21.9771	21	NO	Neutrophil sort	0	5.84064
MF317_A1_CTCATGCCAGCTGAAG-1	-31.3205	-7.51098	-31.4916	-5.78926	19.116	22.0039	21	NO	Neutrophil sort	0	5.57973
MF317_A1_CTGTGGGAGGAGGGTG-1	-30.3679	-16.6337	-31.4477	-5.78488	19.1602	22.0547	21	NO	Neutrophil sort	0	5.63479
MF317_A1_CACCGTTGTTACACAC-1	-31.658	-3.14539	-31.3955	-5.77968	19.2126	22.1151	21	NO	Neutrophil sort	0	5.74939
MF317_A1_AGTACCAGTGAGATCG-1	-32.0117	0.555024	-31.3804	-5.77818	19.2278	22.1325	21	NO	Neutrophil sort	0	5.68358
MF317_A2_CTGATCCCATCGTGGC-1	-31.9756	0.820717	-31.3168	-5.77183	19.2917	22.2061	21	WKM	all kidney marrow	0	5.35186
MF317_A1_TCAATTCGTTCCTTGC-1	-31.9955	1.47237	-31.2708	-5.76723	19.3379	22.2594	21	NO	Neutrophil sort	0	5.34233
MF317_A2_ATACCTTCAGGAATCG-1	-30.9862	-8.58005	-31.2678	-5.76693	19.3409	22.2628	21	WKM	all kidney marrow	0	5.75574
MF317_A1_TGAGCATTCACTCCGT-1	-31.5407	-2.63517	-31.2272	-5.76286	19.3818	22.3098	21	NO	Neutrophil sort	0	5.66643
MF317_A1_TCTTTGACACAAGTGG-1	-31.6947	-0.840211	-31.2014	-5.76027	19.4077	22.3396	22	NO	Neutrophil sort	0	5.79909
MF317_A1_GGGTGTCCAGTCCGTG-1	-31.0928	-6.82352	-31.1995	-5.76008	19.4096	22.3419	22	NO	Neutrophil sort	0	5.95324
MF317_A1_CAGCGTGGTGCCGTTG-1	-31.5087	-2.64527	-31.1961	-5.75975	19.413	22.3457	22	NO	Neutrophil sort	0	5.44242
MF317_A1_CAACGATTCCATAGGT-1	-31.9304	1.6232	-31.1895	-5.75908	19.4196	22.3534	22	NO	Neutrophil sort	0	5.17048
MF317_A1_GTGTCCTGTACAGCGA-1	-30.625	-11.2098	-31.1725	-5.75738	19.4367	22.3731	22	NO	Neutrophil sort	0	5.71703
MF317_A2_AGAGAGCGTGTCCTAA-1	-31.5222	-2.01291	-31.146	-5.75471	19.4634	22.4037	22	WKM	all kidney marrow	0	5.91889
MF317_A1_CTTTCAAAGCGTTACT-1	-30.9527	-7.64051	-31.1423	-5.75435	19.467	22.4079	22	NO	Neutrophil sort	0	5.3799
MF317_A1_TGGAACTAGTTGCATC-1	-31.5718	-1.21189	-31.1148	-5.75158	19.4946	22.4398	22	NO	Neutrophil sort	0	5.65948
MF317_A1_CCCTCTCCACGTGAGA-1	-31.5806	-1.10828	-31.1132	-5.75142	19.4963	22.4416	22	NO	Neutrophil sort	0	5.41165
MF317_A1_TCATTACCAGGACATG-1	-31.4218	-2.57796	-31.1024	-5.75033	19.5071	22.4541	22	NO	Neutrophil sort	0	5.0689
MF317_A1_TACAGGTGTGATTCAC-1	-30.1316	-14.9105	-31.0557	-5.74562	19.5541	22.5082	22	INT	Neutrophil sort	0	5.61677
MF317_A1_CGGAATTAGTGGCGAT-1	-31.0811	-5.42487	-31.0488	-5.74493	19.561	22.5161	22	NO	Neutrophil sort	0	5.63121
MF317_A1_TGTCCTGCACCCTTAC-1	-31.5542	-0.262781	-31.0008	-5.74008	19.6093	22.5717	22	NO	Neutrophil sort	0	5.25227
MF317_A1_ACTTTCAGTGAGTCAG-1	-30.4031	-10.5728	-30.894	-5.72927	19.7166	22.6953	22	NO	Neutrophil sort	0	5.23111
MF317_A1_CGTCCATTCCTATTTG-1	-31.3011	-1.55625	-30.8784	-5.72769	19.7323	22.7133	22	NO	Neutrophil sort	0	5.57595
MF317_A1_CCACCATTCGTGTCAA-1	-31.609	1.49197	-30.8774	-5.72759	19.7333	22.7144	22	NO	Neutrophil sort	0	5.39363
MF317_A1_GTTGCTCCAGCTGTGC-1	-29.8817	-15.4626	-30.8705	-5.72688	19.7402	22.7225	22	NO	Neutrophil sort	0	5.50126
MF317_A1_GAGGCAAAGTTGCGAG-1	-31.19	-2.35412	-30.8475	-5.72455	19.7634	22.7491	22	NO	Neutrophil sort	0	5.35186
MF317_A1_GTCTTTAGTGGATGAC-1	-30.8717	-5.34646	-30.8334	-5.72311	19.7776	22.7654	22	NO	Neutrophil sort	0	5.64191
MF317_A1_ATCGATGAGCGCCCAT-1	-30.6371	-6.9806	-30.766	-5.71625	19.8453	22.8433	22	NO	Neutrophil sort	0	5.2832
MF317_A1_GTCATCCCATGGGTCC-1	-31.3237	0.40239	-30.699	-5.70941	19.9126	22.9209	22	NO	Neutrophil sort	0	5.29832
MF317_A2_TGTCCTGAGATACCAA-1	-31.1288	-1.25815	-30.674	-5.70686	19.9377	22.9497	22	WKM	all kidney marrow	0	5.85793
MF317_A1_GGGCTACAGTGATGGC-1	-31.1709	-0.744218	-30.6627	-5.7057	19.9491	22.9628	22	NO	Neutrophil sort	0	5.72031
MF317_A1_AATCACGCACCCTGAG-1	-30.941	-2.33249	-30.5954	-5.69879	20.0168	23.0408	22	NO	Neutrophil sort	0	5.8522
MF317_A1_TGTCCCACATCCAACA-1	-30.5831	-5.14729	-30.527	-5.69176	20.0855	23.1199	22	NO	Neutrophil sort	0	5.53339
MF317_A1_GGACGTCAGTATGAAC-1	-30.1352	-9.08512	-30.4858	-5.68752	20.1269	23.1675	22	NO	Neutrophil sort	0	5.84644
MF317_A1_CAGCGTGTCTATGTGG-1	-30.8445	-2.04504	-30.4688	-5.68576	20.1441	23.1873	22	NO	Neutrophil sort	0	5.67675
MF317_A2_GACCTTCTCATTGGTG-1	-30.8674	-1.49757	-30.4344	-5.6822	20.1786	23.2271	22	WKM	all kidney marrow	0	5.79301
MF317_A1_CTCTCAGGTCCGAAGA-1	-31.0593	0.809682	-30.3867	-5.67727	20.2266	23.2823	22	NO	Neutrophil sort	0	5.34233
MF317_A1_GTCACTCCAGGTGTTT-1	-30.5271	-4.08802	-30.3626	-5.67477	20.2508	23.3101	23	NO	Neutrophil sort	0	5.03044
MF317_A1_AGCGTCGCAAAGGATT-1	-31.0934	1.57473	-30.3408	-5.67251	20.2727	23.3353	23	NO	Neutrophil sort	0	5.0626
MF317_A2_TGAGTCATCCAACTGA-1	-30.7641	-1.5754	-30.3387	-5.67229	20.2748	23.3378	23	WKM	all kidney marrow	0	5.54518
MF317_A1_GTAGAAAAGTTGAAAC-1	-30.6838	-2.27246	-30.3305	-5.67143	20.2831	23.3473	23	NO	Neutrophil sort	0	5.80212
MF317_A1_TGCGGCATCGCCTCTA-1	-31.2719	3.81488	-30.284	-5.6666	20.3298	23.401	23	NO	Neutrophil sort	0	5.39363
MF317_A1_ATTCCATTCTACCCAC-1	-30.6564	-1.83946	-30.2579	-5.66388	20.356	23.4313	23	NO	Neutrophil sort	0	5.84932
MF317_A2_CTAACTTGTTCGGCCA-1	-30.7891	-0.397101	-30.2396	-5.66197	20.3745	23.4525	23	WKM	all kidney marrow	0	5.54518
MF317_A1_TTCAATCGTGTTAAAG-1	-29.8277	-9.08758	-30.1867	-5.65644	20.4276	23.5137	23	INT	Neutrophil sort	0	5.37064
MF317_A1_CGGAATTAGCCTGAAG-1	-29.1878	-15.1519	-30.1815	-5.65589	20.4329	23.5197	23	NO	Neutrophil sort	0	5.31812
MF317_A1_ACGTTCCAGTCGGGAT-1	-30.4416	-3.11143	-30.1754	-5.65526	20.439	23.5268	23	NO	Neutrophil sort	0	5.74939
MF317_A1_GGTAACTTCGGCCAAC-1	-30.3947	-3.54308	-30.1737	-5.65507	20.4408	23.5288	23	NO	Neutrophil sort	0	5.66643
MF317_A2_CATTCATAGGTGCCAA-1	-30.4363	-3.10033	-30.169	-5.65458	20.4455	23.5342	23	WKM	all kidney marrow	0	5.90808
MF317_A2_CACTGTCAGTCCGTCG-1	-30.5312	-2.15532	-30.1651	-5.65418	20.4494	23.5387	23	WKM	all kidney marrow	0	5.93225
MF317_A1_GCCAACGCAGACCAAG-1	-29.685	-10.0025	-30.1414	-5.6517	20.4732	23.5661	23	NO	Neutrophil sort	0	5.49717
MF317_A2_CTTCGGTTCCCAGGAC-1	-29.2361	-14.0328	-30.1168	-5.64911	20.498	23.5946	23	WKM	all kidney marrow	0	5.36598
MF317_A1_TACTGCCAGAAGCGGG-1	-31.4723	7.3849	-30.1033	-5.64769	20.5115	23.6103	23	NO	Neutrophil sort	0	4.49981
MF317_A1_GGTTGTAGTCGTCTCT-1	-30.8311	1.29646	-30.1016	-5.64752	20.5132	23.6122	23	NO	Neutrophil sort	0	5.46806
MF317_A2_TGGATGTAGTGCTACT-1	-29.2185	-13.8485	-30.0813	-5.64538	20.5336	23.6357	23	WKM	all kidney marrow	0	5.69373
MF317_A1_TTTCACACACAAAGCG-1	-28.6294	-19.2696	-30.064	-5.64357	20.551	23.6557	23	NO	Neutrophil sort	0	4.97673
MF317_A1_GACCTTCGTCGGCCTA-1	-29.8228	-7.89243	-30.0598	-5.64311	20.5553	23.6606	23	NO	Neutrophil sort	0	5.67332
MF317_A1_CTCAACCCAGACTGCC-1	-30.0231	-5.95649	-30.0562	-5.64274	20.5589	23.6648	23	NO	Neutrophil sort	0	5.8999
MF317_A1_AGCGCCACACTGAGGA-1	-28.8979	-16.6048	-30.0526	-5.64237	20.5624	23.6688	23	NO	Neutrophil sort	0	5.29832
MF317_A1_CCGGACACACAAGCTT-1	-30.4511	-1.79752	-30.0459	-5.64166	20.5692	23.6767	23	NO	Neutrophil sort	0	5.56452
MF317_A1_TTCACCGGTTCAGCGC-1	-28.9688	-15.0737	-29.9669	-5.63331	20.6486	23.7681	23	NO	Neutrophil sort	0	5.6204
MF317_A2_TACTTACAGCCTCATA-1	-30.3204	-1.93843	-29.929	-5.6293	20.6867	23.8119	23	WKM	all kidney marrow	0	5.65948
MF317_A2_TAAGCCAGTAGGTTTC-1	-30.3291	-1.80465	-29.9236	-5.62873	20.6922	23.8182	23	WKM	all kidney marrow	0	5.64191
MF317_A1_CCTCTCCCAGATCCTA-1	-30.6641	1.35768	-29.9232	-5.62868	20.6926	23.8187	23	NO	Neutrophil sort	0	5.54126
MF317_A1_TTGCTGCAGGAACTAT-1	-30.1101	-3.36579	-29.87	-5.62303	20.7461	23.8803	23	NO	Neutrophil sort	0	5.56834
MF317_A1_CCGTTCAAGCTAAGTA-1	-30.239	-1.59998	-29.8106	-5.6167	20.8059	23.9491	23	NO	Neutrophil sort	0	5.50533
MF317_A2_GAAGCCCAGGAACTCG-1	-28.4894	-17.9573	-29.8057	-5.61618	20.8108	23.9547	23	WKM	all kidney marrow	0	5.4848
MF317_A2_GTTGTAGAGTGTCATC-1	-30.3402	-0.0408644	-29.7441	-5.60959	20.8728	24.0261	23	WKM	all kidney marrow	0	4.62497
MF317_A1_GTCAGCGAGTAGGAAG-1	-29.4936	-7.74362	-29.7223	-5.60726	20.8947	24.0513	23	NO	Neutrophil sort	0	5.58725
MF317_A1_GTCTGTCAGCGTGTCC-1	-29.6673	-5.15844	-29.6202	-5.59627	20.9974	24.1695	23	NO	Neutrophil sort	0	5.63479
MF317_A1_GCGATCGGTTTCGGCG-1	-29.0924	-10.4193	-29.6118	-5.59537	21.0058	24.1792	23	NO	Neutrophil sort	0	5.4848
MF317_A1_AACGTCACACATTGTG-1	-29.4539	-7.02866	-29.6082	-5.59499	21.0094	24.1833	23	NO	Neutrophil sort	0	5.81114
MF317_A1_CATTCCGTCGAAATCC-1	-28.7989	-12.5906	-29.5564	-5.58939	21.0615	24.2433	23	NO	Neutrophil sort	0	5.76205
MF317_A1_TGATGCATCGCCGTGA-1	-30.3568	2.08183	-29.525	-5.58599	21.0931	24.2796	24	NO	Neutrophil sort	0	5.43372
MF317_A1_TAAGTCGCAGATCATC-1	-29.8072	-2.76342	-29.5013	-5.58342	21.1169	24.3071	24	NO	Neutrophil sort	0	5.72359
MF317_A1_GAACGTTGTTTGTGGT-1	-30.5147	3.80153	-29.4967	-5.58292	21.1215	24.3124	24	NO	Neutrophil sort	0	5.4848
MF317_A2_GAAGAATTCTATCGTT-1	-30.0255	-0.599227	-29.4841	-5.58154	21.1343	24.3271	24	WKM	all kidney marrow	0	5.70378
MF317_A1_AACCTGAAGTGGAATT-1	-28.2571	-16.7686	-29.4741	-5.58046	21.1443	24.3386	24	NO	Neutrophil sort	0	5.69709
MF317_A1_GAGATGGGTACGGCAA-1	-28.0111	-18.4582	-29.4159	-5.57412	21.2028	24.4059	24	NO	Neutrophil sort	0	5.66988
MF317_A1_CGATGGCCAAATCGTC-1	-29.9864	-0.0448966	-29.3822	-5.57044	21.2367	24.445	24	NO	Neutrophil sort	0	5.45532
MF317_A1_TTTGATCTCGCCAACG-1	-29.1655	-7.54604	-29.3816	-5.57037	21.2374	24.4457	24	NO	Neutrophil sort	0	5.36129
MF317_A2_GAACGTTGTGTCTTGA-1	-29.6419	-2.99145	-29.3602	-5.56803	21.2589	24.4705	24	WKM	all kidney marrow	0	5.77765
MF317_A2_GTTCGCTGTGGCCCAT-1	-28.739	-11.0732	-29.3425	-5.5661	21.2767	24.491	24	WKM	all kidney marrow	0	5.84064
MF317_A1_CAACGGCAGGCTTAGG-1	-29.6984	-2.14892	-29.3238	-5.56404	21.2955	24.5126	24	NO	Neutrophil sort	0	5.51745
MF317_A2_ATGAGGGCAATTGAGA-1	-28.2362	-15.3984	-29.3162	-5.56321	21.3031	24.5214	24	WKM	all kidney marrow	0	5.23111
MF317_A1_CGCCAGAAGTTGCCTA-1	-28.5871	-12.0797	-29.3029	-5.56174	21.3165	24.5369	24	NO	Neutrophil sort	0	5.50939
MF317_A2_CCCTTAGCAGGCCCTA-1	-28.3138	-14.1029	-29.2551	-5.55649	21.3646	24.5922	24	WKM	all kidney marrow	0	6.08222
MF317_A1_TCCTTTCCATGTTACG-1	-29.0291	-7.60181	-29.2544	-5.55641	21.3653	24.593	24	NO	Neutrophil sort	0	5.85507
MF317_A1_ATCGGATCACTAGGTT-1	-29.3123	-4.96702	-29.2474	-5.55564	21.3723	24.6011	24	NO	Neutrophil sort	0	5.50533
MF317_A1_TCCCATGCAGTGGTGA-1	-28.3881	-13.2192	-29.2336	-5.55412	21.3862	24.617	24	INT	Neutrophil sort	0	5.7589
MF317_A2_GAGGGTATCCGCACGA-1	-29.4174	-3.81727	-29.2258	-5.55326	21.3941	24.6261	24	WKM	all kidney marrow	0	5.65249
MF317_A1_GCTTTCGAGTGTTGAA-1	-28.429	-12.4758	-29.1952	-5.54988	21.4249	24.6616	24	INT	Neutrophil sort	0	5.65948
MF317_A1_TCGTGGGAGAAGGCTC-1	-29.3471	-3.78348	-29.1517	-5.54506	21.4686	24.7119	24	NO	Neutrophil sort	0	5.84932
MF317_A1_AAGCGAGGTGTAGTGG-1	-29.3646	-3.58103	-29.1469	-5.54453	21.4734	24.7175	24	NO	Neutrophil sort	0	5.7301
MF317_A1_GACCAATGTATTTCTC-1	-29.1294	-5.36828	-29.1102	-5.54046	21.5103	24.76	24	NO	Neutrophil sort	0	5.90536
MF317_A1_CATTGCCAGTTGCCCG-1	-28.8416	-7.93036	-29.1074	-5.54014	21.5132	24.7632	24	NO	Neutrophil sort	0	5.2832
MF317_A2_CACGGGTCATACTTTC-1	-29.6578	-0.486914	-29.0959	-5.53886	21.5247	24.7765	24	WKM	all kidney marrow	0	5.826
MF317_A2_GTCTACCGTACTAGCT-1	-27.8269	-16.3686	-29.0366	-5.53226	21.5844	24.8452	24	WKM	all kidney marrow	0	5.54518
MF317_A1_TCCCATGGTTTACGAC-1	-29.2948	-3.21251	-29.0358	-5.53216	21.5852	24.8462	24	NO	Neutrophil sort	0	5.44242
MF317_A1_ATCGTAGCACTCCACT-1	-29.2492	-3.49679	-29.0222	-5.53064	21.599	24.862	24	NO	Neutrophil sort	0	5.70044
MF317_A1_TAACACGAGTGGCAGT-1	-29.7689	1.344	-28.9998	-5.52814	21.6215	24.8879	24	NO	Neutrophil sort	0	5.26786
MF317_A1_CCACGTTAGCGAGTAC-1	-29.7155	0.89649	-28.9956	-5.52766	21.6257	24.8928	24	NO	Neutrophil sort	0	5.68698
MF317_A1_TTGGTTTCACACAGAG-1	-28.9693	-5.16254	-28.9291	-5.5202	21.6926	24.9697	24	NO	Neutrophil sort	0	5.45532
MF317_A1_GATTCTTTCGCGTGAC-1	-28.7132	-7.40574	-28.9252	-5.51976	21.6965	24.9743	24	NO	Neutrophil sort	0	5.59099
MF317_A1_CTGTACCCATCCGTGG-1	-28.9783	-5.0347	-28.9238	-5.5196	21.698	24.9759	24	NO	Neutrophil sort	0	5.8693
MF317_A1_GACACGCGTTTGTTCT-1	-27.7563	-15.7322	-28.9062	-5.51763	21.7156	24.9963	24	NO	Neutrophil sort	1.09861	5.51343
MF317_A2_AGGATAACAGGAGGAG-1	-29.5433	0.387654	-28.877	-5.51433	21.7451	25.0302	24	WKM	all kidney marrow	0	5.8522
MF317_A1_TGGGATTGTCGTTCAA-1	-28.4589	-9.01632	-28.8546	-5.51181	21.7675	25.056	24	NO	Neutrophil sort	0.693147	5.42495
MF317_A1_GGTGAAGTCTGTCCCA-1	-29.3159	-1.33179	-28.8432	-5.51052	21.779	25.0692	24	NO	Neutrophil sort	0	5.826
MF317_A1_CATTCTACATTGCTGA-1	-27.68	-15.637	-28.8268	-5.50866	21.7956	25.0883	24	NO	Neutrophil sort	0	5.3799
MF317_A1_GAGTTACGTCATCCGG-1	-28.9985	-3.95125	-28.8222	-5.50814	21.8001	25.0936	24	NO	Neutrophil sort	0	5.92693
MF317_A1_GAGTTTGCAGAAGTGC-1	-29.2083	-2.05031	-28.8165	-5.5075	21.8059	25.1001	24	NO	Neutrophil sort	0	5.78383
MF317_A1_TCACAAGAGAGGATCC-1	-29.0237	-3.63805	-28.8119	-5.50697	21.8105	25.1055	24	NO	Neutrophil sort	0	5.8693
MF317_A1_TGCTCCACAAGATTGA-1	-29.1165	-2.77314	-28.8065	-5.50636	21.8159	25.1117	24	NO	Neutrophil sort	0	5.37528
MF317_A1_TGGTAGTGTACCGTCG-1	-28.0302	-11.6793	-28.7337	-5.49808	21.8893	25.1961	24	NO	Neutrophil sort	0	5.2832
MF317_A1_CTTCCGACATTACTCT-1	-27.6831	-14.5235	-28.7136	-5.49579	21.9095	25.2194	24	NO	Neutrophil sort	0	5.86079
MF317_A1_GACTCTCCAACACGAG-1	-28.6544	-5.96555	-28.7081	-5.49517	21.915	25.2258	24	NO	Neutrophil sort	0	5.73979
MF317_A1_ATTCCCGCACGACTAT-1	-29.0532	-2.41605	-28.7018	-5.49445	21.9214	25.2331	24	NO	Neutrophil sort	0	5.76832
MF317_A1_TAACTTCTCCGCGATG-1	-28.99	-2.94428	-28.699	-5.49413	21.9242	25.2363	24	NO	Neutrophil sort	0	5.7589
MF317_A1_GGGTGTCCACTAGGTT-1	-28.0109	-11.3275	-28.6781	-5.49173	21.9453	25.2606	25	NO	Neutrophil sort	0	5.93489
MF317_A1_CCCGAAGTCTTCTTCC-1	-29.0795	-1.6668	-28.6414	-5.48754	21.9821	25.303	25	NO	Neutrophil sort	0	5.8522
MF317_A1_CACGTGGAGACAGTCG-1	-27.7974	-12.5509	-28.6096	-5.48389	22.0141	25.3398	25	NO	Neutrophil sort	0	5.45104
MF317_A1_TACCTCGTCAGGAACG-1	-28.511	-6.30328	-28.6052	-5.48338	22.0186	25.345	25	NO	Neutrophil sort	0	5.9108
MF317_A1_CTCAAGAGTAAGGCCA-1	-28.7497	-3.77012	-28.5529	-5.47735	22.0713	25.4056	25	NO	Neutrophil sort	0	5.66643
MF317_A2_GGAGGTATCTGTGCTC-1	-28.277	-7.38529	-28.4985	-5.47107	22.126	25.4686	25	WKM	all kidney marrow	0	6.05209
MF317_A1_GTCAAGTGTCAGGCAA-1	-28.8373	-2.11283	-28.448	-5.46521	22.1769	25.5272	25	NO	Neutrophil sort	0	5.66643
MF317_A1_AGAGAATTCGGATAAA-1	-28.0438	-8.92168	-28.4453	-5.4649	22.1796	25.5303	25	NO	Neutrophil sort	0	5.77144
MF317_A1_GCCGATGGTAGCTTTG-1	-28.016	-8.9509	-28.4223	-5.46222	22.2028	25.557	25	NO	Neutrophil sort	0	5.64897
MF317_A1_GGAATGGCAAGTACCT-1	-28.6932	-2.97136	-28.4034	-5.46003	22.2217	25.5788	25	NO	Neutrophil sort	0	5.7301
MF317_A1_TCGTGCTAGTTAACGA-1	-28.7882	-1.79473	-28.3604	-5.455	22.2651	25.6287	25	NO	Neutrophil sort	0	5.47646
MF317_A1_CGCATGGGTCCTCCTA-1	-27.3876	-13.7528	-28.3577	-5.45469	22.2678	25.6318	25	NO	Neutrophil sort	0.693147	5.63121
MF317_A1_TTCCTTCTCTGGTGGC-1	-28.3545	-5.43541	-28.3523	-5.45406	22.2732	25.6381	25	NO	Neutrophil sort	0	5.51745
MF317_A1_CTGTAGATCGCGTCGA-1	-27.5896	-11.9476	-28.3488	-5.45365	22.2767	25.6421	25	NO	Neutrophil sort	0	5.80212
MF317_A1_GAAGTAACAACTTCTT-1	-28.9707	0.116436	-28.3178	-5.45002	22.3079	25.678	25	NO	Neutrophil sort	0	5.60947
MF317_A1_GAGATGGGTCGAGTGA-1	-28.6082	-2.90722	-28.31	-5.44911	22.3157	25.687	25	NO	Neutrophil sort	0	5.47227
MF317_A1_GCTACCTAGAAGGATG-1	-29.0662	1.50621	-28.2478	-5.44179	22.3784	25.7591	25	NO	Neutrophil sort	0	5.04986
MF317_A1_TCGGGACTCTAGACCA-1	-28.9011	0.234537	-28.2327	-5.44001	22.3936	25.7766	25	NO	Neutrophil sort	0	5.48894
MF317_A1_AGGTTACGTGGATCGA-1	-28.7599	-0.576453	-28.1848	-5.43435	22.4418	25.8322	25	NO	Neutrophil sort	0	5.60947
MF317_A1_GCCATGGGTCGCTTAA-1	-28.6349	-1.49459	-28.1687	-5.43245	22.458	25.8508	25	NO	Neutrophil sort	0	5.66643
MF317_A2_CTACCTGGTGCGGCTT-1	-28.8181	0.223043	-28.1474	-5.42992	22.4795	25.8756	25	WKM	all kidney marrow	0	5.63835
MF317_A1_TGCAGTATCCTCTGCA-1	-26.8781	-15.9351	-28.1265	-5.42744	22.5005	25.8997	25	NO	Neutrophil sort	0	5.76832
MF317_A1_CGTAGTAGTGACTATC-1	-28.4131	-2.60282	-28.0769	-5.42153	22.5505	25.9573	25	NO	Neutrophil sort	0	5.66643
MF317_A2_ACGGTCGCACTGGACC-1	-26.8707	-15.304	-28.0529	-5.41866	22.5747	25.9851	25	WKM	all kidney marrow	0	5.86647
MF317_A1_TCAGCAATCACTACTT-1	-28.6146	-0.362017	-28.0089	-5.41339	22.619	26.0361	25	NO	Neutrophil sort	0	5.40268
MF317_A1_TGATGGTAGGAGGTTC-1	-28.5458	-0.928652	-28.0081	-5.41329	22.6198	26.0371	25	NO	Neutrophil sort	0	5.52146
MF317_A1_GTCATCCTCCAAGCTA-1	-28.6164	-0.274764	-28.0003	-5.41237	22.6276	26.046	25	NO	Neutrophil sort	0	5.32788
MF317_A2_GTTTGGACATGATGCT-1	-27.1827	-11.8835	-27.962	-5.40777	22.6662	26.0904	25	WKM	all kidney marrow	0	5.8861
MF317_A1_TTCCAATAGGAGAGGC-1	-27.5919	-8.38431	-27.9503	-5.40635	22.678	26.1041	25	NO	Neutrophil sort	0	5.40268
MF317_A1_AATGAAGGTAGCGCTC-1	-28.1795	-3.41407	-27.9395	-5.40505	22.6889	26.1165	25	NO	Neutrophil sort	0	5.72685
MF317_A2_GGCACGTAGATGTTAG-1	-28.3405	-1.55026	-27.8749	-5.39725	22.7539	26.1914	25	WKM	all kidney marrow	0	5.67332
MF317_A1_TAATTCCAGAAGGTAG-1	-28.25	-2.13242	-27.8552	-5.39486	22.7738	26.2143	26	NO	Neutrophil sort	0	5.69036
MF317_A2_TATCTTGGTAAGGTCG-1	-27.883	-4.65893	-27.7943	-5.38745	22.8352	26.285	26	WKM	all kidney marrow	0	5.8693
MF317_A2_CCAATGATCTTGGATG-1	-28.2937	-1.01949	-27.7604	-5.38331	22.8693	26.3242	26	WKM	all kidney marrow	0	5.52545
MF317_A1_GTAACCAGTATCCCAA-1	-28.0632	-2.79047	-27.7465	-5.38162	22.8833	26.3403	26	NO	Neutrophil sort	0	5.41165
MF317_A1_GGAGATGAGGAGGTTC-1	-28.3837	-0.103317	-27.7375	-5.38052	22.8923	26.3507	26	NO	Neutrophil sort	0	5.69709
MF317_A2_TACCTGCTCAGCGCGT-1	-28.3581	-0.0879947	-27.7091	-5.37704	22.921	26.3837	26	WKM	all kidney marrow	0	5.93754
MF317_A1_TCTTTGATCATACGGT-1	-26.3828	-16.1628	-27.7063	-5.3767	22.9238	26.387	26	NO	Neutrophil sort	0	5.82895
MF317_A2_TTCTGTAAGCGATGGT-1	-27.3086	-8.529	-27.6956	-5.37538	22.9346	26.3994	26	WKM	all kidney marrow	0	5.61677
MF317_A1_GATGAGGTCTTCTCAA-1	-26.8937	-11.9063	-27.6951	-5.37532	22.9351	26.3999	26	NO	Neutrophil sort	0	5.69036
MF317_A1_GTTGTAGAGTATTCCG-1	-26.5815	-14.4374	-27.6935	-5.37512	22.9367	26.4018	26	NO	Neutrophil sort	0	5.62402
MF317_A1_TAGTGCATCAGACCTA-1	-27.8948	-3.6946	-27.6885	-5.37451	22.9417	26.4076	26	NO	Neutrophil sort	0	5.826
MF317_A2_TTCACCGGTACCTTCC-1	-26.8196	-12.1784	-27.6581	-5.37077	22.9724	26.4429	26	WKM	all kidney marrow	0	5.70044
MF317_A1_CTCCCAAGTCATAGTC-1	-28.1904	-0.882941	-27.6369	-5.36815	22.9938	26.4675	26	NO	Neutrophil sort	0	5.60947
MF317_A1_TTGAACGGTTCTCTAT-1	-28.1714	-1.01491	-27.6342	-5.36783	22.9964	26.4706	26	NO	Neutrophil sort	0	5.54908
MF317_A2_AGAAATGGTATACCCA-1	-27.8697	-3.03348	-27.5814	-5.3613	23.0496	26.5318	26	WKM	all kidney marrow	0	5.44242
MF317_A1_AACGAAACATAGATCC-1	-28.0515	-1.52764	-27.577	-5.36075	23.0541	26.537	26	NO	Neutrophil sort	0	5.71703
MF317_A1_TGGTAGTGTTACGATC-1	-27.9208	-2.51007	-27.568	-5.35964	23.0631	26.5473	26	NO	Neutrophil sort	0	5.48894
MF317_A1_TGCGATACACGGTGAA-1	-26.0584	-17.4002	-27.5535	-5.35784	23.0778	26.5642	26	NO	Neutrophil sort	0.693147	5.4848
MF317_A1_TACGGTACACCGTGCA-1	-28.0429	-1.3937	-27.5508	-5.3575	23.0805	26.5673	26	NO	Neutrophil sort	0	5.54908
MF317_A1_GTTACAGCAATCACGT-1	-29.1344	7.59184	-27.5225	-5.35399	23.109	26.6001	26	NO	Neutrophil sort	0	4.26268
MF317_A1_TACTTGTTCATCTCTA-1	-28.2244	0.319707	-27.518	-5.35343	23.1135	26.6053	26	NO	Neutrophil sort	0.693147	5.43372
MF317_A2_GTAGAAATCTTGCAAG-1	-27.622	-4.36111	-27.4987	-5.35102	23.133	26.6277	26	WKM	all kidney marrow	0	5.8522
MF317_A1_TGTAACGGTACCTTCC-1	-27.4256	-5.79568	-27.4813	-5.34886	23.1505	26.6479	26	NO	Neutrophil sort	0	5.38907
MF317_A1_AAGACTCTCGACACTA-1	-26.2765	-14.968	-27.4783	-5.34848	23.1535	26.6514	26	NO	Neutrophil sort	0	5.50126
MF317_A2_TGGAACTAGGAGACCT-1	-27.4274	-5.74628	-27.4771	-5.34833	23.1548	26.6528	26	WKM	all kidney marrow	0	5.86079
MF317_A1_ATCCCTGTCACTCGAA-1	-27.562	-4.48777	-27.4546	-5.34552	23.1774	26.6788	26	NO	Neutrophil sort	0	5.57973
MF317_A1_TTCATTGAGTCACTCA-1	-26.7215	-10.9501	-27.4249	-5.34179	23.2074	26.7134	26	NO	Neutrophil sort	0	5.48064
MF317_A1_GGGTTATCACCTTCGT-1	-27.823	-2.15285	-27.4231	-5.34157	23.2092	26.7154	26	NO	Neutrophil sort	0	5.81114
MF317_A1_CTACAGACATGTACGT-1	-27.1003	-7.7749	-27.4062	-5.33945	23.2262	26.7351	26	NO	Neutrophil sort	0	5.56068
MF317_A1_ATGAGTCTCGTCGCTT-1	-28.167	0.936456	-27.3773	-5.33581	23.2554	26.7686	26	NO	Neutrophil sort	0	5.59099
MF317_A1_GTAGAGGTCCACGAAT-1	-27.5382	-4.01068	-27.3715	-5.33508	23.2612	26.7753	26	NO	Neutrophil sort	0	5.7462
MF317_A1_GTTATGGTCTCACGAA-1	-27.9634	-0.603555	-27.3677	-5.3346	23.265	26.7797	26	NO	Neutrophil sort	0	5.4161
MF317_A2_TCGATTTCAAGTCCCG-1	-27.9172	-0.955676	-27.3659	-5.33438	23.2668	26.7818	26	WKM	all kidney marrow	0	5.85793
MF317_A1_CAACCTCGTCGATTAC-1	-26.2415	-14.1416	-27.3522	-5.33265	23.2807	26.7977	26	NO	Neutrophil sort	0	5.2832
MF317_A1_AACCAACGTTCTAACG-1	-27.6805	-2.70664	-27.3493	-5.33229	23.2836	26.8011	26	NO	Neutrophil sort	0	5.79606
MF317_A2_CAGTTCCCAATAGGAT-1	-26.4502	-12.441	-27.3469	-5.33198	23.286	26.8039	26	WKM	all kidney marrow	0	5.55683
MF317_A2_TATTGCTAGGTCGAGT-1	-27.8008	-1.31116	-27.2926	-5.32511	23.3407	26.8669	26	WKM	all kidney marrow	0	5.56068
MF317_A2_GTAGCTATCTAAGCCA-1	-27.7061	-1.95366	-27.2794	-5.32345	23.354	26.8822	26	WKM	all kidney marrow	0	5.58725
MF317_A1_ACCAAACTCCACAAGT-1	-27.8515	-0.693032	-27.2638	-5.32147	23.3697	26.9003	26	NO	Neutrophil sort	0	5.31321
MF317_A2_GATAGCTAGTTCGCAT-1	-27.5767	-2.8064	-27.2571	-5.32062	23.3764	26.908	26	WKM	all kidney marrow	0	5.60947
MF317_A1_TTGTGGAAGGTCTACT-1	-27.5575	-2.79108	-27.2357	-5.31789	23.3981	26.9329	26	NO	Neutrophil sort	0	5.72359
MF317_A1_TTTGACTCAGCACCCA-1	-27.4962	-3.23496	-27.231	-5.3173	23.4028	26.9383	26	NO	Neutrophil sort	0	5.8693
MF317_A1_ATTATCCAGCCGCACT-1	-25.3264	-20.1187	-27.2138	-5.31511	23.4201	26.9582	26	NO	Neutrophil sort	0	5.17048
MF317_A2_TGCGGGTTCACTGTTT-1	-27.5945	-2.30949	-27.2114	-5.3148	23.4226	26.9611	26	WKM	all kidney marrow	0	5.84644
MF317_A1_ATTCTTGCAGTGGGTA-1	-27.6597	-1.75659	-27.2058	-5.31409	23.4282	26.9676	26	NO	Neutrophil sort	0	5.54908
MF317_A1_TTGTTTGCACGACGTC-1	-26.4948	-10.5705	-27.1681	-5.30927	23.4662	27.0113	26	NO	Neutrophil sort	0.693147	5.19296
MF317_A1_GAGTGTTAGGTACCTT-1	-25.8577	-15.5055	-27.1625	-5.30855	23.4718	27.0178	26	NO	Neutrophil sort	0	5.3845
MF317_A1_CCGGGTAGTTGATCGT-1	-25.8693	-15.3646	-27.1562	-5.30775	23.4782	27.0251	26	NO	Neutrophil sort	0	5.66296
MF317_A1_TTATTGCAGCTAGAAT-1	-27.3438	-3.66996	-27.1339	-5.30489	23.5007	27.051	26	NO	Neutrophil sort	0	5.41165
MF317_A2_TCAATTCGTGGCTTAT-1	-27.7605	-0.29942	-27.1181	-5.30286	23.5166	27.0693	26	WKM	all kidney marrow	0	5.59099
MF317_A1_TCATGTTAGCGACATG-1	-27.0417	-5.77094	-27.1022	-5.30081	23.5327	27.0878	26	NO	Neutrophil sort	0	5.57973
MF317_A2_AATGACCGTCTCTCAC-1	-27.4658	-2.30355	-27.0797	-5.29792	23.5553	27.1139	26	WKM	all kidney marrow	0	5.9108
MF317_A1_GGATGTTTCGGTGCAC-1	-26.2923	-11.3736	-27.0759	-5.29743	23.5592	27.1183	26	NO	Neutrophil sort	0	5.46806
MF317_A2_GGAATCTTCAAAGCCT-1	-27.6085	-1.11008	-27.0686	-5.29649	23.5665	27.1267	26	WKM	all kidney marrow	0	5.56834
MF317_A1_GATAGCTGTGCCCAGT-1	-25.2919	-18.9529	-27.0558	-5.29483	23.5794	27.1416	26	NO	Neutrophil sort	0	5.82008
MF317_A1_TACTTACAGTTGGAGC-1	-27.0099	-5.52545	-27.04	-5.2928	23.5953	27.1599	26	NO	Neutrophil sort	0	5.51745
MF317_A1_CCACAAAGTATACCCA-1	-27.7298	0.177895	-27.0223	-5.2905	23.6132	27.1805	26	NO	Neutrophil sort	0	5.54908
MF317_A1_CGTTAGATCCCTGTTG-1	-28.046	2.64073	-27.0182	-5.28997	23.6174	27.1853	27	NO	Neutrophil sort	0	5.38907
MF317_A1_GGGAGATTCCTTGGAA-1	-25.6592	-15.7378	-27.0132	-5.28933	23.6224	27.1911	27	NO	Neutrophil sort	0	5.77144
MF317_A1_TCATCATCATCTATCT-1	-26.997	-5.37704	-27.0084	-5.2887	23.6272	27.1967	27	NO	Neutrophil sort	0	5.59842
MF317_A2_CGTGTCTGTGCATTTG-1	-25.7373	-14.9679	-26.9937	-5.2868	23.642	27.2137	27	WKM	all kidney marrow	0	5.84354
MF317_A1_AGGTCTATCTCCTGTG-1	-27.5921	-0.574502	-26.9803	-5.28506	23.6556	27.2293	27	NO	Neutrophil sort	0	5.35186
MF317_A1_ACCCTCATCGCCGTGA-1	-27.5757	-0.653911	-26.9736	-5.28418	23.6624	27.2371	27	NO	Neutrophil sort	0	5.32301
MF317_A1_CAATCGAGTTTCAGAC-1	-27.4202	-1.60283	-26.9408	-5.27992	23.6953	27.2751	27	NO	Neutrophil sort	0	5.83188
MF317_A2_TCAAGTGTCAACTGGT-1	-26.2943	-10.2035	-26.9363	-5.27933	23.7	27.2804	27	WKM	all kidney marrow	0	5.89164
MF317_A1_TCGACGGGTCCAATCA-1	-27.0151	-4.49681	-26.9132	-5.27632	23.7232	27.3071	27	NO	Neutrophil sort	0	5.50126
MF317_A2_GCTGAATTCTAAGCGT-1	-26.1412	-11.1819	-26.913	-5.27628	23.7235	27.3074	27	WKM	all kidney marrow	0	5.94803
MF317_A1_TGATTCTCACTACTTT-1	-26.9018	-5.34882	-26.9113	-5.27607	23.7251	27.3093	27	NO	Neutrophil sort	0	5.743
MF317_A1_CCTGCATCAAGCACCC-1	-27.1515	-3.39545	-26.9058	-5.27535	23.7307	27.3158	27	NO	Neutrophil sort	0	5.66988
MF317_A2_AAGCGAGGTCCGAAAG-1	-26.8389	-5.67973	-26.892	-5.27354	23.7446	27.3317	27	WKM	all kidney marrow	0	5.96358
MF317_A1_TATTGGGGTCAAAGTA-1	-26.8005	-5.96568	-26.8911	-5.27342	23.7455	27.3328	27	NO	Neutrophil sort	0	5.57595
MF317_A1_GGGACAATCCACGGAC-1	-27.7219	1.19082	-26.8754	-5.27137	23.7613	27.351	27	NO	Neutrophil sort	0	5.21494
MF317_A1_TCAAGCAAGTAGAATC-1	-27.5986	0.262342	-26.8734	-5.2711	23.7634	27.3534	27	NO	Neutrophil sort	0	5.72359
MF317_A1_GAACTGTCATAGTCGT-1	-27.289	-2.0222	-26.863	-5.26974	23.7738	27.3654	27	NO	Neutrophil sort	0	5.69709
MF317_A1_CTCAGTCAGTGGATAT-1	-26.6617	-6.73781	-26.8544	-5.26861	23.7825	27.3754	27	NO	Neutrophil sort	0	5.34233
MF317_A1_GCCCAGAGTTGGCTAT-1	-26.0133	-11.6252	-26.8482	-5.2678	23.7888	27.3827	27	INT	Neutrophil sort	0	5.70378
MF317_A2_TTGGGCGGTGATTGGG-1	-25.5724	-14.9512	-26.8442	-5.26727	23.7929	27.3873	27	WKM	all kidney marrow	0	5.53339
MF317_A1_TGCAGTAAGCGGCTCT-1	-27.1599	-2.82411	-26.839	-5.26659	23.7981	27.3933	27	NO	Neutrophil sort	0	5.71703
MF317_A1_ACTACGATCTGCTGAA-1	-27.5092	-0.143273	-26.8356	-5.26615	23.8015	27.3972	27	NO	Neutrophil sort	0	5.55296
MF317_A1_ACCTGAACATCGTGCG-1	-27.4558	-0.533948	-26.8336	-5.26589	23.8035	27.3995	27	NO	Neutrophil sort	0	5.65948
MF317_A1_ATTCACTCATGACTCA-1	-26.7516	-5.4239	-26.7735	-5.25796	23.8641	27.4693	27	NO	Neutrophil sort	0	5.53339
MF317_A1_GGGAGTATCTATGCCC-1	-26.8332	-4.18043	-26.6916	-5.2471	23.9467	27.5644	27	NO	Neutrophil sort	0	4.91998
MF317_A1_TGATGCATCGCCTAGG-1	-26.2484	-8.49222	-26.6795	-5.24549	23.9589	27.5785	27	NO	Neutrophil sort	0	5.1985
MF317_A2_CAGCGTGTCACTGAAC-1	-27.0433	-2.49992	-26.6788	-5.24539	23.9597	27.5793	27	WKM	all kidney marrow	0	5.92426
MF317_A2_GGATCTAGTACGTGAG-1	-27.1733	-1.44788	-26.6672	-5.24386	23.9713	27.5927	27	WKM	all kidney marrow	0	5.55683
MF317_A1_TGCACGGTCTCACTCG-1	-27.2387	-0.884827	-26.6572	-5.24251	23.9815	27.6044	27	NO	Neutrophil sort	0	5.77144
MF317_A1_ATGCATGAGCGCTGAA-1	-27.2829	-0.551748	-26.6569	-5.24247	23.9818	27.6048	27	NO	Neutrophil sort	0	5.19296
MF317_A1_ATCCTATTCGAGGCAA-1	-26.451	-6.68758	-26.6443	-5.2408	23.9945	27.6194	27	NO	Neutrophil sort	0	5.42495
MF317_A2_GAGAAATGTTGTTTGG-1	-26.8901	-3.34499	-26.6368	-5.23979	24.002	27.6281	27	WKM	all kidney marrow	0	5.66643
MF317_A1_AGATGCTGTGCAGGAT-1	-25.6868	-12.3223	-26.6338	-5.2394	24.005	27.6315	27	NO	Neutrophil sort	0	5.64897
MF317_A2_ACGGGTCGTGTTATCG-1	-26.343	-7.32385	-26.6221	-5.23783	24.0168	27.6451	27	WKM	all kidney marrow	0	5.61677
MF317_A1_TCACATTGTCGGCTAC-1	-25.0208	-16.9481	-26.5923	-5.23384	24.0469	27.6797	27	NO	Neutrophil sort	0	4.91265
MF317_A2_CCGATGGAGCAACAAT-1	-26.3114	-7.21921	-26.5781	-5.23193	24.0613	27.6963	27	WKM	all kidney marrow	0	5.61313
MF317_A1_CACACAAGTTCACCGG-1	-26.9482	-2.43156	-26.572	-5.2311	24.0675	27.7034	27	NO	Neutrophil sort	0	5.60212
MF317_A2_AGCGCCAAGTGCACAG-1	-26.8849	-2.74146	-26.5499	-5.22814	24.0897	27.729	27	WKM	all kidney marrow	0	5.63479
MF317_A1_CAGCACGCAGGCTACC-1	-25.9913	-9.27041	-26.5361	-5.22627	24.1037	27.7451	27	NO	Neutrophil sort	0	5.50126
MF317_A1_TACCTGCGTGGTGATG-1	-26.1239	-8.08359	-26.5105	-5.22282	24.1295	27.7748	27	NO	Neutrophil sort	0	5.65948
MF317_A2_CAGCCAGCATTGCTGA-1	-27.2993	0.63441	-26.5079	-5.22248	24.1321	27.7777	27	WKM	all kidney marrow	0	5.7589
MF317_A2_CCTCACATCTACCACC-1	-26.9102	-2.2398	-26.5072	-5.22237	24.1328	27.7786	27	WKM	all kidney marrow	0	5.60947
MF317_A1_TACTTCAAGGTCTGGA-1	-26.2532	-7.04803	-26.5	-5.2214	24.1401	27.787	27	NO	Neutrophil sort	0	5.10595
MF317_A2_GATCACACACAAAGCG-1	-25.0733	-15.5968	-26.4795	-5.21863	24.1608	27.8108	27	WKM	all kidney marrow	0	5.24702
MF317_A1_GCTGCAGGTCCAGCCA-1	-26.2264	-7.05885	-26.4758	-5.21813	24.1645	27.8151	27	NO	Neutrophil sort	0.693147	5.61677
MF317_A1_TGTTGGATCGACCATA-1	-24.9262	-16.0386	-26.4	-5.20783	24.2409	27.9031	27	NO	Neutrophil sort	0	5.91889
MF317_A1_AGCCAATGTCGAAGCA-1	-27.1505	0.338661	-26.3958	-5.20725	24.2452	27.908	27	NO	Neutrophil sort	0	5.69373
MF317_A1_TTCGATTCAACTTGGT-1	-27.0279	-0.515036	-26.3895	-5.2064	24.2516	27.9153	27	NO	Neutrophil sort	0	5.65249
MF317_A2_CTATCCGCATCACCAA-1	-26.6554	-2.97046	-26.3501	-5.201	24.2914	27.9612	27	WKM	all kidney marrow	0	6.03548
MF317_A1_CGGGCATCAGGCACTC-1	-27.2387	1.29351	-26.3496	-5.20094	24.2918	27.9617	27	NO	Neutrophil sort	0	5.70378
MF317_A2_TTTACTGGTTCCGCGA-1	-27.3616	2.19612	-26.349	-5.20086	24.2925	27.9624	27	WKM	all kidney marrow	0	5.57595
MF317_A2_TCACTATAGATCGGTG-1	-26.9265	-0.927802	-26.3417	-5.19986	24.2998	27.9709	27	WKM	all kidney marrow	0	5.88053
MF317_A2_TTTATGCAGCTGACTT-1	-25.338	-12.4806	-26.3348	-5.19892	24.3068	27.9789	27	WKM	all kidney marrow	0	5.95324
MF317_A1_TGCCGAGCAGACCAGA-1	-25.5977	-10.395	-26.312	-5.19579	24.3298	28.0053	27	NO	Neutrophil sort	0	5.64191
MF317_A1_CCTTTGGGTTCTATCT-1	-26.4142	-4.43793	-26.3101	-5.19553	24.3317	28.0075	27	NO	Neutrophil sort	0	5.63121
MF317_A1_GTGCGTGGTGGGCTCT-1	-24.9511	-14.9851	-26.2965	-5.19365	24.3455	28.0234	27	NO	Neutrophil sort	0	5.76205
MF317_A2_ATACCGAGTATCTCTT-1	-25.6082	-10.1405	-26.2892	-5.19266	24.3528	28.0318	27	WKM	all kidney marrow	0	5.73334
MF317_A1_AGGGAGTGTATAGGGC-1	-25.1471	-13.387	-26.2762	-5.19086	24.3659	28.047	27	NO	Neutrophil sort	0	5.63835
MF317_A1_ACCACAAGTCTCCCTA-1	-26.6844	-2.15582	-26.2661	-5.18947	24.3761	28.0587	27	NO	Neutrophil sort	0	5.55683
MF317_A2_TACTTCAGTTAAGACA-1	-25.3363	-11.9292	-26.2657	-5.18941	24.3765	28.0592	27	WKM	all kidney marrow	0	5.90808
MF317_A1_CGGCAGTAGGTTGCCC-1	-26.6687	-2.22751	-26.26	-5.18863	24.3823	28.0658	27	NO	Neutrophil sort	0	5.74939
MF317_A2_AAGTACCGTCTAGGTT-1	-25.5591	-10.0011	-26.2256	-5.18388	24.417	28.1057	27	WKM	all kidney marrow	0	5.72031
MF317_A1_CTCCGATGTCCATACA-1	-25.0107	-13.8439	-26.2097	-5.18168	24.433	28.1242	27	NO	Neutrophil sort	0	5.46383
MF317_A1_AATCGTGTCCGATAAC-1	-24.9855	-13.9253	-26.1981	-5.18006	24.4448	28.1378	27	NO	Neutrophil sort	0	5.65948
MF317_A1_CATTGAGAGTTGAATG-1	-27.3625	3.32913	-26.1801	-5.17757	24.4629	28.1586	28	NO	Neutrophil sort	0	5.30827
MF317_A1_AGTACCATCGTAGAGG-1	-26.5611	-2.43193	-26.1794	-5.17747	24.4636	28.1594	28	NO	Neutrophil sort	0	5.4848
MF317_A2_ATGATCGCAGCTACTA-1	-27.1365	1.71978	-26.1779	-5.17726	24.4652	28.1612	28	WKM	all kidney marrow	0	5.39363
MF317_A1_GTGGTTACAACAAGAT-1	-26.5077	-2.7601	-26.1718	-5.17642	24.4713	28.1682	28	NO	Neutrophil sort	0	5.64191
MF317_A1_TCCGTGTCAAGTGCTT-1	-25.8416	-7.4951	-26.164	-5.17533	24.4792	28.1773	28	NO	Neutrophil sort	0	5.51745
MF317_A1_AAGGTAACAACTGATC-1	-26.6244	-1.76206	-26.1494	-5.1733	24.4939	28.1943	28	NO	Neutrophil sort	0	5.87774
MF317_A2_TCTTAGTGTGTAAATG-1	-27.0034	1.01222	-26.1413	-5.17217	24.5021	28.2037	28	WKM	all kidney marrow	0	5.68698
MF317_A1_TCCTCTTAGACATCCT-1	-26.5572	-2.18224	-26.1404	-5.17204	24.503	28.2048	28	NO	Neutrophil sort	0	5.4161
MF317_A2_CATCAAGAGACCATGG-1	-26.8983	0.288877	-26.1372	-5.1716	24.5063	28.2085	28	WKM	all kidney marrow	0	5.61313
MF317_A2_GCATTAGAGAGAATCT-1	-25.6781	-8.44821	-26.1348	-5.17127	24.5087	28.2112	28	WKM	all kidney marrow	0	5.90536
MF317_A2_CTCAGTCGTGTCCGGT-1	-26.5897	-1.90103	-26.1339	-5.17113	24.5096	28.2124	28	WKM	all kidney marrow	0	5.98645
MF317_A2_CCACCATGTCTAGTGT-1	-24.2312	-18.7539	-26.1266	-5.17012	24.5169	28.2208	28	WKM	all kidney marrow	0	5.1985
MF317_A1_AGAAATGAGCCTCAGC-1	-26.4251	-3.01312	-26.1242	-5.16978	24.5194	28.2236	28	NO	Neutrophil sort	0	5.83773
MF317_A1_ATTCACTTCCAGTACA-1	-25.8144	-7.13907	-26.0907	-5.1651	24.5532	28.2625	28	NO	Neutrophil sort	0	5.32301
MF317_A1_CCCATTGGTCCAACGC-1	-27.7425	6.72522	-26.0784	-5.16337	24.5657	28.2769	28	NO	Neutrophil sort	0	4.44265
MF317_A1_GGAATCTGTCCTGGTG-1	-25.6081	-8.30856	-26.0506	-5.15948	24.5937	28.3091	28	NO	Neutrophil sort	0	5.11799
MF317_A1_GACCCAGTCAGCAATC-1	-26.123	-4.58639	-26.0427	-5.15836	24.6017	28.3184	28	NO	Neutrophil sort	1.09861	5.273
MF317_A1_GATGACTAGAGTACCG-1	-26.8243	0.41884	-26.0407	-5.15809	24.6037	28.3206	28	NO	Neutrophil sort	0	5.71043
MF317_A1_TGGCGTGAGCTGGTGA-1	-25.3619	-9.72535	-26.0065	-5.15328	24.6382	28.3603	28	NO	Neutrophil sort	0	5.1358
MF317_A1_GAGTCTACATACCATG-1	-26.4096	-2.2668	-26.0027	-5.15274	24.6421	28.3648	28	NO	Neutrophil sort	0	5.68698
MF317_A2_TGCAGTAAGAGCCCAA-1	-26.5975	-0.86202	-25.9927	-5.15133	24.6521	28.3764	28	WKM	all kidney marrow	0	5.7301
MF317_A1_GTTTGGAGTAATGATG-1	-26.1948	-3.70587	-25.9911	-5.15109	24.6538	28.3784	28	NO	Neutrophil sort	0	5.59842
MF317_A2_CTACCCACATCGTCCT-1	-24.2513	-17.4603	-25.9897	-5.1509	24.6552	28.3799	28	WKM	all kidney marrow	0	5.79301
MF317_A1_GCCATGGTCAAATGAG-1	-24.3482	-16.7686	-25.9889	-5.15079	24.656	28.3809	28	NO	Neutrophil sort	0	5.98896
MF317_A1_CCAATTTCAAGAGATT-1	-26.059	-4.63373	-25.986	-5.15037	24.659	28.3843	28	NO	Neutrophil sort	0	5.57973
MF317_A1_ACTTCGCAGACAACAT-1	-26.3534	-2.42911	-25.9685	-5.1479	24.6766	28.4046	28	NO	Neutrophil sort	0	5.62402
MF317_A1_AGGTTACGTCTTGAGT-1	-26.3387	-2.38004	-25.9467	-5.14481	24.6987	28.43	28	NO	Neutrophil sort	0	5.73657
MF317_A1_GTGATGTCATCACGGC-1	-26.5673	-0.76091	-25.9457	-5.14467	24.6997	28.4311	28	NO	Neutrophil sort	0	5.55296
MF317_A2_GGTGGCTGTGCAACGA-1	-24.1033	-18.1009	-25.9406	-5.14395	24.7048	28.437	28	WKM	all kidney marrow	0	5.66643
MF317_A1_CAATCGACATAGTCAC-1	-26.2126	-3.10926	-25.9238	-5.14157	24.7217	28.4565	28	NO	Neutrophil sort	0	5.33272
MF317_A2_GAGTTGTAGAGTTGAT-1	-26.6052	-0.107503	-25.8889	-5.1366	24.757	28.4971	28	WKM	all kidney marrow	0	5.47227
MF317_A1_CACAACATCGAGGCAA-1	-26.8552	1.71642	-25.8793	-5.13524	24.7667	28.5082	28	NO	Neutrophil sort	0	5.48064
MF317_A2_TTTATGCGTCCACTTC-1	-26.4406	-1.09234	-25.8639	-5.13304	24.7823	28.5262	28	WKM	all kidney marrow	0	5.7589
MF317_A2_AAGCGTTTCTCCATAT-1	-26.4319	-1.14648	-25.863	-5.13291	24.7832	28.5272	28	WKM	all kidney marrow	0	5.82305
MF317_A1_AACCCAAAGCCTCAAT-1	-24.7029	-13.1014	-25.8435	-5.13012	24.8029	28.5499	28	NO	Neutrophil sort	0	5.84932
MF317_A2_CATTGTTAGAGTGTGC-1	-25.7205	-5.81387	-25.819	-5.12662	24.8276	28.5783	28	WKM	all kidney marrow	0	5.61313
MF317_A1_TGTTGAGAGCTGACAG-1	-25.9279	-4.08094	-25.7784	-5.12079	24.8686	28.6256	28	NO	Neutrophil sort	0	5.82895
MF317_A1_CTCATTACAGCTATTG-1	-24.4676	-14.0163	-25.7508	-5.11682	24.8965	28.6577	28	NO	Neutrophil sort	0	5.70711
MF317_A2_GGTGTTAAGTCGGCCT-1	-25.8385	-4.49624	-25.749	-5.11656	24.8983	28.6598	28	WKM	all kidney marrow	0	5.66296
MF317_A1_TTAGGCATCCCTCTTT-1	-24.1749	-15.9968	-25.7439	-5.11581	24.9035	28.6658	28	NO	Neutrophil sort	0	5.0876
MF317_A1_TACATTCAGCGCCTCA-1	-26.4532	-0.114116	-25.7311	-5.11397	24.9164	28.6806	28	NO	Neutrophil sort	0	5.73979
MF317_A1_GGGTGTCAGTTGGCTT-1	-23.9751	-17.0946	-25.7097	-5.11087	24.9381	28.7055	28	NO	Neutrophil sort	0	5.01728
MF317_A1_TTCTTCCTCGAGCCAC-1	-26.2022	-1.67551	-25.705	-5.1102	24.9428	28.711	28	NO	Neutrophil sort	0	5.61313
MF317_A2_GTCTTTAGTAACCAGG-1	-24.8223	-11.1899	-25.7023	-5.10981	24.9455	28.7141	28	WKM	all kidney marrow	0	5.28827
MF317_A1_CAATCGACAAGCCATT-1	-25.7133	-5.01159	-25.6991	-5.10935	24.9487	28.7178	28	NO	Neutrophil sort	0	5.68017
MF317_A1_TCTATCATCTTTCGAT-1	-25.8935	-3.69671	-25.689	-5.10788	24.959	28.7296	28	NO	Neutrophil sort	0	5.78383
MF317_A1_CAATACGGTGCATTAC-1	-26.0226	-2.7612	-25.6823	-5.1069	24.9658	28.7374	28	NO	Neutrophil sort	0	5.65599
MF317_A1_TTACTGTCAGCCGTTG-1	-24.4386	-13.6262	-25.6747	-5.1058	24.9734	28.7462	28	NO	Neutrophil sort	0	5.23111
MF317_A1_TCAGCAACACGTCGTG-1	-23.9644	-16.886	-25.6735	-5.10563	24.9746	28.7476	28	NO	Neutrophil sort	0	5.32788
MF317_A1_TCCTCGACAAGTGGGT-1	-24.1549	-15.3753	-25.6494	-5.10213	24.999	28.7756	28	NO	Neutrophil sort	0	5.69373
MF317_A1_ACTGCAATCTACAGGT-1	-26.5148	0.924585	-25.6383	-5.10051	25.0102	28.7886	28	NO	Neutrophil sort	0	5.52545
MF317_A2_ATGCCTCAGCACACAG-1	-24.0237	-15.7965	-25.5875	-5.09309	25.0616	28.8477	28	WKM	all kidney marrow	0	5.24175
MF317_A2_AAGGAATTCTGGAGAG-1	-25.4759	-5.78452	-25.5772	-5.09159	25.072	28.8597	28	WKM	all kidney marrow	0	5.9108
MF317_A1_GTCTGTCCAAATGCTC-1	-24.9948	-9.05007	-25.5734	-5.09104	25.0758	28.864	28	NO	Neutrophil sort	0	5.80814
MF317_A1_CCTCAGTAGATGCCGA-1	-25.7264	-3.91372	-25.5541	-5.08821	25.0953	28.8865	28	NO	Neutrophil sort	0	5.79606
MF317_A1_GCAGCTGCAGACGCTC-1	-26.2441	-0.346194	-25.5484	-5.08737	25.1011	28.8931	28	NO	Neutrophil sort	0	5.71703
MF317_A1_TCTAACTGTCTGTTAG-1	-23.551	-18.5569	-25.5319	-5.08494	25.1178	28.9124	28	NO	Neutrophil sort	0	5.24175
MF317_A1_CTGGCAGCATATCTCT-1	-26.5294	1.76432	-25.5225	-5.08357	25.1272	28.9232	28	NO	Neutrophil sort	0	5.46806
MF317_A1_GCACGGTTCAACTACG-1	-25.5443	-4.9198	-25.5203	-5.08324	25.1295	28.9259	28	INT	Neutrophil sort	0	5.6204
MF317_A1_CCCATTGAGTACCGGA-1	-24.1185	-14.5909	-25.5166	-5.0827	25.1332	28.9301	28	NO	Neutrophil sort	0	5.22575
MF317_A1_ATCCACCTCAACGCTA-1	-26.1006	-0.919826	-25.4871	-5.07836	25.163	28.9644	28	NO	Neutrophil sort	0	5.78383
MF317_A1_TGTGTGAAGATTTGCC-1	-25.012	-8.27818	-25.4841	-5.07792	25.166	28.9679	28	INT	Neutrophil sort	0	4.94876
MF317_A1_ACGGTTAAGACCGCCT-1	-24.4647	-11.8738	-25.4692	-5.07571	25.1811	28.9853	28	NO	Neutrophil sort	0	5.21494
MF317_A1_TGACAGTAGCAATTAG-1	-26.1693	-0.331198	-25.4679	-5.07552	25.1824	28.9868	28	NO	Neutrophil sort	0	5.61677
MF317_A1_CTATAGGCACAGAGAC-1	-24.4158	-12.119	-25.4574	-5.07397	25.193	28.999	28	NO	Neutrophil sort	0	5.55683
MF317_A1_TTACGCCAGCACTCAT-1	-25.9313	-1.78922	-25.4453	-5.07218	25.2052	29.013	28	NO	Neutrophil sort	0	5.71043
MF317_A2_ACGGGTCCAACCACAT-1	-25.6487	-3.67737	-25.4421	-5.0717	25.2085	29.0168	28	WKM	all kidney marrow	0	6.01127
MF317_A1_TCGGATAAGCGTTCAT-1	-25.892	-1.99903	-25.4368	-5.07092	25.2138	29.0229	28	NO	Neutrophil sort	0	5.61677
MF317_A2_TGCTCCAAGTCAGCGA-1	-24.4108	-11.9768	-25.4341	-5.07052	25.2166	29.0261	28	WKM	all kidney marrow	0	6.09357
MF317_A1_AACCACACATATCTCT-1	-26.2752	0.708858	-25.4173	-5.06803	25.2335	29.0456	28	NO	Neutrophil sort	0	5.30827
MF317_A1_GCAGCCACACGGTGTC-1	-23.7455	-16.2136	-25.4031	-5.06593	25.2479	29.0621	28	NO	Neutrophil sort	0	5.77144
MF317_A2_ATCTTCAAGACTTAAG-1	-24.9492	-8.1046	-25.4011	-5.06562	25.2499	29.0645	28	WKM	all kidney marrow	0	5.50126
MF317_A1_GTCTGTCGTATTCCTT-1	-25.0456	-7.37675	-25.3895	-5.0639	25.2616	29.078	28	NO	Neutrophil sort	0	5.77765
MF317_A1_AAACCCAGTAGATCGG-1	-26.136	0.00128005	-25.382	-5.06278	25.2692	29.0867	28	NO	Neutrophil sort	0	5.64545
MF317_A1_CGAGAAGGTGACTCTA-1	-26.0559	-0.411135	-25.3624	-5.05985	25.2891	29.1096	28	NO	Neutrophil sort	0	5.44242
MF317_A1_GGCTTGGAGTAGAGTT-1	-26.1992	0.580887	-25.3577	-5.05916	25.2938	29.115	28	NO	Neutrophil sort	0	5.50939
MF317_A1_TCTTTGAGTACCTAGT-1	-24.9795	-7.24688	-25.3081	-5.05174	25.344	29.1728	29	NO	Neutrophil sort	0	5.44674
MF317_A1_TAACCAGGTATGCTTG-1	-25.9986	-0.152202	-25.2631	-5.04499	25.3895	29.2251	29	NO	Neutrophil sort	0	5.743
MF317_A1_TCACGGGGTGGACAGT-1	-25.8707	-0.961429	-25.2569	-5.04406	25.3957	29.2323	29	NO	Neutrophil sort	0	5.7589
MF317_A1_AGATAGAGTTCGTACA-1	-24.1072	-12.5645	-25.2417	-5.04177	25.4111	29.25	29	NO	Neutrophil sort	0	5.2832
MF317_A1_TATGTTCGTTACGGAG-1	-22.8647	-20.7864	-25.2392	-5.04139	25.4137	29.253	29	NO	Neutrophil sort	0	5.04343
MF317_A2_CTCATTACATCGATCA-1	-25.6061	-2.48587	-25.2205	-5.03857	25.4326	29.2747	29	WKM	all kidney marrow	0	5.45959
MF317_A1_TCCGATCCACACAGCC-1	-26.4105	2.91288	-25.2096	-5.03692	25.4436	29.2874	29	NO	Neutrophil sort	0	5.78383
MF317_A1_GATTGGTGTCTTAGTG-1	-25.7335	-1.36294	-25.1775	-5.03206	25.4761	29.3248	29	NO	Neutrophil sort	0	5.59099
MF317_A1_ATGGGAGGTTTACCTT-1	-25.741	-1.17778	-25.1561	-5.02881	25.4977	29.3497	29	NO	Neutrophil sort	0	5.39816
MF317_A2_TGATGGTAGATCCAAA-1	-25.5833	-1.93888	-25.1136	-5.02235	25.5407	29.3992	29	WKM	all kidney marrow	0	5.77144
MF317_A1_TGTGGCGCAATGGGTG-1	-25.7551	-0.757936	-25.1058	-5.02116	25.5486	29.4083	29	NO	Neutrophil sort	0	5.78074
MF317_A1_TTGAGTGGTAGACAGC-1	-21.9437	-25.6766	-25.097	-5.01982	25.5574	29.4185	29	NO	Neutrophil sort	0	5.52545
MF317_A1_GTCGTTCGTCCGACGT-1	-25.7181	-0.918536	-25.0921	-5.01907	25.5625	29.4242	29	NO	Neutrophil sort	0	5.65948
MF317_A1_CCACGTTAGCATGGGT-1	-22.5485	-21.4554	-25.0653	-5.01497	25.5896	29.4554	29	NO	Neutrophil sort	0	5.11199
MF317_A2_AGAGAGCCAGGTGTGA-1	-24.316	-9.88893	-25.0622	-5.01449	25.5927	29.4591	29	WKM	all kidney marrow	0	5.73334
MF317_A2_TGCGATATCTCCTACG-1	-24.5226	-8.43805	-25.0478	-5.01229	25.6073	29.4758	29	WKM	all kidney marrow	0	5.64191
MF317_A1_ATACTTCTCGTCCTTG-1	-25.6302	-1.07149	-25.0253	-5.00884	25.63	29.502	29	NO	Neutrophil sort	0	5.37064
MF317_A2_AAGTTCGTCTCAACCC-1	-25.8528	0.42687	-25.0179	-5.0077	25.6375	29.5107	29	WKM	all kidney marrow	0	5.77144
MF317_A1_TGCGGCAGTGAACCGA-1	-23.9303	-12.067	-25.0149	-5.00724	25.6406	29.5142	29	NO	Neutrophil sort	0.693147	5.48064
MF317_A1_GCACGTGTCCCTCTCC-1	-25.5991	-1.00348	-24.9828	-5.00229	25.673	29.5515	29	NO	Neutrophil sort	0	5.50533
MF317_A2_GGGATGACAACTACGT-1	-25.1443	-3.86974	-24.97	-5.00033	25.686	29.5664	29	WKM	all kidney marrow	0	5.54126
MF317_A1_TGTTCATGTAGACAGC-1	-26.177	2.85638	-24.9638	-4.99936	25.6923	29.5737	29	NO	Neutrophil sort	0	5.56834
MF317_A2_TTGGGATCAAACTAAG-1	-24.5305	-7.70577	-24.9496	-4.99717	25.7066	29.5902	29	WKM	all kidney marrow	0	5.96358
MF317_A1_CCTTTGGCAATCAAGA-1	-22.9959	-17.6231	-24.9492	-4.99711	25.707	29.5906	29	NO	Neutrophil sort	0	5.1299
MF317_A2_GTAACACAGTCTGTAC-1	-24.6123	-7.02569	-24.9273	-4.99371	25.7292	29.6162	29	WKM	all kidney marrow	0	5.72685
MF317_A2_CACTGTCAGTAGTCTC-1	-25.5135	-0.97599	-24.8902	-4.98796	25.7667	29.6594	29	WKM	all kidney marrow	0	5.69036
MF317_A2_AAACGCTCAGACCGCT-1	-26.9304	8.17443	-24.8856	-4.98725	25.7714	29.6647	29	WKM	all kidney marrow	0	5.37064
MF317_A1_TGTGAGTGTGGACAGT-1	-24.8109	-5.264	-24.8548	-4.98246	25.8025	29.7006	29	NO	Neutrophil sort	0	5.57973
MF317_A1_GAGAAATAGAAACCCG-1	-23.9958	-10.4705	-24.8515	-4.98194	25.8059	29.7045	29	NO	Neutrophil sort	0	5.6058
MF317_A2_TGTTCATGTAGTTACC-1	-25.2217	-2.52924	-24.8391	-4.98	25.8185	29.7189	29	WKM	all kidney marrow	0	5.55296
MF317_A1_GTATTTCCATCCGGCA-1	-24.11	-9.57843	-24.8287	-4.97838	25.829	29.731	29	INT	Neutrophil sort	0	5.34233
MF317_A1_GTGTGGCCATGACCCG-1	-24.8033	-5.112	-24.8243	-4.9777	25.8334	29.7361	29	INT	Neutrophil sort	0	5.39816
MF317_A1_TCGGGACTCAAGCCCG-1	-23.2953	-14.7533	-24.824	-4.97765	25.8337	29.7365	29	NO	Neutrophil sort	0	5.42053
MF317_A1_AAGCGAGAGCATTTGC-1	-24.7682	-5.3253	-24.8226	-4.97742	25.8352	29.7382	29	NO	Neutrophil sort	0	5.31812
MF317_A1_TCCGAAAGTTGAGTCT-1	-24.2859	-8.39528	-24.8204	-4.97709	25.8373	29.7406	29	NO	Neutrophil sort	0	5.34233
MF317_A2_AGTTCGAGTCGACTTA-1	-22.8737	-17.3575	-24.8113	-4.97566	25.8466	29.7513	29	WKM	all kidney marrow	0	5.76205
MF317_A1_CCTCATGAGGTAAGAG-1	-25.6301	0.421214	-24.7841	-4.97139	25.8741	29.783	29	NO	Neutrophil sort	0	5.64191
MF317_A2_TTAGGCAAGCATATGA-1	-25.6213	0.401102	-24.7786	-4.97054	25.8797	29.7894	29	WKM	all kidney marrow	0	5.53339
MF317_A2_AACTTCTCATGCAGCC-1	-25.4543	-0.652512	-24.777	-4.97028	25.8813	29.7913	29	WKM	all kidney marrow	0	5.63835
MF317_A2_AAAGTGAAGCAGCAGT-1	-24.5901	-6.1404	-24.7738	-4.96978	25.8846	29.795	29	WKM	all kidney marrow	0	5.80814
MF317_A2_GATTGGTCAAACAGGC-1	-25.2842	-1.66471	-24.7651	-4.96841	25.8934	29.8052	29	WKM	all kidney marrow	0	5.73334
MF317_A1_TTCCTTCTCTAGTGAC-1	-24.7082	-5.3043	-24.7611	-4.96778	25.8974	29.8098	29	NO	Neutrophil sort	0	5.57215
MF317_A2_CCACTTGAGACTTCCA-1	-23.9216	-10.1491	-24.7385	-4.96423	25.9203	29.8361	29	WKM	all kidney marrow	0	5.65948
MF317_A1_AAGGTAACAGGTTACT-1	-25.496	-0.109921	-24.7314	-4.96311	25.9274	29.8443	29	NO	Neutrophil sort	0	5.50126
MF317_A1_GTGAGCCGTAGAGTTA-1	-24.2772	-7.79828	-24.724	-4.96195	25.9349	29.853	29	NO	Neutrophil sort	0	5.34711
MF317_A2_AAACGCTAGACGCCAA-1	-25.1952	-1.92923	-24.7167	-4.9608	25.9423	29.8615	29	WKM	all kidney marrow	0	5.56452
MF317_A1_AAAGAACGTACTGCCG-1	-23.2924	-13.7811	-24.6884	-4.95631	25.971	29.8945	29	NO	Neutrophil sort	0	5.70378
MF317_A1_GCGGATCGTACGGGAT-1	-25.3302	-0.764765	-24.6663	-4.95281	25.9934	29.9203	29	NO	Neutrophil sort	0	5.52545
MF317_A1_AGCTACAAGTAGCAAT-1	-25.724	1.74055	-24.663	-4.95229	25.9967	29.9241	29	NO	Neutrophil sort	0	5.56452
MF317_A1_TACTGCCGTGGAATGC-1	-24.811	-3.88964	-24.6427	-4.94907	26.0173	29.9478	29	NO	Neutrophil sort	0	5.40268
MF317_A1_TTGTTTGTCCCGAGTG-1	-23.4962	-12.0591	-24.628	-4.94674	26.0322	29.9649	29	NO	Neutrophil sort	0	5.38907
MF317_A1_TATCTTGTCGTGTTCC-1	-25.3836	-0.121485	-24.6161	-4.94485	26.0442	29.9787	29	NO	Neutrophil sort	0	5.21494
MF317_A1_CGGCAGTGTAATGCGG-1	-25.191	-1.25552	-24.6035	-4.94284	26.0569	29.9934	29	NO	Neutrophil sort	0	5.6058
MF317_A1_TAAGCCAAGATTAGAC-1	-25.2932	-0.486089	-24.582	-4.93941	26.0787	30.0185	29	NO	Neutrophil sort	0	5.42935
MF317_A1_AGAGCCCAGGTATCTC-1	-25.069	-1.87174	-24.5792	-4.93896	26.0815	30.0217	29	NO	Neutrophil sort	0	5.80814
MF317_A2_AGACCATTCCTTCTGG-1	-25.3286	-0.15025	-24.5628	-4.93634	26.0982	30.0409	29	WKM	all kidney marrow	0	5.57215
MF317_A2_TAAGCCATCGCGTCGA-1	-24.7132	-3.96301	-24.5576	-4.9355	26.1035	30.047	29	WKM	all kidney marrow	0	5.69036
MF317_A1_ACACTGACAGCGTGAA-1	-23.6569	-10.5392	-24.5536	-4.93487	26.1075	30.0516	29	NO	Neutrophil sort	0	5.2575
MF317_A1_GGGCTACCAACAAGAT-1	-21.8742	-21.666	-24.5513	-4.9345	26.1098	30.0543	29	INT	Neutrophil sort	0	5.32788
MF317_A1_TCATACTCACGCGCAT-1	-25.0418	-1.67424	-24.5193	-4.92936	26.1423	30.0917	29	NO	Neutrophil sort	0	5.66296
MF317_A1_TCGTAGACAGAGATGC-1	-24.7521	-3.46318	-24.5168	-4.92896	26.1448	30.0945	29	NO	Neutrophil sort	0	5.67332
MF317_A1_GGCACGTGTTAAACAG-1	-24.4777	-5.14616	-24.5127	-4.92831	26.1489	30.0993	30	NO	Neutrophil sort	0	5.42935
MF317_A2_GCCCAGACATCATCCC-1	-25.3845	0.568546	-24.5009	-4.92641	26.1609	30.113	30	WKM	all kidney marrow	0	5.47227
MF317_A1_GCATTAGAGTAACAGT-1	-22.5567	-16.8953	-24.4852	-4.92389	26.1767	30.1313	30	NO	Neutrophil sort	1.09861	4.92725
MF317_A2_CGAGTTAAGTCCCAGC-1	-25.3049	0.168928	-24.4845	-4.92378	26.1774	30.1321	30	WKM	all kidney marrow	0	5.85793
MF317_A1_AATGGAAGTTTGGAGG-1	-24.9624	-1.78997	-24.4573	-4.91939	26.205	30.1639	30	NO	Neutrophil sort	0	5.61313
MF317_A1_GACAGCCGTTTAGACC-1	-25.0602	-1.16944	-24.455	-4.91901	26.2074	30.1666	30	NO	Neutrophil sort	0	5.59471
MF317_A1_TTCTAACTCAGGAAAT-1	-25.0651	-0.958249	-24.425	-4.91416	26.2378	30.2016	30	NO	Neutrophil sort	0	5.5835
MF317_A2_TCAGTCCTCCATGCAA-1	-24.4103	-4.74132	-24.3834	-4.90741	26.2799	30.2501	30	WKM	all kidney marrow	0	5.58725
MF317_A1_TTACAGGCAAGTTCCA-1	-24.0133	-7.15357	-24.3781	-4.90656	26.2852	30.2562	30	INT	Neutrophil sort	1.38629	5.57595
MF317_A1_CCTACGTTCGACACTA-1	-25.1203	-0.281023	-24.3681	-4.90493	26.2954	30.2679	30	NO	Neutrophil sort	0	5.34711
MF317_A1_CACAACAAGGGATCGT-1	-25.247	0.599272	-24.3504	-4.90206	26.3133	30.2885	30	NO	Neutrophil sort	0	5.70044
MF317_A2_AAGGTAACAAATACAG-1	-23.7686	-8.40263	-24.3394	-4.90026	26.3245	30.3014	30	WKM	all kidney marrow	0	5.56452
MF317_A1_TCTGCCAGTCACTCTC-1	-24.9575	-1.08612	-24.3352	-4.89957	26.3287	30.3063	30	NO	Neutrophil sort	0	5.23111
MF317_A1_TCTATCATCCGCTTAC-1	-25.1097	0.0261935	-24.3051	-4.89465	26.3592	30.3414	30	NO	Neutrophil sort	0	5.47227
MF317_A1_GTCCACTTCAAGGTGG-1	-24.7245	-2.32912	-24.305	-4.89464	26.3593	30.3415	30	NO	Neutrophil sort	0	5.51343
MF317_A1_CAGCGTGCAGACGATG-1	-24.5635	-3.24829	-24.2946	-4.89294	26.3699	30.3536	30	NO	Neutrophil sort	0	5.90263
MF317_A2_CACAGGCCAACACTAC-1	-22.6859	-14.5417	-24.27	-4.8889	26.3948	30.3824	30	WKM	all kidney marrow	0	5.72031
MF317_A1_CTCAATTGTCTGTCAA-1	-24.32	-4.56081	-24.2662	-4.88828	26.3986	30.3867	30	NO	Neutrophil sort	0	5.52545
MF317_A1_AGGGTCCTCTGCTCTG-1	-24.1619	-5.47126	-24.2578	-4.8869	26.4072	30.3966	30	NO	Neutrophil sort	0	5.2832
MF317_A2_TGAATGCTCTGGACCG-1	-25.2673	1.26561	-24.2577	-4.88688	26.4073	30.3967	30	WKM	all kidney marrow	0	5.78074
MF317_A2_CATACTTTCTATCACT-1	-24.821	-1.39994	-24.2482	-4.88532	26.4169	30.4078	30	WKM	all kidney marrow	0	5.62762
MF317_A1_ACTGTCCTCCCGAAAT-1	-23.1417	-11.611	-24.2471	-4.88515	26.418	30.409	30	NO	Neutrophil sort	0	5.23644
MF317_A2_AGTCTCCAGTTCCATG-1	-24.9132	-0.824499	-24.2456	-4.8849	26.4195	30.4107	30	WKM	all kidney marrow	0	5.83773
MF317_A1_GTGTCCTCAGCGACAA-1	-23.6571	-8.44707	-24.2431	-4.88449	26.422	30.4137	30	NO	Neutrophil sort	0	5.3033
MF317_A1_TGTCCCAAGGTAGATT-1	-22.919	-12.9145	-24.24	-4.88397	26.4252	30.4173	30	NO	Neutrophil sort	0.693147	4.78749
MF317_A1_CTGAGGCCATTAGGCT-1	-21.8969	-19.1165	-24.238	-4.88365	26.4272	30.4196	30	NO	Neutrophil sort	0	5.11799
MF317_A2_ATTTCTGCAGAAGTTA-1	-22.2546	-16.9129	-24.2346	-4.88309	26.4306	30.4236	30	WKM	all kidney marrow	0	5.84644
MF317_A1_GGCTGTGAGACTTGTC-1	-24.5573	-2.91831	-24.234	-4.88298	26.4313	30.4244	30	NO	Neutrophil sort	0	5.54518
MF317_A1_GTTAGACCACGTTGGC-1	-24.8567	-1.08842	-24.232	-4.88266	26.4333	30.4266	30	NO	Neutrophil sort	0	5.15329
MF317_A1_TACCGAAAGGCGTCCT-1	-22.5927	-14.8	-24.226	-4.88167	26.4394	30.4336	30	NO	Neutrophil sort	0	5.4848
MF317_A2_CACCGTTCAGCGACCT-1	-23.8117	-7.34609	-24.2182	-4.88039	26.4473	30.4427	30	WKM	all kidney marrow	0	5.72031
MF317_A1_GTACAACCAAGCACAG-1	-22.6293	-14.3089	-24.1878	-4.87536	26.4781	30.4783	30	NO	Neutrophil sort	0	5.34233
MF317_A1_ACAGCCGGTTCTCTCG-1	-25.3958	2.43801	-24.1876	-4.87534	26.4783	30.4784	30	NO	Neutrophil sort	0	5.32301
MF317_A2_ACATGCAGTGGTACAG-1	-24.6194	-2.22516	-24.1817	-4.87436	26.4843	30.4853	30	WKM	all kidney marrow	0	5.68017
MF317_A1_GCCATTCCACAGAAGC-1	-22.8831	-12.6439	-24.1701	-4.87245	26.496	30.4988	30	NO	Neutrophil sort	0	4.2485
MF317_A1_GGCGTCAAGTAGCTCT-1	-23.5978	-8.31878	-24.1686	-4.8722	26.4975	30.5006	30	NO	Neutrophil sort	0	5.39363
MF317_A1_AGGGCCTCAGGCATGA-1	-23.416	-9.27939	-24.1476	-4.86871	26.5189	30.5251	30	NO	Neutrophil sort	0	5.44242
MF317_A1_ATCAGGTTCTGTCCGT-1	-24.3715	-3.42716	-24.1324	-4.8662	26.5342	30.5428	30	NO	Neutrophil sort	0	5.3033
MF317_A2_CGAGTGCAGTCACTCA-1	-22.6434	-13.5223	-24.0864	-4.85854	26.5809	30.5965	30	WKM	all kidney marrow	0	5.68698
MF317_A1_GTAGGAGCAAATAGCA-1	-24.565	-1.96509	-24.0832	-4.858	26.5842	30.6003	30	NO	Neutrophil sort	0	5.8861
MF317_A1_TCTGTCGGTAACTTCG-1	-23.0903	-10.8084	-24.0815	-4.85772	26.5859	30.6023	30	NO	Neutrophil sort	0	5.46383
MF317_A1_GGAGATGGTGCCAAGA-1	-23.075	-10.848	-24.073	-4.8563	26.5945	30.6122	30	NO	Neutrophil sort	0	5.26786
MF317_A1_ACCGTTCGTTGGTAGG-1	-24.9684	0.535178	-24.068	-4.85547	26.5995	30.618	30	NO	Neutrophil sort	0	5.65249
MF317_A1_ACGTTCCGTCATGGCC-1	-23.7382	-6.79561	-24.0625	-4.85454	26.6052	30.6245	30	NO	Neutrophil sort	0	5.67675
MF317_A1_TGAGGTTGTCGAGTGA-1	-25.0532	1.15022	-24.0489	-4.85227	26.6189	30.6403	30	NO	Neutrophil sort	0	5.90808
MF317_A1_CGTGCTTGTTGTAGCT-1	-23.2516	-9.41538	-24.0174	-4.84701	26.6508	30.677	30	NO	Neutrophil sort	0	5.51745
MF317_A1_GCGAGAAAGTCCTGCG-1	-22.2126	-15.5458	-24.0066	-4.84518	26.6618	30.6897	30	NO	Neutrophil sort	1.09861	5.273
MF317_A1_CCGATCTGTTGAATCC-1	-22.1121	-16.0721	-23.9985	-4.84383	26.67	30.6991	30	NO	Neutrophil sort	0	5.3845
MF317_A2_TCATTGTTCGCTCCTA-1	-24.9426	0.820273	-23.9904	-4.84246	26.6782	30.7086	30	WKM	all kidney marrow	0	5.50939
MF317_A1_TGCGGCAGTAGACAAT-1	-22.7676	-12.0742	-23.9839	-4.84137	26.6848	30.7162	30	NO	Neutrophil sort	0	5.03695
MF317_A1_AGACCATAGCCTCGTG-1	-22.1034	-15.9495	-23.9735	-4.83963	26.6953	30.7283	30	NO	Neutrophil sort	0	5.11199
MF317_A1_CTCTCGAAGTAGACCG-1	-22.6074	-12.9446	-23.9717	-4.83932	26.6972	30.7304	30	NO	Neutrophil sort	0	4.96284
MF317_A2_TTTCCTCCAGACCGCT-1	-23.9459	-4.92818	-23.9612	-4.83755	26.7079	30.7427	30	WKM	all kidney marrow	0	5.72685
MF317_A2_GCGTTTCGTATGGAGC-1	-24.7694	0.00474333	-23.953	-4.83617	26.7161	30.7522	30	WKM	all kidney marrow	0	5.1299
MF317_A1_ATTCTTGAGCGTATGG-1	-21.8072	-17.5505	-23.9514	-4.83591	26.7177	30.754	30	NO	Neutrophil sort	0	5.47227
MF317_A1_GCATGATGTGTGTCCG-1	-22.8034	-11.4875	-23.9285	-4.83204	26.741	30.7808	30	NO	Neutrophil sort	0	5.62402
MF317_A1_TGCAGTAGTCAATGGG-1	-24.6486	-0.509302	-23.9182	-4.83029	26.7515	30.7929	30	NO	Neutrophil sort	0	5.58725
MF317_A1_CATCGTCAGTGCAACG-1	-23.3169	-8.3443	-23.9118	-4.82922	26.7579	30.8003	30	NO	Neutrophil sort	0	5.37528
MF317_A1_AAGCGTTGTGATTGGG-1	-22.0688	-15.6237	-23.8987	-4.82699	26.7712	30.8156	30	NO	Neutrophil sort	0	5.32788
MF317_A1_ACCCTTGTCCACACCT-1	-24.411	-1.79656	-23.8973	-4.82676	26.7726	30.8172	30	NO	Neutrophil sort	0	5.40717
MF317_A1_TATCTGTCATGTCGTA-1	-21.3676	-19.6674	-23.8854	-4.82474	26.7847	30.8311	30	NO	Neutrophil sort	0	5.70378
MF317_A1_AATTTCCCAGCGCTTG-1	-24.3392	-2.1123	-23.8788	-4.82363	26.7913	30.8388	30	NO	Neutrophil sort	0	5.79909
MF317_A1_CGTAGTATCGTGAGAG-1	-22.7437	-11.5093	-23.8787	-4.8236	26.7915	30.839	30	NO	Neutrophil sort	0	5.79301
MF317_A1_CGGAGAACATAGACTC-1	-24.311	-2.16429	-23.8594	-4.82032	26.8111	30.8615	30	NO	Neutrophil sort	0	5.18739
MF317_A1_GTGGTTAGTAAGGCCA-1	-24.0003	-3.8504	-23.8358	-4.8163	26.835	30.8891	30	NO	Neutrophil sort	0	5.25227
MF317_A1_ATGATCGTCCTACCGT-1	-24.7983	0.862221	-23.8312	-4.81552	26.8397	30.8945	30	NO	Neutrophil sort	0.693147	5.34233
MF317_A1_AATGGCTTCGGTAACT-1	-24.6549	0.0471116	-23.8267	-4.81476	26.8442	30.8997	30	NO	Neutrophil sort	0	5.84354
MF317_A1_ATTACTCAGCCTTCTC-1	-23.5978	-6.06271	-23.8114	-4.81214	26.8598	30.9176	30	NO	Neutrophil sort	0	5.32788
MF317_A2_CAAGACTCAACAGATA-1	-22.9069	-10.0718	-23.8053	-4.81111	26.8659	30.9246	30	WKM	all kidney marrow	0	5.32788
MF317_A2_CATACTTAGAAGGGAT-1	-24.0662	-3.25519	-23.8006	-4.8103	26.8707	30.9301	30	WKM	all kidney marrow	0	5.77765
MF317_A1_GGGTTATGTTCCGCAG-1	-24.2732	-1.92512	-23.7799	-4.80676	26.8917	30.9543	30	NO	Neutrophil sort	0	5.9135
MF317_A2_ACTACGATCATTTGTC-1	-24.3306	-1.43579	-23.7532	-4.80218	26.9188	30.9855	30	WKM	all kidney marrow	0	5.75257
MF317_A1_TGATCAGTCGTCTACC-1	-23.4729	-6.39708	-23.7467	-4.80106	26.9254	30.9931	30	NO	Neutrophil sort	0	5.92158
MF317_A2_GTCACGGCAACACAGG-1	-24.2583	-1.78357	-23.7401	-4.79994	26.9321	31.0008	30	WKM	all kidney marrow	0	5.4848
MF317_A1_CACTGGGCATCGAACT-1	-23.9555	-3.50284	-23.7328	-4.79868	26.9395	31.0093	30	NO	Neutrophil sort	0	5.14749
MF317_A2_CCGGTAGCAGGGAGAG-1	-24.1573	-2.32113	-23.7316	-4.79847	26.9408	31.0108	30	WKM	all kidney marrow	0	5.61313
MF317_A2_GACGCTGGTATGTCCA-1	-24.4196	-0.757348	-23.7249	-4.79732	26.9476	31.0186	30	WKM	all kidney marrow	0	5.90263
MF317_A1_CGTGAATGTGGACTAG-1	-22.7084	-10.7027	-23.7239	-4.79715	26.9486	31.0197	30	NO	Neutrophil sort	0	5.83773
MF317_A2_CATGCTCCATCACGGC-1	-24.7483	1.34004	-23.6912	-4.79152	26.9817	31.0579	30	WKM	all kidney marrow	0	5.6058
MF317_A1_TTCGCTGTCCGAACGC-1	-24.3346	-1.0248	-23.6854	-4.79052	26.9876	31.0647	30	NO	Neutrophil sort	0	5.76832
MF317_A1_CGTTGGGGTGTTTACG-1	-22.8721	-9.50525	-23.6849	-4.79043	26.9881	31.0653	30	NO	Neutrophil sort	0	5.43808
MF317_A1_TACCCGTCACATGACT-1	-24.589	0.61901	-23.6544	-4.78516	27.0191	31.1009	31	NO	Neutrophil sort	0	5.40717
MF317_A2_CATCGGGCAATCGAAA-1	-24.0195	-2.66733	-23.6533	-4.78496	27.0202	31.1022	31	WKM	all kidney marrow	0	5.73334
MF317_A1_GAAATGATCACTTGTT-1	-24.561	0.561469	-23.635	-4.7818	27.0388	31.1236	31	NO	Neutrophil sort	0	5.55683
MF317_A2_AGTGTTGAGCCGTTGC-1	-24.2719	-1.04731	-23.6242	-4.77994	27.0497	31.1361	31	WKM	all kidney marrow	0	5.82895
MF317_A1_ATCGGCGGTACAAGCG-1	-23.8491	-3.32397	-23.5969	-4.77518	27.0775	31.1681	31	NO	Neutrophil sort	0	5.75574
MF317_A2_TTTCAGTGTAGACAAT-1	-24.6664	1.38615	-23.5956	-4.77496	27.0788	31.1696	31	WKM	all kidney marrow	0	5.79301
MF317_A1_GTGATGTCAGGCTTGC-1	-24.2261	-1.12915	-23.5925	-4.77442	27.0819	31.1732	31	NO	Neutrophil sort	0	5.85507
MF317_A1_TTTGATCTCCGGACTG-1	-23.6017	-4.69427	-23.5879	-4.77363	27.0865	31.1786	31	NO	Neutrophil sort	0	5.7462
MF317_A1_CTTCAATAGGTACCTT-1	-23.6352	-4.47056	-23.5826	-4.7727	27.0919	31.1848	31	NO	Neutrophil sort	0	5.54126
MF317_A2_GCAGTTAAGCACTGGA-1	-23.5087	-5.1935	-23.582	-4.7726	27.0925	31.1855	31	WKM	all kidney marrow	0	5.4848
MF317_A2_ACGTCCTGTGTCCAAT-1	-22.727	-9.52388	-23.5566	-4.76818	27.1183	31.2151	31	WKM	all kidney marrow	0	6.1334
MF317_A2_TTAGGCATCATTGAGC-1	-23.537	-4.79458	-23.542	-4.76563	27.1331	31.2322	31	WKM	all kidney marrow	0	6.05912
MF317_A1_TATTTCGCAGGTGAGT-1	-23.2504	-6.3755	-23.532	-4.76388	27.1433	31.2439	31	INT	Neutrophil sort	0	5.79301
MF317_A2_ATCCTATGTCGTTCAA-1	-21.7273	-15.0092	-23.5205	-4.76186	27.155	31.2574	31	WKM	all kidney marrow	0	5.24702
MF317_A1_GAAATGATCGGTCGGT-1	-23.7864	-3.14513	-23.5035	-4.75888	27.1723	31.2772	31	NO	Neutrophil sort	0	5.54518
MF317_A1_GACTGATGTACACTCA-1	-23.1858	-6.54249	-23.4986	-4.75802	27.1772	31.283	31	NO	Neutrophil sort	0	5.42053
MF317_A1_AGATGAATCCTCTGCA-1	-23.7745	-3.16997	-23.4961	-4.7576	27.1797	31.2858	31	NO	Neutrophil sort	0	5.63121
MF317_A1_TCAATCTTCAGGAGAC-1	-23.5067	-4.68158	-23.4934	-4.75712	27.1825	31.289	31	NO	Neutrophil sort	0	5.61677
MF317_A1_AGGATAAAGCAGTACG-1	-21.3134	-17.1008	-23.4823	-4.75516	27.1938	31.302	31	NO	Neutrophil sort	0	5.67332
MF317_A1_TGCTCCATCCATTTCA-1	-24.1899	-0.578273	-23.4558	-4.75051	27.2206	31.3329	31	NO	Neutrophil sort	0	5.56068
MF317_A1_TTCATTGTCGCGAAGA-1	-24.4141	0.723961	-23.451	-4.74967	27.2255	31.3385	31	NO	Neutrophil sort	0	5.4161
MF317_A1_ATTCGTTGTACAGGTG-1	-24.0123	-1.52758	-23.445	-4.74861	27.2316	31.3456	31	NO	Neutrophil sort	0	5.80814
MF317_A1_AGCCAATTCGCGATCG-1	-22.2671	-11.3715	-23.4355	-4.74693	27.2413	31.3567	31	NO	Neutrophil sort	0	5.69373
MF317_A1_TCTCACGCAAGTGATA-1	-24.0323	-1.30956	-23.4264	-4.74532	27.2506	31.3674	31	NO	Neutrophil sort	0	5.59099
MF317_A1_TTTCAGTCAGGCACTC-1	-23.4365	-4.63102	-23.4166	-4.7436	27.2605	31.3788	31	NO	Neutrophil sort	0	5.22575
MF317_A1_TGGGAGACAAGTCGTT-1	-22.5012	-9.85523	-23.4053	-4.74161	27.2719	31.392	31	NO	Neutrophil sort	1.38629	5.49717
MF317_A1_GTTATGGTCAAGTTGC-1	-22.9538	-7.19481	-23.3885	-4.73864	27.289	31.4116	31	NO	Neutrophil sort	1.09861	5.42935
MF317_A1_TTCCGGTAGGAAGTAG-1	-23.7461	-2.69549	-23.3846	-4.73793	27.293	31.4162	31	NO	Neutrophil sort	0	5.72031
MF317_A2_CAAGACTCATGAGATA-1	-24.1533	-0.307619	-23.3684	-4.73508	27.3094	31.4351	31	WKM	all kidney marrow	0	5.47646
MF317_A2_GAGGCCTTCTCTCCGA-1	-22.0673	-12.0543	-23.3649	-4.73446	27.3129	31.4392	31	WKM	all kidney marrow	0	5.76205
MF317_A1_GGTTGTAGTCACTCAA-1	-23.1012	-6.16998	-23.3562	-4.73292	27.3218	31.4493	31	NO	Neutrophil sort	0	5.4848
MF317_A1_AGGGCCTTCGACCCAG-1	-21.4021	-15.7387	-23.3551	-4.73272	27.3229	31.4507	31	NO	Neutrophil sort	0	5.3799
MF317_A1_GGGAAGTCACTTGACA-1	-23.0221	-6.60551	-23.3545	-4.73261	27.3235	31.4514	31	NO	Neutrophil sort	0	5.18178
MF317_A2_CATGCAATCCTCGATC-1	-23.0015	-6.6154	-23.3369	-4.72948	27.3415	31.472	31	WKM	all kidney marrow	0	5.73334
MF317_A1_CATGGTATCAAACCTG-1	-23.4296	-4.19596	-23.3348	-4.72911	27.3435	31.4744	31	NO	Neutrophil sort	0	5.09987
MF317_A1_TCAAGCAGTCACTCTC-1	-22.4203	-9.87223	-23.3348	-4.7291	27.3436	31.4744	31	NO	Neutrophil sort	0	5.87212
MF317_A2_CATAAGCCAAATCGTC-1	-24.1708	0.0660469	-23.3175	-4.72604	27.3611	31.4946	31	WKM	all kidney marrow	0	5.93225
MF317_A1_GCAGTTAGTGCGAACA-1	-23.5497	-3.3602	-23.3066	-4.72409	27.3722	31.5074	31	NO	Neutrophil sort	0	5.15329
MF317_A2_AAAGAACAGCGTCAGA-1	-23.9582	-1.0546	-23.3043	-4.72368	27.3745	31.5101	31	WKM	all kidney marrow	0	5.87493
MF317_A1_CTCACTGAGTAAATGC-1	-23.6496	-2.76356	-23.3004	-4.72298	27.3785	31.5147	31	NO	Neutrophil sort	0	5.42495
MF317_A1_AGTTCCCGTAACATCC-1	-24.7219	3.45061	-23.2627	-4.71626	27.4168	31.5587	31	NO	Neutrophil sort	0	5.1985
MF317_A1_ATCGGCGAGACGAGCT-1	-23.8681	-1.31307	-23.2602	-4.7158	27.4194	31.5617	31	NO	Neutrophil sort	0	5.42495
MF317_A1_GCATCGGGTACTGCGC-1	-23.0409	-5.75354	-23.228	-4.71004	27.452	31.5993	31	NO	Neutrophil sort	0	4.95583
MF317_A1_TCATTACCAGCTGTGC-1	-21.0963	-16.4333	-23.2036	-4.70566	27.4768	31.6278	31	NO	Neutrophil sort	0	5.48064
MF317_A1_GAAGCGAGTGCGTCGT-1	-24.0002	-0.269958	-23.2032	-4.70558	27.4773	31.6283	31	NO	Neutrophil sort	0	5.88888
MF317_A1_ACTACGAAGTAACCGG-1	-23.2284	-4.53959	-23.1987	-4.70477	27.4818	31.6336	31	NO	Neutrophil sort	0	5.32788
MF317_A1_ACATCGAGTCTTGCGG-1	-22.5618	-8.24544	-23.1981	-4.70466	27.4824	31.6343	31	NO	Neutrophil sort	0	5.23111
MF317_A1_TCCCACAGTACGAGCA-1	-24.2275	1.1156	-23.18	-4.70141	27.5008	31.6555	31	NO	Neutrophil sort	0	5.76205
MF317_A1_CGATGGCAGGAAGTGA-1	-24.0105	-0.044108	-23.1714	-4.69986	27.5096	31.6655	31	INT	Neutrophil sort	0	5.59842
MF317_A1_CAGCCAGAGGCTCACC-1	-22.8144	-6.64839	-23.1658	-4.69886	27.5152	31.672	31	NO	Neutrophil sort	0	5.73657
MF317_A1_AGTACCAAGGTACCTT-1	-23.7992	-1.17839	-23.1646	-4.69865	27.5164	31.6734	31	NO	Neutrophil sort	0	5.6058
MF317_A1_TACAACGCACTCCTTG-1	-21.3909	-14.5075	-23.1603	-4.69787	27.5208	31.6784	31	NO	Neutrophil sort	0	5.92426
MF317_A1_TGGATGTCAGCGGTCT-1	-24.1254	0.762235	-23.1394	-4.69409	27.542	31.7029	31	NO	Neutrophil sort	0	5.80513
MF317_A1_CCTCAGTAGTCATCGT-1	-22.0276	-10.8235	-23.1353	-4.69334	27.5463	31.7077	31	NO	Neutrophil sort	0	5.7301
MF317_A1_TGTTCCGAGATGAAGG-1	-23.0975	-4.85597	-23.1272	-4.69188	27.5545	31.7172	31	NO	Neutrophil sort	0	5.35186
MF317_A1_AAAGAACTCGTTCCTG-1	-20.5249	-19.0338	-23.1209	-4.69074	27.5609	31.7246	31	NO	Neutrophil sort	0	5.04986
MF317_A1_ACAGCCGCAGCCGTCA-1	-23.7276	-1.24377	-23.1038	-4.68765	27.5782	31.7445	31	NO	Neutrophil sort	0	5.80513
MF317_A1_AGCATCACAAGTCCAT-1	-22.0191	-10.6485	-23.0998	-4.68693	27.5823	31.7492	31	NO	Neutrophil sort	0	5.36129
MF317_A2_TCCCACACATGTCGTA-1	-23.8604	-0.448769	-23.0918	-4.68547	27.5905	31.7586	31	WKM	all kidney marrow	0	5.54908
MF317_A1_CCGTGAGAGGATGAGA-1	-23.1142	-4.54183	-23.0882	-4.68483	27.594	31.7628	31	NO	Neutrophil sort	0	5.55296
MF317_A1_TTTCAGTCATTGAGGG-1	-21.0767	-15.7649	-23.0868	-4.68457	27.5955	31.7644	31	NO	Neutrophil sort	0	5.28827
MF317_A1_CCTTTGGCATTGCCGG-1	-23.8838	-0.229757	-23.0749	-4.68241	27.6076	31.7783	31	NO	Neutrophil sort	0	5.65249
MF317_A1_GGAGATGAGCAAACAT-1	-23.5879	-1.84553	-23.0726	-4.68199	27.6099	31.7811	31	NO	Neutrophil sort	0	5.73979
MF317_A1_AACCTGAAGAAATTGC-1	-23.1865	-4.0135	-23.0652	-4.68064	27.6175	31.7897	31	NO	Neutrophil sort	0	5.49306
MF317_A1_TCAGCAAGTATAATGG-1	-23.2666	-3.5281	-23.0573	-4.6792	27.6255	31.799	31	NO	Neutrophil sort	0	5.56452
MF317_A2_TGTTCTATCCACTTCG-1	-22.1076	-9.84138	-23.0478	-4.67747	27.6352	31.8101	31	WKM	all kidney marrow	0	5.3799
MF317_A2_ACCCTCAGTCTCAGGC-1	-23.8894	-0.0373949	-23.0443	-4.67685	27.6387	31.8141	31	WKM	all kidney marrow	0	5.73979
MF317_A1_AGCGATTGTGTCCACG-1	-23.9396	0.319015	-23.0291	-4.67407	27.6542	31.8319	31	NO	Neutrophil sort	0	5.55683
MF317_A1_GAAGGGTAGTCGGCCT-1	-23.4088	-2.56977	-23.0252	-4.67336	27.6581	31.8365	31	NO	Neutrophil sort	0	5.28827
MF317_A1_TCAGTGAAGCCAAGTG-1	-21.6299	-12.2168	-23.0087	-4.67034	27.6749	31.8558	31	NO	Neutrophil sort	0	5.57973
MF317_A1_AAAGGGCCATGTGCCG-1	-23.5336	-1.70657	-22.992	-4.66728	27.6919	31.8754	31	NO	Neutrophil sort	0	5.4161
MF317_A2_TCCCACACAGCTATTG-1	-23.1745	-3.62238	-22.9835	-4.66573	27.7005	31.8853	31	WKM	all kidney marrow	0	5.73657
MF317_A1_GTCTGTCAGAGAACCC-1	-22.0817	-9.56268	-22.9785	-4.66482	27.7056	31.8911	31	NO	Neutrophil sort	0	5.28827
MF317_A1_TCTACATCAGGATGAC-1	-19.4981	-23.4519	-22.9479	-4.65921	27.7367	31.927	31	NO	Neutrophil sort	1.09861	4.93447
MF317_A2_GGTGTCGGTGGTTTAC-1	-21.1707	-14.1794	-22.9233	-4.65469	27.7617	31.9558	31	WKM	all kidney marrow	0	5.43808
MF317_A1_TCCGGGAAGAATCTAG-1	-23.2841	-2.61273	-22.9089	-4.65203	27.7764	31.9727	31	NO	Neutrophil sort	0	5.273
MF317_A1_CCCGGAAAGCGCCTAC-1	-21.1458	-14.2228	-22.9078	-4.65185	27.7774	31.9738	31	NO	Neutrophil sort	0	5.62762
MF317_A1_TCATCCGAGGGATGTC-1	-23.8227	0.333688	-22.9044	-4.65121	27.781	31.9779	31	NO	Neutrophil sort	0	5.80212
MF317_A1_AGTAGCTTCGCGGACT-1	-23.1647	-3.22074	-22.9012	-4.65063	27.7842	31.9816	31	NO	Neutrophil sort	0	5.45532
MF317_A1_GTCAGCGAGGTTCCGC-1	-23.4347	-1.75285	-22.9008	-4.65055	27.7846	31.9821	31	NO	Neutrophil sort	0	5.64191
MF317_A1_TTACGTTTCCTACACC-1	-21.4209	-12.4832	-22.8686	-4.64461	27.8173	32.0198	31	NO	Neutrophil sort	0	4.70048
MF317_A1_ATTCGTTTCTTACGGA-1	-21.2823	-13.0045	-22.8322	-4.63788	27.8543	32.0624	32	NO	Neutrophil sort	0	5.35186
MF317_A1_CTCTCAGAGTGCCGAA-1	-23.4338	-1.35904	-22.8266	-4.63683	27.8601	32.069	32	NO	Neutrophil sort	0	5.73657
MF317_A1_GACACGCAGGCTAGCA-1	-22.5381	-6.05378	-22.8021	-4.63229	27.8849	32.0976	32	NO	Neutrophil sort	0	5.40717
MF317_A1_TACACCCTCTAGTGTG-1	-22.5301	-6.05877	-22.7952	-4.63101	27.892	32.1057	32	NO	Neutrophil sort	0	5.05625
MF317_A1_TCTCCGAAGCTCGCAC-1	-23.4519	-1.09211	-22.7947	-4.63091	27.8925	32.1063	32	NO	Neutrophil sort	0	5.8693
MF317_A2_GTTTGGATCTTACCAT-1	-23.4997	-0.714612	-22.7714	-4.62657	27.9163	32.1336	32	WKM	all kidney marrow	0	5.63479
MF317_A1_GTTCTATTCACCTTGC-1	-20.6439	-16.0379	-22.7686	-4.62606	27.919	32.1368	32	NO	Neutrophil sort	0	5.3033
MF317_A1_CATAAGCAGGCATCAG-1	-22.8283	-4.27639	-22.7633	-4.62506	27.9245	32.1431	32	NO	Neutrophil sort	0	5.45104
MF317_A1_ATGGGAGAGCTCCATA-1	-21.4484	-11.6684	-22.7614	-4.62472	27.9264	32.1453	32	NO	Neutrophil sort	0	5.17048
MF317_A1_CTTCGGTAGGGATCAC-1	-24.1497	2.83582	-22.7591	-4.62428	27.9287	32.148	32	NO	Neutrophil sort	0	5.03044
MF317_A2_AGCGCTGTCGTAGTGT-1	-23.7085	0.550628	-22.743	-4.62129	27.945	32.1668	32	WKM	all kidney marrow	0	5.43808
MF317_A1_GTCATTTCACATATGC-1	-21.8647	-9.24451	-22.7293	-4.61873	27.959	32.1828	32	NO	Neutrophil sort	0	5.50126
MF317_A1_GATAGAAAGAAGTCCG-1	-22.3148	-6.80088	-22.7229	-4.61754	27.9655	32.1903	32	NO	Neutrophil sort	0	5.76205
MF317_A1_GTGAGGATCCTGCCAT-1	-22.7964	-4.22382	-22.7228	-4.61751	27.9656	32.1904	32	NO	Neutrophil sort	0	5.01728
MF317_A2_GTCCACTCAGACTGCC-1	-22.8788	-3.76241	-22.7191	-4.61682	27.9694	32.1948	32	WKM	all kidney marrow	0	5.61677
MF317_A1_GTCAAACCAAACCGGA-1	-20.6796	-15.5114	-22.7161	-4.61625	27.9725	32.1984	32	NO	Neutrophil sort	1.38629	5.04343
MF317_A2_AGACAAATCGGACTTA-1	-20.6037	-15.8761	-22.7111	-4.61532	27.9776	32.2042	32	WKM	all kidney marrow	0	5.32788
MF317_A1_GTGAGCCAGTCGAAAT-1	-21.8618	-9.01736	-22.6879	-4.61098	28.0011	32.2313	32	NO	Neutrophil sort	0	5.39363
MF317_A2_CCGTAGGGTGGCTTAT-1	-23.7399	1.00259	-22.6874	-4.61089	28.0016	32.2319	32	WKM	all kidney marrow	0	4.95583
MF317_A1_AGGACTTCAAACACGG-1	-23.3967	-0.787686	-22.6796	-4.60942	28.0096	32.2411	32	NO	Neutrophil sort	0	5.48064
MF317_A2_GTTGTGATCCTCTCTT-1	-23.2787	-1.26671	-22.6514	-4.60412	28.0383	32.2741	32	WKM	all kidney marrow	0	5.60212
MF317_A1_CTGAGGCTCGAACCTA-1	-20.9948	-13.3927	-22.6467	-4.60324	28.043	32.2796	32	NO	Neutrophil sort	0	5.04986
MF317_A1_CTTCTCTGTCTCTCTG-1	-23.4356	-0.353834	-22.636	-4.60122	28.0539	32.2921	32	NO	Neutrophil sort	0	5.5835
MF317_A1_CAATGACCAGAGTGAC-1	-20.6276	-15.2576	-22.6337	-4.6008	28.0563	32.2948	32	NO	Neutrophil sort	0	4.66344
MF317_A1_TCGTGGGGTATTCCGA-1	-23.1058	-2.09254	-22.6337	-4.60078	28.0563	32.2949	32	NO	Neutrophil sort	0	5.97635
MF317_A1_CCGATGGCAAGAGTAT-1	-23.5201	0.112986	-22.6323	-4.60052	28.0578	32.2965	32	NO	Neutrophil sort	0	5.23644
MF317_A2_TGAATCGGTGCTCTTC-1	-20.4077	-16.3846	-22.6281	-4.59974	28.062	32.3013	32	WKM	all kidney marrow	0	5.64545
MF317_A1_GGCTTTCAGGTCTACT-1	-19.9357	-18.8538	-22.6227	-4.59871	28.0675	32.3078	32	NO	Neutrophil sort	0	4.99721
MF317_A1_CCTCATGCAACACGAG-1	-20.4747	-15.889	-22.606	-4.59557	28.0845	32.3273	32	NO	Neutrophil sort	0.693147	4.97673
MF317_A1_TGCTGAACAATGGGTG-1	-22.8313	-3.14336	-22.5582	-4.58652	28.1332	32.3833	32	NO	Neutrophil sort	0	5.36598
MF317_A2_CCGTTCAGTCTGCGCA-1	-23.1147	-1.62488	-22.5542	-4.58578	28.1372	32.3879	32	WKM	all kidney marrow	0	5.92959
MF317_A1_CGGGTCAGTTAGGCTT-1	-22.632	-4.15307	-22.5502	-4.58501	28.1413	32.3926	32	NO	Neutrophil sort	0	5.25227
MF317_A2_TACTGCCAGCTGACAG-1	-22.6121	-4.22278	-22.5436	-4.58377	28.1479	32.4003	32	WKM	all kidney marrow	0	5.7301
MF317_A1_TCAATTCTCGCAGTTA-1	-22.6998	-3.75588	-22.5428	-4.58361	28.1488	32.4013	32	NO	Neutrophil sort	0	5.47646
MF317_A2_AAACCCACAGCTATAC-1	-21.5176	-9.91948	-22.5316	-4.58148	28.1602	32.4145	32	WKM	all kidney marrow	0	5.21494
MF317_A1_TCGCACTTCTTGGATG-1	-21.3341	-10.8602	-22.527	-4.5806	28.1649	32.4199	32	NO	Neutrophil sort	0	5.0689
MF317_A1_TCTTAGTAGAGCAACC-1	-23.0183	-1.93412	-22.5156	-4.57844	28.1765	32.4332	32	NO	Neutrophil sort	0	5.2933
MF317_A2_CTAACTTAGTGTAGTA-1	-23.2148	-0.867956	-22.5093	-4.57725	28.1829	32.4405	32	WKM	all kidney marrow	0	5.7462
MF317_A1_CACAGATGTATGGGAC-1	-21.1436	-11.6189	-22.4859	-4.5728	28.2067	32.4679	32	INT	Neutrophil sort	0	5.45104
MF317_A2_AGATGCTTCGAAACAA-1	-23.2402	-0.596938	-22.4829	-4.57221	28.2098	32.4715	32	WKM	all kidney marrow	0	5.52146
MF317_A1_TAGGAGGTCGTGGAAG-1	-22.9947	-1.86586	-22.4793	-4.57153	28.2135	32.4757	32	NO	Neutrophil sort	0	5.39816
MF317_A2_ACTGCAATCCGAGATT-1	-23.6645	1.68299	-22.4716	-4.57006	28.2213	32.4848	32	WKM	all kidney marrow	0	5.69036
MF317_A2_GCACTAAAGAAGCTCG-1	-23.5309	1.02701	-22.4626	-4.56835	28.2304	32.4953	32	WKM	all kidney marrow	0	5.826
MF317_A2_AAATGGAAGGAATTAC-1	-23.5284	1.09842	-22.446	-4.56518	28.2473	32.5147	32	WKM	all kidney marrow	0	5.56068
MF317_A1_AAGCATCTCTCATAGG-1	-22.8123	-2.6251	-22.4413	-4.56428	28.2521	32.5202	32	NO	Neutrophil sort	0	5.59471
MF317_A1_TGATGGTCAACTCGTA-1	-23.7519	2.39938	-22.4192	-4.56005	28.2746	32.5461	32	NO	Neutrophil sort	0	5.7301
MF317_A1_TCGCACTTCACGGGAA-1	-22.8787	-2.13046	-22.4132	-4.5589	28.2807	32.5532	32	NO	Neutrophil sort	0	5.20949
MF317_A2_CCAATTTCATCGGAAG-1	-21.3279	-10.2131	-22.4119	-4.55865	28.282	32.5547	32	WKM	all kidney marrow	0	5.80513
MF317_A1_TTCCTAACAATTGGTC-1	-22.3024	-5.12367	-22.4108	-4.55843	28.2832	32.5561	32	NO	Neutrophil sort	0	5.70044
MF317_A2_TTGTGGAGTATCGATC-1	-22.6421	-3.32272	-22.4052	-4.55737	28.2889	32.5625	32	WKM	all kidney marrow	0	5.3799
MF317_A1_TGTTCTAGTGACTAAA-1	-20.8392	-12.6959	-22.4009	-4.55655	28.2932	32.5676	32	INT	Neutrophil sort	0	5.52545
MF317_A1_GTGACGCTCACGTAGT-1	-22.535	-3.84305	-22.3982	-4.55602	28.296	32.5708	32	NO	Neutrophil sort	0	5.47646
MF317_A2_TTGAACGCATGGATCT-1	-21.7933	-7.7	-22.3969	-4.55577	28.2973	32.5723	32	WKM	all kidney marrow	0	5.48064
MF317_A1_CTACTATGTAAGGTCG-1	-22.7401	-2.72929	-22.3897	-4.55438	28.3047	32.5808	32	NO	Neutrophil sort	0	5.61677
MF317_A1_GGCGTCACAACGTATC-1	-23.27	0.0731937	-22.3809	-4.55271	28.3136	32.591	32	NO	Neutrophil sort	0	5.45959
MF317_A2_TGTAACGGTAAGTAGT-1	-22.7224	-2.7308	-22.3724	-4.55105	28.3223	32.6011	32	WKM	all kidney marrow	0	5.30827
MF317_A1_TCCACGTAGTCACGCC-1	-22.9848	-1.31057	-22.3614	-4.54895	28.3335	32.6139	32	NO	Neutrophil sort	0	5.63479
MF317_A1_GTGTAACTCATGTCAG-1	-22.7753	-2.28611	-22.34	-4.54483	28.3553	32.639	32	NO	Neutrophil sort	0	5.64191
MF317_A1_TCATTACAGAGTCCGA-1	-23.1051	-0.559223	-22.337	-4.54426	28.3583	32.6424	32	NO	Neutrophil sort	0	5.62402
MF317_A1_CACACAACAAATAGCA-1	-22.2166	-5.13314	-22.3304	-4.54297	28.3651	32.6502	32	NO	Neutrophil sort	0	5.56068
MF317_A1_ACATCCCGTAGTGTGG-1	-23.0899	-0.584712	-22.3261	-4.54214	28.3695	32.6553	32	NO	Neutrophil sort	0	5.34233
MF317_A1_GGTAACTGTGCAACAG-1	-19.6914	-18.0773	-22.3086	-4.53876	28.3873	32.6758	32	NO	Neutrophil sort	0	5.24702
MF317_A2_TTACGTTAGCACACAG-1	-21.8057	-7.10425	-22.3018	-4.53746	28.3941	32.6837	32	WKM	all kidney marrow	0	5.8861
MF317_A1_GTGAGTTTCTGCCTGT-1	-23.2285	0.372792	-22.2783	-4.5329	28.4181	32.7113	32	NO	Neutrophil sort	0	5.47646
MF317_A1_TCTCAGCTCAGACAAA-1	-22.5747	-2.95638	-22.2694	-4.53117	28.4272	32.7218	32	NO	Neutrophil sort	0	5.71043
MF317_A2_CTCAACCTCATGGGAG-1	-23.1381	0.0428364	-22.251	-4.52761	28.4459	32.7433	32	WKM	all kidney marrow	0	5.81413
MF317_A1_TTCGCTGGTCTAACGT-1	-23.553	2.21087	-22.2443	-4.5263	28.4528	32.7512	32	NO	Neutrophil sort	0	5.7301
MF317_A1_CCACACTAGCAGGCAT-1	-23.1468	0.235557	-22.2216	-4.52189	28.4759	32.7778	32	NO	Neutrophil sort	0	5.68698
MF317_A1_TGGTTAGTCCATCGTC-1	-20.4876	-13.3316	-22.205	-4.51866	28.4928	32.7973	32	NO	Neutrophil sort	0	5.63121
MF317_A2_TATACCTTCACCATCC-1	-23.0592	-0.0792454	-22.1945	-4.51661	28.5035	32.8096	32	WKM	all kidney marrow	0	5.63479
MF317_A2_CAATTTCAGGTATCTC-1	-23.1238	0.287621	-22.1866	-4.51507	28.5115	32.8188	32	WKM	all kidney marrow	0	5.59842
MF317_A1_GTTCATTAGTCCCGGT-1	-22.8552	-0.997939	-22.1688	-4.5116	28.5296	32.8397	32	NO	Neutrophil sort	0	5.56452
MF317_A1_TCTAACTAGATTCGCT-1	-20.6923	-12.0493	-22.1649	-4.51083	28.5337	32.8443	32	NO	Neutrophil sort	0	4.81218
MF317_A2_TCTACATAGGGAGGGT-1	-22.7171	-1.49468	-22.1277	-4.50354	28.5716	32.888	32	WKM	all kidney marrow	0	5.69709
MF317_A1_TCACAAGTCCTCAGAA-1	-23.2146	1.11018	-22.1137	-4.50081	28.5858	32.9044	32	NO	Neutrophil sort	0	5.64191
MF317_A1_AAGTGAACAGCAATTC-1	-22.0748	-4.68287	-22.1106	-4.50021	28.5889	32.908	32	NO	Neutrophil sort	0	5.55683
MF317_A1_GGGCTCAGTCCCTCAT-1	-22.7448	-1.23369	-22.1037	-4.49885	28.596	32.9161	32	NO	Neutrophil sort	0	5.76832
MF317_A1_TAATTCCAGGATACCG-1	-22.2423	-3.73407	-22.0924	-4.49663	28.6075	32.9293	32	NO	Neutrophil sort	0	5.62762
MF317_A1_TACTTCATCCTAAACG-1	-22.6554	-1.61855	-22.0897	-4.49609	28.6103	32.9325	32	NO	Neutrophil sort	0	5.50939
MF317_A2_GAGAGGTTCATTTGCT-1	-22.6489	-1.61229	-22.0818	-4.49454	28.6183	32.9418	32	WKM	all kidney marrow	0	5.83773
MF317_A1_TGCGGCAGTGAATAAC-1	-21.894	-5.40036	-22.0727	-4.49275	28.6276	32.9525	32	NO	Neutrophil sort	0	5.7589
MF317_A2_CATTCATTCAGTGGGA-1	-21.9149	-5.25837	-22.066	-4.49142	28.6345	32.9604	32	WKM	all kidney marrow	0	5.79909
MF317_A1_GTGCACGGTCCTGTCT-1	-22.0102	-4.7602	-22.0632	-4.49088	28.6373	32.9636	32	NO	Neutrophil sort	0	5.41165
MF317_A1_CCTCAACTCACCTTAT-1	-20.447	-12.6126	-22.0498	-4.48825	28.6509	32.9793	32	NO	Neutrophil sort	0	5.10595
MF317_A1_TGAGGAGTCAAGCCAT-1	-22.4963	-2.16173	-22.0378	-4.48587	28.6632	32.9934	32	NO	Neutrophil sort	0	5.48064
MF317_A1_ACATTTCTCTTAAGGC-1	-22.087	-4.16518	-22.0241	-4.48317	28.6771	33.0094	32	NO	Neutrophil sort	0	5.63479
MF317_A1_CATCGGGGTCTAGTGT-1	-20.1419	-13.9359	-22.0129	-4.48094	28.6886	33.0227	33	NO	Neutrophil sort	0	5.8999
MF317_A2_AGTCTCCTCGGCTGTG-1	-20.1892	-13.5284	-21.9838	-4.47518	28.7183	33.0568	33	WKM	all kidney marrow	0	4.89035
MF317_A1_GGAGATGTCCGTCCTA-1	-22.59	-1.38626	-21.9779	-4.47403	28.7242	33.0636	33	NO	Neutrophil sort	0	5.78074
MF317_A1_TATCTTGCAGGGATAC-1	-22.2277	-3.21063	-21.9773	-4.4739	28.7249	33.0644	33	NO	Neutrophil sort	0	5.39363
MF317_A1_AACCATGAGGATACCG-1	-23.1821	1.74282	-21.9485	-4.46817	28.7543	33.0982	33	NO	Neutrophil sort	0	5.43808
MF317_A1_GAGCCTGCAGTGACCC-1	-22.7374	-0.43231	-21.9351	-4.46552	28.7679	33.1139	33	INT	Neutrophil sort	0	5.83188
MF317_A2_GAGTGAGTCATTTCCA-1	-19.5204	-16.5278	-21.9233	-4.46317	28.7799	33.1278	33	WKM	all kidney marrow	0	5.37528
MF317_A1_GTATTTCAGGCACTAG-1	-22.4079	-2.00179	-21.9179	-4.46209	28.7855	33.1341	33	NO	Neutrophil sort	0	5.59471
MF317_A1_TCGGTCTAGAAGTATC-1	-22.7205	-0.415257	-21.9146	-4.46143	28.7888	33.138	33	NO	Neutrophil sort	0	5.68358
MF317_A1_ACCAAACAGGGCCTCT-1	-22.765	-0.166001	-21.9088	-4.46028	28.7947	33.1448	33	NO	Neutrophil sort	0	5.57215
MF317_A1_GGTTAACTCACCATAG-1	-22.335	-2.30749	-21.9059	-4.4597	28.7977	33.1482	33	NO	Neutrophil sort	0	5.43372
MF317_A1_ACACTGATCTGCATGA-1	-20.9835	-9.07001	-21.9032	-4.45917	28.8004	33.1513	33	NO	Neutrophil sort	0	5.11799
MF317_A2_TGGGAAGCAGAGCGTA-1	-22.4634	-1.62969	-21.8992	-4.45836	28.8045	33.1561	33	WKM	all kidney marrow	0	5.82305
MF317_A1_TACAGGTCACAAGCTT-1	-22.5137	-1.32326	-21.8881	-4.45615	28.8158	33.1691	33	NO	Neutrophil sort	0	5.59099
MF317_A1_ATGATCGGTAGTTCCA-1	-19.683	-15.4594	-21.882	-4.45494	28.822	33.1762	33	NO	Neutrophil sort	0	5.37064
MF317_A1_CTAACCCTCTCTAAGG-1	-19.4228	-16.7218	-21.8752	-4.45357	28.829	33.1842	33	NO	Neutrophil sort	1.09861	5.23644
MF317_A1_GGGATCCTCACTCCGT-1	-22.1539	-3.0414	-21.8717	-4.45288	28.8325	33.1883	33	NO	Neutrophil sort	0	5.73334
MF317_A1_TGAGGGATCTCACGAA-1	-22.0465	-3.56451	-21.869	-4.45233	28.8353	33.1915	33	NO	Neutrophil sort	0	5.743
MF317_A1_TCCTCTTTCACAAGGG-1	-21.1872	-7.83473	-21.864	-4.45133	28.8404	33.1974	33	NO	Neutrophil sort	0	5.09375
MF317_A2_GCACGGTTCGGAGTAG-1	-22.4287	-1.60762	-21.8598	-4.4505	28.8446	33.2023	33	WKM	all kidney marrow	0	5.80212
MF317_A1_AGAAGTACACTCCTGT-1	-21.6956	-5.16516	-21.8396	-4.44644	28.8653	33.2261	33	NO	Neutrophil sort	0	5.39816
MF317_A1_AACAAAGGTGTATTGC-1	-22.7377	0.0427275	-21.8383	-4.44618	28.8666	33.2276	33	NO	Neutrophil sort	0	5.15906
MF317_A2_CACTTCGAGTTCGCAT-1	-22.232	-2.39234	-21.8206	-4.44263	28.8847	33.2484	33	WKM	all kidney marrow	0	5.99146
MF317_A2_TCATGCCAGCGACAGT-1	-19.451	-16.1619	-21.807	-4.43991	28.8985	33.2643	33	WKM	all kidney marrow	0	5.33272
MF317_A1_AGTTCCCTCGTAGCTA-1	-22.666	-0.0966375	-21.7935	-4.4372	28.9123	33.2801	33	NO	Neutrophil sort	0	5.33272
MF317_A2_AGTGACTGTTGAGGAC-1	-22.6417	-0.160864	-21.7814	-4.43477	28.9246	33.2943	33	WKM	all kidney marrow	0	5.80513
MF317_A1_TCTAACTGTTTAGTCG-1	-22.2464	-2.09113	-21.7746	-4.43338	28.9316	33.3024	33	NO	Neutrophil sort	0	5.52943
MF317_A1_GCCGATGTCCACCTCA-1	-22.1079	-2.76506	-21.7719	-4.43286	28.9343	33.3054	33	NO	Neutrophil sort	0	5.35659
MF317_A1_CCAAGCGAGGAGGTTC-1	-22.7406	0.39643	-21.7675	-4.43197	28.9388	33.3106	33	NO	Neutrophil sort	0	5.2575
MF317_A1_GCTACAAAGCCTAACT-1	-21.3634	-6.42919	-21.7659	-4.43164	28.9404	33.3125	33	NO	Neutrophil sort	0.693147	4.91265
MF317_A1_CCTAACCCAGTTGTCA-1	-22.3221	-1.6356	-21.7587	-4.43018	28.9478	33.321	33	NO	Neutrophil sort	0	5.20401
MF317_A1_GTGTTAGTCCGTAGTA-1	-23.6258	4.86093	-21.7513	-4.4287	28.9553	33.3297	33	NO	Neutrophil sort	0	5.66296
MF317_A1_TTACCATGTTGCCAAT-1	-22.5258	-0.588108	-21.7508	-4.4286	28.9558	33.3303	33	NO	Neutrophil sort	0	5.57973
MF317_A1_CGGACACCATGCAGCC-1	-21.0368	-7.89801	-21.7381	-4.42604	28.9688	33.3451	33	NO	Neutrophil sort	0	5.31321
MF317_A1_CATTTCATCCCTCGTA-1	-22.7869	0.874898	-21.7158	-4.42152	28.9916	33.3714	33	NO	Neutrophil sort	0	5.42935
MF317_A1_ATGGATCTCAAGCCTA-1	-22.4045	-0.979836	-21.7082	-4.41998	28.9993	33.3803	33	NO	Neutrophil sort	0	5.33754
MF317_A1_TGTTTGTAGCAGCGAT-1	-20.2637	-11.4226	-21.6844	-4.41516	29.0236	33.4082	33	NO	Neutrophil sort	0	5.31321
MF317_A1_ATGAGTCCACTAGAGG-1	-19.5307	-15.0323	-21.6833	-4.41495	29.0247	33.4095	33	NO	Neutrophil sort	0	5.23111
MF317_A1_ACTCCCATCCATTGTT-1	-21.9499	-3.0718	-21.6778	-4.41383	29.0303	33.416	33	NO	Neutrophil sort	0	5.16479
MF317_A1_TTTCATGCAGGTGAGT-1	-20.4798	-10.3186	-21.677	-4.41366	29.0311	33.4169	33	NO	Neutrophil sort	0	5.50126
MF317_A2_AACTTCTTCTGCCTGT-1	-19.3779	-15.6869	-21.667	-4.41163	29.0413	33.4287	33	WKM	all kidney marrow	0	5.18739
MF317_A1_TCCCAGTTCGTGGTAT-1	-21.9224	-3.15336	-21.6669	-4.41161	29.0414	33.4288	33	NO	Neutrophil sort	0	5.76205
MF317_A1_TCACAAGTCACTGATG-1	-21.5324	-4.99501	-21.6516	-4.40851	29.057	33.4467	33	NO	Neutrophil sort	0	5.63835
MF317_A2_AATCACGCACCAAATC-1	-21.0601	-7.25363	-21.6397	-4.40608	29.0692	33.4608	33	WKM	all kidney marrow	0	6.04263
MF317_A2_AGCATCATCCGATGTA-1	-23.2742	3.7285	-21.6165	-4.40136	29.0929	33.488	33	WKM	all kidney marrow	0	5.51343
MF317_A1_TTTCATGGTAGCCCTG-1	-22.1961	-1.51872	-21.6087	-4.39977	29.1008	33.4972	33	NO	Neutrophil sort	0	5.57595
MF317_A1_CTTCAATGTATGAAGT-1	-19.6344	-13.9897	-21.5932	-4.39661	29.1166	33.5154	33	NO	Neutrophil sort	0	5.03695
MF317_A1_GTAGTACCAGCCGTTG-1	-21.3617	-5.51336	-21.5899	-4.39592	29.1201	33.5193	33	NO	Neutrophil sort	0	5.29832
MF317_A2_ACTATTCCAGTCAGTT-1	-19.5861	-14.1906	-21.5862	-4.39518	29.1238	33.5236	33	WKM	all kidney marrow	0	5.26786
MF317_A1_GCCGATGAGAGCAAGA-1	-20.9845	-7.3409	-21.586	-4.39514	29.124	33.5238	33	NO	Neutrophil sort	0	5.77455
MF317_A1_GTTGAACTCATTACCT-1	-22.142	-1.65217	-21.5821	-4.39434	29.128	33.5284	33	NO	Neutrophil sort	0	5.51745
MF317_A2_TACAGGTAGTGCACTT-1	-22.0466	-2.11712	-21.5817	-4.39425	29.1284	33.5289	33	WKM	all kidney marrow	0	5.6058
MF317_A1_TTTACTGCACACCGCA-1	-19.2525	-15.7762	-21.579	-4.39371	29.1311	33.532	33	NO	Neutrophil sort	0	4.79579
MF317_A2_TCTATCAGTTAGGGAC-1	-22.3406	-0.595587	-21.5641	-4.39067	29.1463	33.5495	33	WKM	all kidney marrow	0	5.77765
MF317_A1_GAAGGGTAGGCATCAG-1	-18.705	-18.2897	-21.5535	-4.38849	29.1572	33.562	33	NO	Neutrophil sort	0	4.96284
MF317_A2_AGGGTGAGTAACGCGA-1	-21.347	-5.31257	-21.5371	-4.38512	29.174	33.5813	33	WKM	all kidney marrow	0	5.9108
MF317_A2_TGGCGTGCACCAGACC-1	-21.3028	-5.47574	-21.527	-4.38306	29.1842	33.5931	33	WKM	all kidney marrow	0	5.68358
MF317_A1_ACTCCCACATGACAAA-1	-21.2255	-5.81609	-21.5199	-4.38161	29.1914	33.6014	33	NO	Neutrophil sort	0	5.65948
MF317_A1_TCTCTGGCATAGGTTC-1	-21.5321	-4.30141	-21.5158	-4.38076	29.1956	33.6063	33	NO	Neutrophil sort	0.693147	5.47227
MF317_A1_CGACAGCGTCCATACA-1	-22.0612	-1.64312	-21.4991	-4.37733	29.2127	33.6259	33	NO	Neutrophil sort	0	5.66643
MF317_A1_ATCTCTAGTCGAACGA-1	-22.7927	1.93846	-21.4945	-4.37638	29.2174	33.6314	33	NO	Neutrophil sort	0	5.52146
MF317_A1_CTCATTACAAGAGTAT-1	-21.2636	-5.48799	-21.4923	-4.37594	29.2196	33.6339	33	NO	Neutrophil sort	0	5.66296
MF317_A1_CCCTAACGTGAGCAGT-1	-21.0523	-6.50689	-21.4909	-4.37564	29.2211	33.6356	33	NO	Neutrophil sort	0	4.95583
MF317_A1_TGGGAAGTCATCTACT-1	-19.8978	-12.1019	-21.4878	-4.375	29.2243	33.6393	33	NO	Neutrophil sort	0	5.73334
MF317_A2_GCAGCTGCAACACAAA-1	-20.8425	-7.50146	-21.4859	-4.37462	29.2262	33.6414	33	WKM	all kidney marrow	0	5.42053
MF317_A1_ACGGTTATCGCAGAGA-1	-19.5044	-13.9662	-21.4799	-4.37338	29.2323	33.6485	33	NO	Neutrophil sort	0	5.273
MF317_A1_CACGTGGAGGAACTAT-1	-21.4683	-4.4047	-21.475	-4.37237	29.2373	33.6543	33	NO	Neutrophil sort	0	5.70711
MF317_A1_GCGGAAATCCTTCTTC-1	-22.6279	1.2838	-21.4625	-4.3698	29.25	33.6689	33	NO	Neutrophil sort	0	5.52943
MF317_A2_CATACTTAGAGGGTAA-1	-22.0722	-1.39625	-21.459	-4.36908	29.2536	33.673	33	WKM	all kidney marrow	0	5.73334
MF317_A2_TTCCACGTCTGGTTGA-1	-20.7018	-8.03801	-21.4585	-4.36897	29.2542	33.6737	33	WKM	all kidney marrow	0	5.78996
MF317_A2_TTGTTGTGTGTCTAAC-1	-22.2717	-0.387966	-21.4505	-4.36733	29.2623	33.683	33	WKM	all kidney marrow	0	5.84644
MF317_A1_AGTGTTGAGGCAGCTA-1	-22.3833	0.200708	-21.4405	-4.36526	29.2725	33.6948	33	NO	Neutrophil sort	0	5.69036
MF317_A1_AGGTCATGTCCTTTGC-1	-18.5867	-18.1706	-21.4373	-4.36459	29.2758	33.6986	33	NO	Neutrophil sort	1.09861	5.26786
MF317_A1_ATGGGAGCAGAGAATT-1	-19.9145	-11.7176	-21.4342	-4.36395	29.279	33.7022	33	INT	Neutrophil sort	0	5.63479
MF317_A1_AGACAAAAGCTGGCTC-1	-22.7058	1.83823	-21.4245	-4.36194	29.2889	33.7137	33	NO	Neutrophil sort	0	5.57973
MF317_A1_TTGACCCGTGGCTGAA-1	-22.2932	-0.150039	-21.4228	-4.3616	29.2906	33.7156	33	NO	Neutrophil sort	0	5.77455
MF317_A1_TGGCGTGGTTGGGCCT-1	-22.0317	-1.41269	-21.4219	-4.36141	29.2915	33.7166	33	NO	Neutrophil sort	0	5.24702
MF317_A1_CTCAACCAGTGTACAA-1	-21.3462	-4.68097	-21.4127	-4.3595	29.3009	33.7275	33	NO	Neutrophil sort	0	5.69709
MF317_A1_TGCAGATTCCCAGGAC-1	-17.6836	-22.2676	-21.3949	-4.35581	29.3191	33.7485	33	NO	Neutrophil sort	0	5.32788
MF317_A1_TCAGCCTCAGTAGGAC-1	-19.0409	-15.6991	-21.3914	-4.35509	29.3227	33.7526	33	NO	Neutrophil sort	0	5.34233
MF317_A2_TTCAATCGTTATAGCC-1	-21.4275	-4.17037	-21.3894	-4.35467	29.3248	33.7549	33	WKM	all kidney marrow	0	5.75574
MF317_A2_AGACAAAGTACGCTTA-1	-22.3696	0.379845	-21.3887	-4.35453	29.3255	33.7558	33	WKM	all kidney marrow	0	5.70711
MF317_A2_ACAGGGATCATTACTC-1	-22.5468	1.24037	-21.3876	-4.35431	29.3266	33.757	33	WKM	all kidney marrow	0	5.81114
MF317_A1_TTTATGCAGACCACGA-1	-20.308	-9.54324	-21.3842	-4.3536	29.33	33.761	33	NO	Neutrophil sort	0.693147	5.3845
MF317_A1_CTGTCGTAGGAGAATG-1	-22.002	-1.29601	-21.3679	-4.35022	29.3467	33.7802	33	NO	Neutrophil sort	0	5.15906
MF317_A1_CGTTGGGCAAGTGATA-1	-20.6489	-7.77875	-21.3615	-4.3489	29.3532	33.7876	33	NO	Neutrophil sort	0	5.2933
MF317_A1_TGGGCGTGTCTGTCAA-1	-19.9561	-11.1106	-21.3611	-4.34881	29.3536	33.7882	33	NO	Neutrophil sort	0	5.32301
MF317_A1_CCATAAGCAAGGTACG-1	-23.0867	3.95873	-21.3605	-4.34869	29.3542	33.7888	33	NO	Neutrophil sort	0	5.6204
MF317_A2_CAAAGAAAGACATATG-1	-22.117	-0.674634	-21.3539	-4.3473	29.361	33.7967	33	WKM	all kidney marrow	0	5.64545
MF317_A1_AAGACAAAGCGAGAAA-1	-21.7125	-2.54594	-21.3384	-4.3441	29.3768	33.8148	33	NO	Neutrophil sort	0	5.46806
MF317_A1_CTTGATTCATCCCGTT-1	-20.9746	-6.0379	-21.3278	-4.34189	29.3876	33.8272	33	NO	Neutrophil sort	0	5.21494
MF317_A1_CCACGTTGTGTCTCCT-1	-21.1266	-5.29474	-21.3252	-4.34134	29.3903	33.8304	33	NO	Neutrophil sort	0	5.51343
MF317_A1_TACTGCCTCTTCTTCC-1	-21.5355	-3.32781	-21.3245	-4.34119	29.391	33.8312	33	NO	Neutrophil sort	0	5.35659
MF317_A1_CAGGTATGTCAGACGA-1	-21.7882	-2.09248	-21.3201	-4.34027	29.3955	33.8364	33	NO	Neutrophil sort	0	5.52146
MF317_A1_TCGGATACAGAGAAAG-1	-21.7673	-2.17785	-21.3169	-4.33961	29.3988	33.8402	33	NO	Neutrophil sort	0	5.11799
MF317_A1_TATTGCTGTGAGAGGG-1	-20.9567	-6.0649	-21.3163	-4.33949	29.3994	33.8408	33	NO	Neutrophil sort	0	5.82305
MF317_A2_GGTTGTATCTCTGCTG-1	-22.2385	0.111447	-21.311	-4.33838	29.4048	33.8471	33	WKM	all kidney marrow	0	5.78074
MF317_A1_TCGCACTGTATGGAAT-1	-21.6425	-2.72088	-21.3053	-4.33719	29.4106	33.8538	33	NO	Neutrophil sort	0	5.54518
MF317_A1_CATTTCACACCGTGCA-1	-20.1159	-10.003	-21.2983	-4.33574	29.4178	33.862	33	NO	Neutrophil sort	0	5.14749
MF317_A1_AAATGGAGTGAGACCA-1	-21.615	-2.80277	-21.2951	-4.33507	29.421	33.8657	33	NO	Neutrophil sort	0	5.37528
MF317_A1_TGACCCTCAATCGCAT-1	-19.8186	-11.3979	-21.2929	-4.33461	29.4233	33.8683	33	NO	Neutrophil sort	0	4.97673
MF317_A1_CGGAATTTCGATACAC-1	-21.613	-2.80083	-21.2928	-4.33459	29.4234	33.8684	33	NO	Neutrophil sort	0	5.47646
MF317_A1_TCTTAGTAGATTGATG-1	-20.7215	-7.06229	-21.2909	-4.3342	29.4253	33.8706	33	NO	Neutrophil sort	0	5.57595
MF317_A1_ACTATGGCACATAACC-1	-21.8964	-1.3998	-21.2837	-4.33268	29.4327	33.8792	33	NO	Neutrophil sort	0	5.63479
MF317_A1_TTCTAACAGTAAGACT-1	-21.3047	-4.16669	-21.2706	-4.32995	29.4461	33.8946	33	INT	Neutrophil sort	0	5.63121
MF317_A1_CTCAACCGTCTGGTTA-1	-22.7081	2.56218	-21.2674	-4.32929	29.4493	33.8983	33	NO	Neutrophil sort	0	5.33754
MF317_A1_TCAATTCAGTAGCCAG-1	-20.7425	-6.80279	-21.2605	-4.32783	29.4564	33.9065	33	NO	Neutrophil sort	0	5.0876
MF317_A2_ATCACGAAGCGCCTCA-1	-22.4446	1.34439	-21.2578	-4.32727	29.4592	33.9096	33	WKM	all kidney marrow	0	5.72685
MF317_A1_GGTAACTGTGAGTAGC-1	-20.1164	-9.71666	-21.2462	-4.32484	29.471	33.9233	33	NO	Neutrophil sort	0	5.35186
MF317_A1_ACTACGAAGACGACTG-1	-21.1311	-4.85567	-21.2425	-4.32406	29.4748	33.9276	33	NO	Neutrophil sort	0	5.07517
MF317_A2_AGACAGGAGTACCATC-1	-21.8969	-1.16964	-21.2362	-4.32275	29.4812	33.935	33	WKM	all kidney marrow	0	5.38907
MF317_A1_AGAAATGTCGCATTGA-1	-21.7335	-1.92468	-21.2309	-4.32164	29.4866	33.9412	33	NO	Neutrophil sort	0	5.3799
MF317_A1_CTGAGGCTCCCTGTTG-1	-20.6977	-6.85338	-21.2288	-4.32119	29.4888	33.9437	33	NO	Neutrophil sort	0	5.1985
MF317_A1_ACACCAACAAGCGGAT-1	-22.2665	0.638789	-21.2264	-4.32069	29.4913	33.9466	33	NO	Neutrophil sort	0	5.80513
MF317_A1_GAGATGGGTGGGCTTC-1	-20.0808	-9.68192	-21.2075	-4.31673	29.5105	33.9688	33	NO	Neutrophil sort	0	4.97673
MF317_A1_ATCGGATTCGTAACAC-1	-22.1199	0.0286578	-21.2074	-4.31671	29.5106	33.9689	33	NO	Neutrophil sort	0	5.68358
MF317_A1_TCTACCGTCGTGACTA-1	-22.3779	1.2676	-21.2053	-4.31626	29.5128	33.9714	33	NO	Neutrophil sort	0	5.39816
MF317_A1_CACACAAAGGTAACTA-1	-19.4768	-12.5224	-21.2017	-4.31552	29.5164	33.9755	33	NO	Neutrophil sort	0	5.1358
MF317_A2_ATCGTAGTCCCTCTCC-1	-22.0515	-0.218553	-21.1904	-4.31313	29.528	33.9889	34	WKM	all kidney marrow	0	5.48894
MF317_A1_ATCAGGTCAACATACC-1	-19.159	-13.9645	-21.1888	-4.3128	29.5296	33.9908	34	NO	Neutrophil sort	0	5.743
MF317_A2_GACATCACACTGGCCA-1	-20.797	-6.15344	-21.1845	-4.3119	29.534	33.9958	34	WKM	all kidney marrow	0	5.69373
MF317_A2_AGTGATCAGTATCTGC-1	-22.3285	1.18724	-21.1711	-4.30907	29.5478	34.0116	34	WKM	all kidney marrow	0	5.36598
MF317_A1_GAGTCTAAGACTTCAC-1	-21.5716	-2.39574	-21.1686	-4.30854	29.5503	34.0146	34	NO	Neutrophil sort	0	5.40268
MF317_A1_CTAACCCAGTGCAGGT-1	-23.5879	7.18998	-21.1655	-4.3079	29.5534	34.0181	34	NO	Neutrophil sort	0	5.17615
MF317_A2_AGGTAGGTCTACCAGA-1	-19.4103	-12.6071	-21.1607	-4.30689	29.5583	34.0238	34	WKM	all kidney marrow	0	5.67332
MF317_A1_TCATTCACAGTTGCGC-1	-21.3982	-3.12161	-21.1487	-4.30436	29.5706	34.0379	34	NO	Neutrophil sort	0	5.71043
MF317_A2_CCTCCAATCGTCGATA-1	-19.633	-11.4505	-21.1415	-4.30283	29.578	34.0464	34	WKM	all kidney marrow	0	5.50939
MF317_A1_AACAACCAGCCTATTG-1	-21.3068	-3.48126	-21.1337	-4.30118	29.586	34.0556	34	NO	Neutrophil sort	0	5.45532
MF317_A1_CTACTATGTCCCACGA-1	-19.3057	-12.9451	-21.1311	-4.30063	29.5886	34.0586	34	NO	Neutrophil sort	0	5.37528
MF317_A1_GCATGATAGTCATAGA-1	-21.5779	-2.02326	-21.0975	-4.29352	29.623	34.0982	34	NO	Neutrophil sort	0	5.53339
MF317_A2_CCTCATGTCCATACAG-1	-21.7926	-0.953824	-21.0855	-4.29098	29.6352	34.1123	34	WKM	all kidney marrow	0	5.85507
MF317_A1_ATCGATGTCTGCCCTA-1	-22.0827	0.437439	-21.081	-4.29003	29.6398	34.1176	34	NO	Neutrophil sort	0	5.29832
MF317_A1_CCTTCAGGTTGCATCA-1	-22.801	3.83599	-21.0783	-4.28947	29.6426	34.1207	34	NO	Neutrophil sort	0	5.35659
MF317_A1_CCCTCAAAGTGTTGTC-1	-21.6078	-1.73773	-21.0669	-4.28705	29.6542	34.1341	34	NO	Neutrophil sort	0	5.77144
MF317_A1_GATTTCTAGCGCAATG-1	-21.6841	-1.35917	-21.0631	-4.28624	29.6581	34.1386	34	NO	Neutrophil sort	0.693147	5.24702
MF317_A1_CCGGTGACAACAGAGC-1	-20.6782	-5.9794	-21.0392	-4.28115	29.6826	34.1668	34	NO	Neutrophil sort	0	5.45959
MF317_A1_GAACACTAGGATGAGA-1	-21.6416	-1.41809	-21.0333	-4.2799	29.6886	34.1737	34	NO	Neutrophil sort	0	5.39816
MF317_A2_AGAAATGCACGACCTG-1	-21.8158	-0.581089	-21.0298	-4.27916	29.6921	34.1778	34	WKM	all kidney marrow	0	5.64545
MF317_A2_GATCATGGTACGATGG-1	-22.1362	0.927809	-21.0295	-4.27909	29.6925	34.1782	34	WKM	all kidney marrow	0	4.77068
MF317_A1_CCTAAGAGTAGATCGG-1	-20.7019	-5.7889	-21.0236	-4.27784	29.6985	34.1852	34	NO	Neutrophil sort	0.693147	5.31321
MF317_A1_CATTTCACACTTGGCG-1	-19.7482	-10.2655	-21.0231	-4.27774	29.699	34.1857	34	NO	Neutrophil sort	0	4.86753
MF317_A2_CAAGCTACAGCTTCCT-1	-21.0882	-3.94273	-21.0172	-4.27647	29.7051	34.1927	34	WKM	all kidney marrow	0	5.63479
MF317_A1_TCACAAGCAGTACTAC-1	-21.5899	-1.52839	-21.0048	-4.27383	29.7178	34.2073	34	NO	Neutrophil sort	0	5.80513
MF317_A1_TACGGGCGTCATCTAG-1	-21.4296	-2.27934	-21.0045	-4.27378	29.718	34.2076	34	NO	Neutrophil sort	0	5.65948
MF317_A1_TCCTCGAAGCGCCCAT-1	-21.3132	-2.81372	-21.0021	-4.27326	29.7205	34.2104	34	NO	Neutrophil sort	0	5.57595
MF317_A1_ACGTTCCAGTCCGTCG-1	-22.0031	0.432369	-21.0002	-4.27285	29.7225	34.2127	34	NO	Neutrophil sort	0	5.44242
MF317_A1_CAGATTGGTGGATCGA-1	-21.5523	-1.66634	-20.9966	-4.27209	29.7261	34.2169	34	NO	Neutrophil sort	0	5.55296
MF317_A1_GAGCTGCTCGTCTCAC-1	-21.5058	-1.88191	-20.9961	-4.27199	29.7266	34.2175	34	NO	Neutrophil sort	0	5.81114
MF317_A1_ATTCTTGTCCATCAGA-1	-20.3756	-7.15747	-20.9913	-4.27095	29.7316	34.2232	34	NO	Neutrophil sort	0	5.50126
MF317_A1_TCATGCCTCGAACACT-1	-20.8586	-4.83816	-20.9801	-4.26857	29.743	34.2363	34	NO	Neutrophil sort	0	5.19296
MF317_A1_ATTCGTTGTAAGAACT-1	-19.5888	-10.7824	-20.9792	-4.26837	29.7439	34.2374	34	NO	Neutrophil sort	0	5.03695
MF317_A1_TCCTCCCAGGTGAGCT-1	-20.6745	-5.68071	-20.9763	-4.26776	29.7468	34.2408	34	NO	Neutrophil sort	0	5.60212
MF317_A1_ACTTATCCACACGCCA-1	-22.4447	2.65621	-20.9653	-4.2654	29.7581	34.2538	34	NO	Neutrophil sort	0	5.59842
MF317_A1_TTCAATCAGAGTTGAT-1	-22.2495	1.76679	-20.9601	-4.2643	29.7634	34.2598	34	NO	Neutrophil sort	0	5.61313
MF317_A2_TCCACGTAGGTACATA-1	-20.6496	-5.70709	-20.9583	-4.26391	29.7653	34.262	34	WKM	all kidney marrow	0	5.72031
MF317_A1_GCTACAAAGTAGTCCT-1	-21.9618	0.869336	-20.8642	-4.24373	29.8615	34.3727	34	NO	Neutrophil sort	0	5.22036
MF317_A1_AGATCCAAGTATGAGT-1	-21.4975	-1.24451	-20.852	-4.24109	29.874	34.3872	34	NO	Neutrophil sort	0	5.30827
MF317_A1_AGTTCGAAGGACGCTA-1	-21.4713	-1.34847	-20.8483	-4.2403	29.8778	34.3915	34	NO	Neutrophil sort	0	5.46806
MF317_A1_TGTGCGGGTTTAAGGA-1	-21.4897	-1.21351	-20.8374	-4.23795	29.8889	34.4043	34	NO	Neutrophil sort	0	5.72359
MF317_A2_AGCATCATCAAGGTGG-1	-19.7428	-9.23977	-20.8234	-4.23493	29.9032	34.4208	34	WKM	all kidney marrow	0	4.8828
MF317_A2_GGAGAACTCTGGCCAG-1	-18.6529	-14.2398	-20.8136	-4.2328	29.9133	34.4324	34	WKM	all kidney marrow	0	5.35659
MF317_A1_TTGTTCAGTATGTCAC-1	-22.373	3.00602	-20.8089	-4.2318	29.9181	34.4379	34	NO	Neutrophil sort	0	5.18739
MF317_A2_ATTTACCGTGCCTGAC-1	-21.7376	0.125535	-20.7961	-4.22903	29.9312	34.4529	34	WKM	all kidney marrow	0	5.84644
MF317_A2_GGAGCAATCTACTGAG-1	-19.3908	-10.7105	-20.793	-4.22837	29.9343	34.4566	34	WKM	all kidney marrow	0	5.82895
MF317_A1_TACCCGTGTCGCAACC-1	-20.6617	-4.82901	-20.7918	-4.22809	29.9356	34.4581	34	NO	Neutrophil sort	0	5.22036
MF317_A1_ATCAGGTGTTAGCGGA-1	-18.255	-15.9469	-20.7912	-4.22798	29.9361	34.4587	34	NO	Neutrophil sort	0	5.38907
MF317_A1_TGAATGCTCAATCCGA-1	-19.92	-8.09286	-20.7596	-4.22112	29.9685	34.496	34	NO	Neutrophil sort	0	5.32301
MF317_A1_GACGTTATCTCCCAAC-1	-20.5368	-5.18457	-20.7463	-4.21825	29.9821	34.5116	34	NO	Neutrophil sort	0	5.56834
MF317_A1_GCAACATAGTTAGTGA-1	-20.0066	-7.57082	-20.7355	-4.2159	29.9932	34.5243	34	NO	Neutrophil sort	0	5.23644
MF317_A1_CAACAACAGGCAGCTA-1	-20.9181	-3.36963	-20.7343	-4.21562	29.9945	34.5258	34	NO	Neutrophil sort	0	5.43372
MF317_A1_CCCGGAATCCCGGTAG-1	-20.9142	-3.36671	-20.73	-4.21469	29.9988	34.5309	34	NO	Neutrophil sort	0	5.78996
MF317_A2_TCATCATGTTCAACGT-1	-19.0911	-11.7412	-20.7266	-4.21396	30.0023	34.5348	34	WKM	all kidney marrow	0	5.23644
MF317_A1_TATGTTCAGAGGGCGA-1	-21.3477	-1.32639	-20.7201	-4.21254	30.009	34.5425	34	NO	Neutrophil sort	0	5.65249
MF317_A1_AATCGACTCATTTGTC-1	-20.8188	-3.74606	-20.7175	-4.21198	30.0116	34.5455	34	NO	Neutrophil sort	0	5.0626
MF317_A2_ACGTTCCGTACTCGCG-1	-20.5046	-5.09559	-20.6979	-4.20772	30.0316	34.5686	34	WKM	all kidney marrow	0	5.48064
MF317_A1_AGTAGCTGTGGGAGAG-1	-20.0914	-6.98336	-20.696	-4.20729	30.0337	34.5709	34	NO	Neutrophil sort	0	5.42495
MF317_A1_GCGTTTCAGACGACTG-1	-17.6534	-18.1617	-20.6925	-4.20653	30.0372	34.575	34	NO	Neutrophil sort	0.693147	5.21494
MF317_A1_ACGGTCGAGGATTTGA-1	-20.9139	-3.17775	-20.69	-4.20598	30.0398	34.578	34	NO	Neutrophil sort	0	5.50533
MF317_A2_CATGGATTCCTTATGT-1	-21.2374	-1.68309	-20.6876	-4.20547	30.0422	34.5808	34	WKM	all kidney marrow	0	5.60212
MF317_A2_TCAGGGCTCTGTAAGC-1	-18.6964	-13.3218	-20.6837	-4.20461	30.0463	34.5854	34	WKM	all kidney marrow	1.09861	5.20949
MF317_A1_CAGGCCAAGGTCCCTG-1	-21.5833	-0.0378925	-20.6749	-4.2027	30.0552	34.5957	34	NO	Neutrophil sort	0	5.3033
MF317_A1_GACATCACATGAAAGT-1	-21.6264	0.206893	-20.6642	-4.20037	30.0661	34.6083	34	NO	Neutrophil sort	0	5.54518
MF317_A2_AGTAGCTCAGAAGCTG-1	-21.6672	0.424539	-20.6575	-4.1989	30.073	34.6162	34	WKM	all kidney marrow	0	5.6058
MF317_A1_GAGGGTACACGCAGTC-1	-21.4427	-0.600158	-20.6568	-4.19875	30.0737	34.6171	34	NO	Neutrophil sort	0	5.39363
MF317_A1_TAGACTGGTCTTACTT-1	-18.4753	-14.1784	-20.6548	-4.19831	30.0758	34.6194	34	NO	Neutrophil sort	0	5.34233
MF317_A1_GTTGTGAGTCTTGCGG-1	-21.8851	1.44801	-20.6516	-4.19761	30.0791	34.6232	34	NO	Neutrophil sort	0	5.57215
MF317_A1_CAACGATTCAGTCACA-1	-22.3246	3.47083	-20.6483	-4.1969	30.0824	34.627	34	NO	Neutrophil sort	0	5.4161
MF317_A1_TACGGGCGTTCTTGCC-1	-21.5982	0.197022	-20.6381	-4.19466	30.0929	34.6391	34	NO	Neutrophil sort	0	5.55296
MF317_A2_GTAGGAGCACACCTTC-1	-21.8585	1.39423	-20.6368	-4.19438	30.0942	34.6406	34	WKM	all kidney marrow	0	5.5835
MF317_A2_ACCTGAAAGAGAGCAA-1	-18.8634	-12.2337	-20.6235	-4.19147	30.1078	34.6563	34	WKM	all kidney marrow	0	5.34233
MF317_A1_TCATATCAGAGATTCA-1	-21.6084	0.313324	-20.6225	-4.19125	30.1088	34.6574	34	NO	Neutrophil sort	0	5.55683
MF317_A2_AGTCAACAGCTGAAAT-1	-21.4027	-0.54427	-20.6041	-4.18723	30.1277	34.6791	34	WKM	all kidney marrow	0	5.32788
MF317_A1_GTGATGTCAGTGCCTG-1	-21.5545	0.210427	-20.5905	-4.18423	30.1416	34.6952	34	NO	Neutrophil sort	0	5.53733
MF317_A1_CGTGCTTGTACGTTCA-1	-17.5313	-18.1233	-20.589	-4.18391	30.1431	34.6969	34	NO	Neutrophil sort	0	4.91265
MF317_A2_CTATCCGAGTAGCAAT-1	-18.3971	-14.0903	-20.5735	-4.18051	30.159	34.7152	34	WKM	all kidney marrow	0	5.44674
MF317_A1_GCACATAGTGACACAG-1	-20.6086	-3.91664	-20.5516	-4.17569	30.1814	34.741	34	NO	Neutrophil sort	0	5.40717
MF317_A2_ATCATTCAGGTAGATT-1	-21.1796	-1.26645	-20.5396	-4.17304	30.1937	34.7552	34	WKM	all kidney marrow	0	5.70378
MF317_A1_GACATCATCACTCTTA-1	-22.009	2.52322	-20.5338	-4.17177	30.1997	34.762	34	NO	Neutrophil sort	0	5.60212
MF317_A2_CATCGGGAGCTCGAAG-1	-20.2128	-5.62375	-20.5328	-4.17156	30.2007	34.7632	34	WKM	all kidney marrow	0	5.47646
MF317_A1_AGGATCTAGCTTAGTC-1	-16.91	-20.5924	-20.5285	-4.17061	30.2051	34.7682	34	NO	Neutrophil sort	0	4.29046
MF317_A2_TGAACGTTCGTAGTGT-1	-18.3066	-14.2182	-20.5218	-4.16914	30.2119	34.7761	34	WKM	all kidney marrow	0	5.58725
MF317_A1_AACGGGATCCTTCTAA-1	-21.2972	-0.629339	-20.5169	-4.16804	30.217	34.7819	34	NO	Neutrophil sort	0	5.03044
MF317_A1_GGTTAACGTTCTGACA-1	-21.3042	-0.579315	-20.513	-4.16719	30.221	34.7865	34	NO	Neutrophil sort	0	5.87212
MF317_A1_CTCCTTTGTGAAGCTG-1	-19.6825	-7.90865	-20.5083	-4.16616	30.2257	34.792	34	NO	Neutrophil sort	0	5.20401
MF317_A1_CGGAACCAGCCATTGT-1	-21.6424	0.978602	-20.5072	-4.16591	30.2269	34.7934	34	NO	Neutrophil sort	0	5.45532
MF317_A2_TGTTTGTAGCCATCCG-1	-20.6448	-3.49364	-20.4969	-4.16363	30.2375	34.8055	34	WKM	all kidney marrow	0	5.84932
MF317_A1_ATTTCACGTTTGTTCT-1	-21.182	-1.05847	-20.4964	-4.16352	30.238	34.8061	34	NO	Neutrophil sort	0	5.97381
MF317_A1_CTATAGGAGGTAACTA-1	-19.3518	-9.3209	-20.4914	-4.16243	30.243	34.8119	34	NO	Neutrophil sort	0	5.43808
MF317_A1_GGTGTTACAAGCGCTC-1	-21.2532	-0.650995	-20.4777	-4.1594	30.2571	34.8281	34	NO	Neutrophil sort	0	5.53339
MF317_A2_GGTAACTGTGACTCGC-1	-17.9412	-15.6013	-20.4731	-4.15838	30.2618	34.8335	34	WKM	all kidney marrow	0	5.93225
MF317_A1_ACAGGGAGTTTGTTGG-1	-20.8757	-2.29811	-20.4645	-4.15647	30.2706	34.8437	34	NO	Neutrophil sort	0	5.59471
MF317_A1_GGTTAACTCCAACCAA-1	-18.7169	-12.0453	-20.4627	-4.15608	30.2724	34.8458	34	NO	Neutrophil sort	0	5.17048
MF317_A2_CTATCTAAGGTGCTGA-1	-21.3644	-0.0772701	-20.4618	-4.15588	30.2734	34.8469	34	WKM	all kidney marrow	0	5.90263
MF317_A1_GAGGGTAGTCGTCTCT-1	-20.3835	-4.50318	-20.4605	-4.15558	30.2748	34.8485	34	NO	Neutrophil sort	0	5.33754
MF317_A2_TGAGGAGCATGACTGT-1	-18.0177	-15.1523	-20.4535	-4.15403	30.2819	34.8567	34	WKM	all kidney marrow	0	5.44242
MF317_A1_ATTCACTAGTCGCGAA-1	-19.6954	-7.55294	-20.4488	-4.15299	30.2867	34.8622	34	NO	Neutrophil sort	0	5.273
MF317_A1_CGGAATTGTGCATGTT-1	-20.9612	-1.79341	-20.4387	-4.15075	30.2971	34.8741	34	NO	Neutrophil sort	0	5.61677
MF317_A2_TTACTGTTCTCAGTCC-1	-21.4827	0.559639	-20.4385	-4.15071	30.2973	34.8743	34	WKM	all kidney marrow	0	5.04986
MF317_A2_CCTCAACCAGACCAAG-1	-21.334	-0.0442201	-20.4236	-4.1474	30.3125	34.8919	34	WKM	all kidney marrow	0	5.49306
MF317_A1_GACCCAGTCGTTGCCT-1	-20.5319	-3.63731	-20.4189	-4.14636	30.3174	34.8975	34	NO	Neutrophil sort	0	5.46806
MF317_A1_TGAATCGCACACACTA-1	-20.138	-5.23551	-20.3821	-4.13818	30.3551	34.9409	34	NO	Neutrophil sort	0	5.21494
MF317_A1_CCACCATTCTCCCAAC-1	-19.4287	-8.39654	-20.3762	-4.13687	30.3611	34.9478	34	NO	Neutrophil sort	0	5.45959
MF317_A1_TCAGTTTCACACCTTC-1	-21.1785	-0.519927	-20.3741	-4.13641	30.3632	34.9503	34	NO	Neutrophil sort	0	5.1299
MF317_A1_GTCGTTCAGTGCAACG-1	-21.32	0.157406	-20.3638	-4.13412	30.3737	34.9624	35	NO	Neutrophil sort	0	5.61677
MF317_A1_ACTTTGTCAAGTCATC-1	-21.4458	0.724498	-20.3634	-4.13401	30.3742	34.9629	35	INT	Neutrophil sort	0	5.67675
MF317_A1_CATGGTATCGCTTAAG-1	-19.7703	-6.7712	-20.3585	-4.13293	30.3792	34.9687	35	NO	Neutrophil sort	0	5.48894
MF317_A2_CGGGCATGTCTTCAAG-1	-21.1481	-0.55767	-20.3513	-4.13132	30.3866	34.9772	35	WKM	all kidney marrow	0	5.63121
MF317_A2_GATGAGGTCCGTACGG-1	-21.1468	-0.56063	-20.3507	-4.13119	30.3872	34.9779	35	WKM	all kidney marrow	0	5.65249
MF317_A1_TCGCTCACAGGTGAGT-1	-19.39	-8.41189	-20.3455	-4.13003	30.3925	34.984	35	NO	Neutrophil sort	0	5.61313
MF317_A1_ATTTACCAGTGGATTA-1	-21.0993	-0.743416	-20.3437	-4.12962	30.3944	34.9862	35	NO	Neutrophil sort	0	5.35659
MF317_A1_GTGGAAGGTGTTAAAG-1	-21.3801	0.604363	-20.3236	-4.12513	30.415	35.0099	35	NO	Neutrophil sort	0	5.6058
MF317_A1_TACTTCAGTGAGTTTC-1	-20.3914	-3.74562	-20.3073	-4.1215	30.4317	35.0291	35	NO	Neutrophil sort	0	5.80513
MF317_A1_GATCAGTTCCATCTGC-1	-20.6026	-2.7603	-20.2986	-4.11956	30.4406	35.0393	35	NO	Neutrophil sort	0	5.88332
MF317_A1_TTCAATCGTTTGGCTA-1	-19.6315	-7.05532	-20.2894	-4.1175	30.45	35.0502	35	NO	Neutrophil sort	0	5.83481
MF317_A1_TGGCGTGTCACGGTCG-1	-19.498	-7.64886	-20.2889	-4.11738	30.4505	35.0508	35	NO	Neutrophil sort	0	5.15906
MF317_A1_CCTCCAAAGGTATAGT-1	-21.3635	0.684837	-20.288	-4.11717	30.4515	35.0519	35	NO	Neutrophil sort	0	5.35659
MF317_A2_TATCCTAAGCGTGTTT-1	-18.9145	-10.1584	-20.2705	-4.11325	30.4694	35.0725	35	WKM	all kidney marrow	0	5.55296
MF317_A2_TTGAGTGGTTTAGTCG-1	-18.6505	-11.3237	-20.268	-4.11269	30.472	35.0754	35	WKM	all kidney marrow	0	5.0814
MF317_A1_AGTTCGATCCTTCTAA-1	-21.0395	-0.635556	-20.2599	-4.11088	30.4802	35.085	35	NO	Neutrophil sort	0	6.10702
MF317_A1_TAACACGGTGTTGCCG-1	-16.3832	-21.3644	-20.2555	-4.1099	30.4847	35.0901	35	INT	Neutrophil sort	1.38629	4.81218
MF317_A2_CCATAAGAGATGGTAT-1	-17.1875	-17.7583	-20.2521	-4.10912	30.4883	35.0942	35	WKM	all kidney marrow	0	5.0876
MF317_A1_CCATCACAGATAGCAT-1	-20.3286	-3.75115	-20.2484	-4.1083	30.492	35.0985	35	NO	Neutrophil sort	0	5.34233
MF317_A2_CGGGTCAGTCGGTGAA-1	-20.1345	-4.61404	-20.2481	-4.10824	30.4923	35.0988	35	WKM	all kidney marrow	0	5.8944
MF317_A2_TGGGCGTAGCTGACCC-1	-20.7916	-1.68045	-20.2464	-4.10785	30.4941	35.1009	35	WKM	all kidney marrow	0	5.95584
MF317_A1_CTGATCCAGCAGATAT-1	-18.0786	-13.7554	-20.2456	-4.10766	30.4949	35.1019	35	NO	Neutrophil sort	0	5.39363
MF317_A1_GTCAAACAGTCATCGT-1	-21.5422	1.67976	-20.2424	-4.10696	30.4981	35.1056	35	NO	Neutrophil sort	0	5.65599
MF317_A1_GTTCTATCAAGTTGGG-1	-20.4782	-3.01972	-20.2342	-4.1051	30.5066	35.1153	35	NO	Neutrophil sort	0	5.52545
MF317_A1_CAGCAATCAAGTCCAT-1	-21.2271	0.433366	-20.207	-4.09898	30.5345	35.1474	35	NO	Neutrophil sort	0	5.10595
MF317_A2_CTGGACGAGCCTCAAT-1	-20.1001	-4.55334	-20.2027	-4.09802	30.5389	35.1525	35	WKM	all kidney marrow	0	5.4848
MF317_A1_TGTTACTCATTCAGGT-1	-18.2064	-12.9395	-20.1987	-4.09713	30.5429	35.1571	35	NO	Neutrophil sort	0	4.97673
MF317_A1_AATGACCTCCGGACGT-1	-19.6294	-6.59227	-20.1923	-4.09568	30.5495	35.1647	35	NO	Neutrophil sort	0	5.20949
MF317_A1_AGGATCTGTCCACACG-1	-20.1044	-4.40947	-20.1761	-4.09202	30.5662	35.1839	35	NO	Neutrophil sort	0	5.34711
MF317_A1_TCCGATCAGCAGTAAT-1	-20.2402	-3.80332	-20.1751	-4.09179	30.5672	35.1851	35	NO	Neutrophil sort	0	5.56834
MF317_A1_CAATACGTCGCTTTAT-1	-22.183	4.80562	-20.1748	-4.09174	30.5674	35.1853	35	NO	Neutrophil sort	0	5.40268
MF317_A2_AGTGCCGCAAATCCCA-1	-21.1811	0.392549	-20.1692	-4.09047	30.5732	35.1919	35	WKM	all kidney marrow	0	5.69373
MF317_A2_CGTGATAGTCTGCATA-1	-21.0041	-0.370237	-20.1642	-4.08934	30.5783	35.1979	35	WKM	all kidney marrow	0	5.8999
MF317_A2_GACTTCCGTCTCTCAC-1	-21.2046	0.574939	-20.1512	-4.0864	30.5916	35.2132	35	WKM	all kidney marrow	0	5.59099
MF317_A1_CTGTGAAGTGCCTAAT-1	-21.1711	0.456274	-20.1443	-4.08484	30.5987	35.2213	35	INT	Neutrophil sort	0	5.75574
MF317_A1_TTTACTGGTCTCCCTA-1	-18.637	-10.7325	-20.1409	-4.08407	30.6022	35.2254	35	NO	Neutrophil sort	0	5.01728
MF317_A1_CAAGGGAAGAAGGATG-1	-21.3395	1.22421	-20.1389	-4.08361	30.6043	35.2278	35	NO	Neutrophil sort	0	5.26786
MF317_A1_TTTATGCTCTTTGGAG-1	-18.108	-13.0351	-20.1343	-4.08257	30.609	35.2332	35	NO	Neutrophil sort	0	4.99043
MF317_A2_TGGGAAGAGTAAGGGA-1	-21.3676	1.43448	-20.1188	-4.07908	30.6248	35.2514	35	WKM	all kidney marrow	0	5.63479
MF317_A2_TACCGAACAGCTTTGA-1	-21.2735	1.07016	-20.1071	-4.07641	30.6369	35.2653	35	WKM	all kidney marrow	0	5.34233
MF317_A1_GAGCTGCCACCTCAGG-1	-21.2802	1.13512	-20.0988	-4.07453	30.6454	35.2751	35	NO	Neutrophil sort	0	5.37528
MF317_A2_GCGGAAACATGTTCGA-1	-20.837	-0.756672	-20.0847	-4.07133	30.6599	35.2917	35	WKM	all kidney marrow	0	5.93225
MF317_A2_GAGACTTGTGATAGAT-1	-21.1784	0.802679	-20.0719	-4.06842	30.673	35.3069	35	WKM	all kidney marrow	0	5.2575
MF317_A2_GAACTGTCACCCAATA-1	-20.5002	-2.11091	-20.0559	-4.06478	30.6894	35.3257	35	WKM	all kidney marrow	0	5.98896
MF317_A2_GCGAGAACATCCTAAG-1	-20.6743	-1.32975	-20.0525	-4.06402	30.6929	35.3297	35	WKM	all kidney marrow	0	5.78996
MF317_A1_TACAGGTCATGGAACG-1	-20.8542	-0.51891	-20.0476	-4.06291	30.6979	35.3355	35	NO	Neutrophil sort	0	5.17615
MF317_A1_ATCTCTAGTTAGGGAC-1	-18.7345	-9.65591	-20.0114	-4.05465	30.735	35.3782	35	NO	Neutrophil sort	0	5.12396
MF317_A1_TTCTAGTGTAGTTAGA-1	-21.1269	0.878097	-20.0029	-4.05271	30.7437	35.3883	35	NO	Neutrophil sort	0	5.80212
MF317_A2_GTATTGGAGGTAGACC-1	-20.1483	-3.35118	-19.9887	-4.04948	30.7583	35.405	35	WKM	all kidney marrow	0	5.6204
MF317_A1_CTCTGGTGTAGTTCCA-1	-20.7262	-0.820281	-19.9885	-4.04942	30.7585	35.4053	35	NO	Neutrophil sort	0	5.66296
MF317_A1_AGACTCATCTTAGCAG-1	-20.0386	-3.74675	-19.9703	-4.04527	30.7772	35.4268	35	NO	Neutrophil sort	0	5.60212
MF317_A1_CATCAAGGTGTCTAAC-1	-17.3157	-15.5475	-19.9504	-4.04071	30.7976	35.4503	35	NO	Neutrophil sort	1.60944	4.54329
MF317_A2_GACGCTGTCGAGTCTA-1	-20.9762	0.439397	-19.9503	-4.0407	30.7977	35.4503	35	WKM	all kidney marrow	0	5.76519
MF317_A1_GCTTGGGCAGCCATTA-1	-20.9677	0.408524	-19.949	-4.04039	30.799	35.4519	35	NO	Neutrophil sort	0	5.66296
MF317_A1_TCGCAGGCAGCGTACC-1	-19.0244	-8.07525	-19.9483	-4.04023	30.7997	35.4527	35	NO	Neutrophil sort	0.693147	5.38907
MF317_A1_TGACAGTGTACCACGC-1	-19.3581	-6.58145	-19.941	-4.03855	30.8073	35.4614	35	NO	Neutrophil sort	0.693147	5.20401
MF317_A1_TTCAGGAGTAATACCC-1	-20.6188	-0.999908	-19.9225	-4.03432	30.8262	35.4832	35	NO	Neutrophil sort	0	5.68017
MF317_A1_ACTTTCAAGGTTGGTG-1	-20.866	0.0947952	-19.9188	-4.03347	30.83	35.4876	35	NO	Neutrophil sort	0	5.65948
MF317_A2_ACCTGTCTCAAGCCAT-1	-20.9923	0.669097	-19.913	-4.03213	30.836	35.4945	35	WKM	all kidney marrow	0	5.73334
MF317_A1_TACGTCCAGAAGTCCG-1	-18.9841	-8.02246	-19.9016	-4.02952	30.8476	35.5079	35	NO	Neutrophil sort	0	5.16479
MF317_A1_TTCATGTTCGCCGAGT-1	-17.2124	-15.7082	-19.8963	-4.02831	30.8531	35.5141	35	NO	Neutrophil sort	0	5.16479
MF317_A1_TACGTCCAGCACTAAA-1	-20.4738	-1.50024	-19.8931	-4.02756	30.8564	35.518	35	NO	Neutrophil sort	0	5.44242
MF317_A1_GTGCAGCCAAATGGAT-1	-20.7048	-0.493927	-19.8928	-4.0275	30.8566	35.5182	35	NO	Neutrophil sort	0	5.55296
MF317_A2_GCAGCTGGTCTGCCTT-1	-16.4266	-19.0993	-19.8902	-4.02689	30.8594	35.5214	35	WKM	all kidney marrow	0	5.20401
MF317_A1_TGCATCCAGACGTCGA-1	-19.4261	-6.04397	-19.8896	-4.02676	30.86	35.5221	35	NO	Neutrophil sort	0	5.1358
MF317_A1_TCATACTCATCGGAAG-1	-21.201	1.71854	-19.8799	-4.02453	30.8699	35.5335	35	NO	Neutrophil sort	0	5.70711
MF317_A1_TACTTGTCATAAGATG-1	-20.6428	-0.67197	-19.8714	-4.02257	30.8787	35.5436	35	NO	Neutrophil sort	0	6.10032
MF317_A1_TGTAAGCCAAGGGCAT-1	-20.9179	0.524538	-19.8711	-4.0225	30.879	35.5439	35	NO	Neutrophil sort	0	5.92158
MF317_A2_TCTTCCTTCTATACTC-1	-17.4909	-14.3475	-19.8685	-4.02191	30.8816	35.547	35	WKM	all kidney marrow	0	5.01064
MF317_A1_GTAGTACCACCACATA-1	-20.7232	-0.301759	-19.8666	-4.02146	30.8836	35.5493	35	NO	Neutrophil sort	0	5.31812
MF317_A1_GGTGTCGGTGACCGAA-1	-21.0463	1.10991	-19.8646	-4.02101	30.8856	35.5516	35	NO	Neutrophil sort	0	5.26786
MF317_A2_GGAGGTAAGTCCCAAT-1	-19.8828	-3.92853	-19.8617	-4.02033	30.8887	35.5551	35	WKM	all kidney marrow	0	5.92158
MF317_A1_CCGTGAGTCCGCAGTG-1	-20.9745	0.811434	-19.8614	-4.02027	30.8889	35.5554	35	NO	Neutrophil sort	0	5.74939
MF317_A1_ACGTACAGTAGTTACC-1	-20.7841	-0.0125203	-19.8609	-4.02016	30.8894	35.5559	35	NO	Neutrophil sort	0	5.42495
MF317_A1_ACATTTCGTGGTCCCA-1	-20.5289	-1.08765	-19.8535	-4.01844	30.8971	35.5648	35	NO	Neutrophil sort	0	5.35659
MF317_A1_TCCAGAAAGGCCTGAA-1	-20.6568	-0.52915	-19.8527	-4.01826	30.8979	35.5657	35	NO	Neutrophil sort	0	5.60947
MF317_A1_TCTCACGAGCCTGGAA-1	-18.7017	-8.96176	-19.8429	-4.016	30.9079	35.5773	35	INT	Neutrophil sort	0	5.04343
MF317_A1_GGGAAGTAGGCGAACT-1	-20.3345	-1.84555	-19.8342	-4.014	30.9168	35.5875	35	NO	Neutrophil sort	0	5.48064
MF317_A1_GTCAAGTAGTGGTTAA-1	-21.104	1.57085	-19.8151	-4.00959	30.9364	35.6101	35	NO	Neutrophil sort	0	5.826
MF317_A1_TTCCTCTCAGCTGAAG-1	-19.0071	-7.48883	-19.8117	-4.00879	30.94	35.6141	35	NO	Neutrophil sort	0	4.85981
MF317_A1_ACTTATCAGTGATAGT-1	-16.5211	-18.1976	-19.802	-4.00655	30.9499	35.6256	35	NO	Neutrophil sort	0	5.41165
MF317_A2_TCTAACTGTAATACCC-1	-16.9791	-16.1986	-19.798	-4.00564	30.9539	35.6302	35	WKM	all kidney marrow	0	5.03695
MF317_A1_CTGGTCTGTGTTACAC-1	-19.0761	-7.08078	-19.7883	-4.00339	30.9639	35.6417	35	NO	Neutrophil sort	0	5.04343
MF317_A1_CGTGCTTTCTCCATAT-1	-20.0512	-2.86561	-19.7878	-4.00328	30.9644	35.6423	35	NO	Neutrophil sort	0	5.79606
MF317_A1_GTTCCGTTCATTACGG-1	-19.0082	-7.32175	-19.7773	-4.00085	30.9752	35.6547	35	NO	Neutrophil sort	0	5.04343
MF317_A1_ATGACCAGTCTACAGT-1	-16.6912	-17.3018	-19.7737	-4.00002	30.9789	35.659	35	NO	Neutrophil sort	1.38629	3.66356
MF317_A1_TTTGGAGTCCGCATAA-1	-19.6671	-4.42985	-19.7671	-3.99848	30.9857	35.6668	35	NO	Neutrophil sort	0.693147	5.48894
MF317_A1_TCATCCGAGAAGCCAC-1	-18.1029	-11.149	-19.7611	-3.99709	30.9919	35.6739	35	NO	Neutrophil sort	0	5.01728
MF317_A1_GGGATGAGTGGTCTAT-1	-20.8261	0.596023	-19.7611	-3.99709	30.9919	35.6739	35	NO	Neutrophil sort	0	5.64545
MF317_A1_CCTATCGAGGTAACTA-1	-20.5655	-0.50156	-19.755	-3.99567	30.9982	35.6811	35	NO	Neutrophil sort	0	5.65948
MF317_A1_TGTTTGTTCGAACGCC-1	-20.5472	-0.518957	-19.7408	-3.99239	31.0127	35.6978	35	NO	Neutrophil sort	0	5.26786
MF317_A1_CGGAATTAGGATACCG-1	-19.427	-5.34128	-19.7402	-3.99224	31.0133	35.6986	35	NO	Neutrophil sort	0	5.57215
MF317_A1_CTCAAGATCATGGCCG-1	-20.2906	-1.61114	-19.7378	-3.99169	31.0157	35.7014	35	NO	Neutrophil sort	0	5.35186
MF317_A1_TCATATCCACCCTAGG-1	-21.4572	3.41388	-19.7376	-3.99164	31.016	35.7016	35	NO	Neutrophil sort	0	5.49306
MF317_A1_AATGGCTTCCGTGGCA-1	-21.6171	4.11428	-19.7346	-3.99094	31.0191	35.7052	35	NO	Neutrophil sort	0	5.65948
MF317_A1_GGAGCAAAGAGTCCGA-1	-20.1127	-2.33131	-19.7274	-3.98928	31.0264	35.7137	35	NO	Neutrophil sort	0	5.07517
MF317_A1_TTCCACGTCCTTATCA-1	-20.5951	-0.24684	-19.7255	-3.98883	31.0284	35.7159	35	NO	Neutrophil sort	0	5.38907
MF317_A1_TTAGGGTGTAATCAAG-1	-17.1863	-14.8408	-19.711	-3.98546	31.0433	35.7331	35	NO	Neutrophil sort	0	5.2832
MF317_A1_GAAGGGTGTCAAGTTC-1	-21.2483	2.6543	-19.7035	-3.98371	31.051	35.7419	35	NO	Neutrophil sort	0.693147	5.65948
MF317_A1_CGGGACTGTAATTGGA-1	-17.9905	-11.3359	-19.7016	-3.98327	31.053	35.7442	35	NO	Neutrophil sort	0	5.23111
MF317_A1_CAGGGCTAGAAACCAT-1	-21.1916	2.42805	-19.6993	-3.98273	31.0553	35.7469	35	NO	Neutrophil sort	0	5.58725
MF317_A2_CACCGTTCACACCAGC-1	-21.0603	1.86901	-19.6982	-3.98249	31.0564	35.7482	35	WKM	all kidney marrow	0	5.55683
MF317_A1_AGTGTTGTCATCTATC-1	-16.8151	-16.3441	-19.6941	-3.98152	31.0607	35.7531	35	NO	Neutrophil sort	0	5.04343
MF317_A2_CTCAGAATCCTGCCAT-1	-20.3463	-1.16754	-19.6911	-3.98083	31.0637	35.7566	35	WKM	all kidney marrow	0	5.24702
MF317_A1_GTCAGCGGTACGACAG-1	-17.8797	-11.724	-19.6843	-3.97925	31.0707	35.7646	35	NO	Neutrophil sort	0	4.8828
MF317_A1_GTGGCGTGTATACCCA-1	-20.3274	-1.2067	-19.6815	-3.9786	31.0735	35.7679	35	NO	Neutrophil sort	0	5.56452
MF317_A2_TCCTTCTCAGTACTAC-1	-20.3857	-0.949751	-19.6799	-3.9782	31.0753	35.7699	35	WKM	all kidney marrow	0	5.69709
MF317_A1_GAAACCTAGATCCTAC-1	-20.6806	0.337405	-19.6748	-3.97703	31.0805	35.7759	35	NO	Neutrophil sort	0	5.18739
MF317_A1_GGGATCCAGATACGAT-1	-20.1304	-2.01015	-19.672	-3.97637	31.0833	35.7792	35	NO	Neutrophil sort	0	5.32788
MF317_A2_CTCAGGGAGATGACCG-1	-20.8495	1.17405	-19.6486	-3.9709	31.1074	35.8069	35	WKM	all kidney marrow	0	5.69373
MF317_A2_CATCCACTCAACTACG-1	-19.8216	-3.18765	-19.6391	-3.96868	31.1172	35.8181	35	WKM	all kidney marrow	0	6.11147
MF317_A1_AGGATCTAGACCAGCA-1	-18.7876	-7.59987	-19.6363	-3.96804	31.12	35.8214	35	NO	Neutrophil sort	0.693147	5.2933
MF317_A1_AGGGTCCAGGTCACTT-1	-16.7516	-16.2927	-19.6318	-3.96699	31.1246	35.8267	35	NO	Neutrophil sort	0	4.96284
MF317_A1_CTGCCATCAGCTAACT-1	-20.117	-1.88675	-19.6309	-3.96678	31.1255	35.8277	35	NO	Neutrophil sort	0	5.54908
MF317_A1_TCAAGACAGGGAGAAT-1	-19.8177	-3.15414	-19.6278	-3.96605	31.1287	35.8314	35	NO	Neutrophil sort	0	5.14166
MF317_A1_TCGACCTCAACTTGCA-1	-20.2477	-1.31034	-19.6267	-3.96579	31.1299	35.8327	35	NO	Neutrophil sort	0	5.67332
MF317_A1_CGCATGGGTGTTGACT-1	-19.8795	-2.87913	-19.6254	-3.9655	31.1312	35.8342	35	NO	Neutrophil sort	0	5.30827
MF317_A1_AATGCCACAGGACTAG-1	-20.9178	1.57082	-19.6229	-3.96491	31.1337	35.8372	35	NO	Neutrophil sort	0	5.67675
MF317_A1_GTCAAACCACTATCGA-1	-20.7869	1.03726	-19.6168	-3.96349	31.14	35.8444	35	NO	Neutrophil sort	0	5.29832
MF317_A1_CTGCATCAGCTTGTTG-1	-20.6498	0.489507	-19.6079	-3.96141	31.1491	35.8549	35	NO	Neutrophil sort	0	5.77765
MF317_A1_CTAGGTAAGTGTACCT-1	-20.2331	-1.28195	-19.6058	-3.96091	31.1513	35.8574	35	NO	Neutrophil sort	0	5.11199
MF317_A2_ACTATCTAGTCGCCCA-1	-19.9136	-2.62678	-19.6014	-3.95986	31.1559	35.8627	35	WKM	all kidney marrow	0	5.73334
MF317_A1_GGTAGAGGTATCGCGC-1	-17.1974	-14.1248	-19.583	-3.95557	31.1747	35.8844	35	NO	Neutrophil sort	0	5.57215
MF317_A2_GTTACGAGTCTCACAA-1	-17.1879	-14.1026	-19.569	-3.95228	31.1891	35.9009	35	WKM	all kidney marrow	0	5.78383
MF317_A1_TGATCTTTCTGGTGGC-1	-20.1346	-1.53349	-19.5673	-3.95188	31.1909	35.903	35	NO	Neutrophil sort	0	5.37064
MF317_A1_ATCTCTAGTGGTCCCA-1	-20.042	-1.92339	-19.5662	-3.95161	31.192	35.9043	35	NO	Neutrophil sort	0	5.57973
MF317_A1_TACTGCCTCATGCAGT-1	-18.7896	-7.25679	-19.565	-3.95134	31.1932	35.9056	35	NO	Neutrophil sort	0	5.07517
MF317_A1_GAAGTAAAGATTCGCT-1	-14.0617	-27.3077	-19.5497	-3.94775	31.2089	35.9237	36	NO	Neutrophil sort	0	4.49981
MF317_A1_GGGTCACTCGAGCCAC-1	-18.8188	-7.05762	-19.5497	-3.94774	31.209	35.9238	36	NO	Neutrophil sort	0	5.72031
MF317_A1_ATGAGGGCATCCTGTC-1	-17.8397	-11.2123	-19.5471	-3.94713	31.2116	35.9268	36	NO	Neutrophil sort	0	5.3799
MF317_A1_ACTATTCCAGCCGTTG-1	-17.7868	-11.4331	-19.5462	-3.94692	31.2125	35.9279	36	NO	Neutrophil sort	0	5.31812
MF317_A1_TACATTCAGGCCCGTT-1	-20.4199	-0.158853	-19.5296	-3.94302	31.2296	35.9475	36	NO	Neutrophil sort	0	5.80513
MF317_A1_TGAATCGAGACGGTCA-1	-18.6416	-7.67513	-19.5209	-3.94096	31.2386	35.9579	36	NO	Neutrophil sort	0	5.22575
MF317_A2_AGGTCATGTATCGTTG-1	-20.0999	-1.41075	-19.5047	-3.93716	31.2552	35.977	36	WKM	all kidney marrow	0	5.16479
MF317_A2_AAGACAAGTAGTCTGT-1	-20.7619	1.45127	-19.492	-3.93415	31.2683	35.992	36	WKM	all kidney marrow	0	5.50126
MF317_A1_CTGAGCGCAGTGAGCA-1	-20.4412	0.0924126	-19.4917	-3.93408	31.2686	35.9924	36	NO	Neutrophil sort	0	5.45104
MF317_A1_TAGGGTTCAACCTATG-1	-19.788	-2.64823	-19.4849	-3.93249	31.2755	36.0004	36	NO	Neutrophil sort	0	5.54126
MF317_A2_GCGAGAAGTAGCACGA-1	-19.6362	-3.28086	-19.4826	-3.93194	31.2779	36.0031	36	WKM	all kidney marrow	0	5.59842
MF317_A2_CGAGAAGAGAGAGCCT-1	-20.5075	0.427628	-19.4789	-3.93106	31.2817	36.0075	36	WKM	all kidney marrow	0	5.18739
MF317_A1_TTGCATTAGCATACTC-1	-19.2258	-4.98708	-19.4753	-3.93022	31.2854	36.0118	36	NO	Neutrophil sort	0	5.35659
MF317_A2_TCTCTGGGTGGTCAAG-1	-18.9449	-6.17154	-19.4742	-3.92996	31.2865	36.0131	36	WKM	all kidney marrow	0	5.7869
MF317_A1_TGTGGCGCACTGCTTC-1	-18.9835	-6.00144	-19.4728	-3.92963	31.288	36.0147	36	NO	Neutrophil sort	0	5.40717
MF317_A1_ACTACGACACCTGCGA-1	-19.0792	-5.58448	-19.4702	-3.92902	31.2906	36.0178	36	NO	Neutrophil sort	0	5.15906
MF317_A1_TCAGTCCGTGTACAGG-1	-19.797	-2.54091	-19.4692	-3.92879	31.2916	36.0189	36	NO	Neutrophil sort	0	5.61677
MF317_A1_TGCTCGTCAAGTGGAC-1	-19.892	-2.08182	-19.4561	-3.92568	31.3051	36.0345	36	NO	Neutrophil sort	0	5.70044
MF317_A1_GCTTTCGGTGCGGCTT-1	-20.238	-0.609607	-19.4541	-3.92521	31.3072	36.0368	36	NO	Neutrophil sort	0	5.4848
MF317_A1_GAGCTGCGTCACCACG-1	-16.75	-15.3527	-19.4518	-3.92466	31.3095	36.0396	36	NO	Neutrophil sort	1.38629	4.30407
MF317_A2_CATGCCTAGCGACATG-1	-20.5983	0.963735	-19.4425	-3.92246	31.3191	36.0506	36	WKM	all kidney marrow	0	5.826
MF317_A1_CCCGGAAAGGCGTTGA-1	-20.5478	0.822506	-19.425	-3.91833	31.3371	36.0712	36	NO	Neutrophil sort	0	5.59471
MF317_A1_CTCAGGGTCTAGTTCT-1	-20.3444	-0.00896557	-19.4186	-3.9168	31.3437	36.0789	36	NO	Neutrophil sort	0	5.88332
MF317_A1_AACGGGACACAAGCAG-1	-18.946	-5.88076	-19.4119	-3.91523	31.3505	36.0867	36	NO	Neutrophil sort	0	5.3845
MF317_A2_CCACGTTTCTAGGCCG-1	-20.4677	0.543283	-19.4109	-3.91499	31.3515	36.0879	36	WKM	all kidney marrow	0	4.99721
MF317_A2_TTCTAGTTCAAGGTGG-1	-17.8455	-10.5043	-19.4076	-3.91421	31.3549	36.0918	36	WKM	all kidney marrow	0	5.10595
MF317_A1_TATATCCTCTTCGATT-1	-15.6014	-19.9548	-19.4056	-3.91373	31.357	36.0942	36	NO	Neutrophil sort	1.09861	3.97029
MF317_A1_GTCGTTCAGCCTCTTC-1	-19.0551	-5.38996	-19.4052	-3.91364	31.3574	36.0946	36	NO	Neutrophil sort	0	5.67332
MF317_A1_GCCGTGAAGATGGTAT-1	-20.0206	-1.29405	-19.3997	-3.91232	31.3631	36.1012	36	NO	Neutrophil sort	0	5.97635
MF317_A1_CAGGCCACAATACCCA-1	-18.125	-9.25369	-19.3929	-3.91073	31.37	36.1092	36	NO	Neutrophil sort	1.09861	5.48894
MF317_A1_AACGAAAGTAGTTACC-1	-19.6288	-2.91033	-19.3915	-3.91037	31.3715	36.1109	36	NO	Neutrophil sort	0	5.25227
MF317_A1_GATTTCTGTCCGACGT-1	-19.5813	-3.10835	-19.391	-3.91026	31.372	36.1115	36	NO	Neutrophil sort	0.693147	5.03695
MF317_A1_CACCGTTGTATGGGAC-1	-19.8415	-1.99223	-19.3864	-3.90918	31.3767	36.1169	36	NO	Neutrophil sort	0	5.45959
MF317_A1_TGTCCCACACTGGACC-1	-19.8199	-2.07221	-19.3839	-3.90859	31.3793	36.1198	36	NO	Neutrophil sort	0	5.8999
MF317_A1_CAGTTCCAGGTACCTT-1	-18.9117	-5.87402	-19.3788	-3.90736	31.3846	36.1259	36	NO	Neutrophil sort	0	5.47227
MF317_A1_ACTATTCGTAGCGTCC-1	-16.5328	-15.8675	-19.3743	-3.90631	31.3891	36.1312	36	NO	Neutrophil sort	0.693147	4.69135
MF317_A2_CCCGAAGCAAACCATC-1	-20.4283	0.549908	-19.3696	-3.90518	31.394	36.1368	36	WKM	all kidney marrow	0	5.50939
MF317_A1_AATGGAACACGCGCTA-1	-19.6601	-2.65294	-19.3627	-3.90354	31.4011	36.145	36	NO	Neutrophil sort	0	5.60212
MF317_A1_GAAACCTAGGTAGACC-1	-19.2704	-4.23091	-19.3491	-3.90031	31.4151	36.161	36	NO	Neutrophil sort	0	5.56834
MF317_A2_AAATGGATCCATACTT-1	-19.1801	-4.60668	-19.3482	-3.9001	31.416	36.162	36	WKM	all kidney marrow	0	5.55683
MF317_A1_TTGGGCGAGTGTGTTC-1	-19.383	-3.74484	-19.3462	-3.89961	31.4181	36.1645	36	NO	Neutrophil sort	0.693147	5.43372
MF317_A1_CCCATTGAGTGCCAGA-1	-20.4366	0.688189	-19.3447	-3.89927	31.4196	36.1662	36	INT	Neutrophil sort	0	5.81413
MF317_A1_CTTCCTTGTGCGAGTA-1	-20.3671	0.46305	-19.3288	-3.89548	31.4359	36.185	36	NO	Neutrophil sort	0	5.03044
MF317_A1_GTTTGGAAGACGAGCT-1	-22.1186	7.87154	-19.3121	-3.89149	31.4531	36.2048	36	NO	Neutrophil sort	0	5.11799
MF317_A1_TCGTGGGAGCTGGCCT-1	-19.3266	-3.76228	-19.2967	-3.88781	31.469	36.2231	36	NO	Neutrophil sort	0	5.22036
MF317_A1_GGAGATGAGGTAATCA-1	-18.8862	-5.46738	-19.2656	-3.8804	31.5009	36.2598	36	NO	Neutrophil sort	0	5.15329
MF317_A1_GATGAGGAGTCGGCAA-1	-19.6737	-2.10135	-19.2487	-3.87634	31.5183	36.2799	36	NO	Neutrophil sort	0	5.31321
MF317_A1_TCCGAAAGTTAGCGGA-1	-17.0741	-12.852	-19.2268	-3.87109	31.5408	36.3058	36	NO	Neutrophil sort	1.09861	4.91265
MF317_A1_AGTGTTGTCAGACCCG-1	-18.0577	-8.73735	-19.2243	-3.8705	31.5434	36.3087	36	NO	Neutrophil sort	1.09861	5.22036
MF317_A2_TCTGGCTGTTGGGTAG-1	-17.8048	-9.79095	-19.2239	-3.87039	31.5438	36.3092	36	WKM	all kidney marrow	0	5.64897
MF317_A1_TGCTGAATCCTTATCA-1	-20.6574	2.12202	-19.2212	-3.86976	31.5466	36.3124	36	NO	Neutrophil sort	0	5.41165
MF317_A1_TAAGCCAAGTGGATAT-1	-17.7067	-10.1797	-19.2197	-3.86939	31.5482	36.3142	36	NO	Neutrophil sort	0	5.26269
MF317_A1_TTTGACTGTTGTGGAG-1	-16.9514	-13.3282	-19.2197	-3.86939	31.5482	36.3142	36	NO	Neutrophil sort	0	5.51343
MF317_A1_AGCGCCAAGATTTGCC-1	-20.4448	1.25922	-19.2147	-3.86821	31.5532	36.32	36	NO	Neutrophil sort	0	5.18739
MF317_A1_ACTCTCGAGCAAATGT-1	-18.815	-5.46718	-19.1998	-3.86462	31.5686	36.3377	36	NO	Neutrophil sort	0	5.46383
MF317_A2_TCATTCACAGGGAGAG-1	-16.4008	-15.4966	-19.1949	-3.86344	31.5736	36.3435	36	WKM	all kidney marrow	0	5.2933
MF317_A2_CAGCAGCAGCTATCTG-1	-20.1194	-0.00526814	-19.1927	-3.86291	31.5759	36.3461	36	WKM	all kidney marrow	0	5.3845
MF317_A1_TATACCTAGACATAAC-1	-20.809	2.87697	-19.1897	-3.86219	31.579	36.3497	36	NO	Neutrophil sort	0	5.51343
MF317_A1_GTCCACTTCTCACTCG-1	-19.7312	-1.60846	-19.1897	-3.86219	31.579	36.3497	36	NO	Neutrophil sort	0	5.2575
MF317_A1_TATTGCTGTCCTCAGG-1	-19.7253	-1.63134	-19.1893	-3.86209	31.5794	36.3502	36	NO	Neutrophil sort	0	5.65249
MF317_A1_CGTGATATCTGCTTTA-1	-20.3365	0.935912	-19.1836	-3.86072	31.5853	36.3569	36	NO	Neutrophil sort	0	5.5835
MF317_A1_CCTATCGGTAGGGAGG-1	-14.9558	-21.3276	-19.1649	-3.85623	31.6045	36.379	36	NO	Neutrophil sort	1.38629	4.06044
MF317_A1_TTTGGAGAGTAGAATC-1	-18.3553	-7.09859	-19.138	-3.84974	31.6322	36.4109	36	NO	Neutrophil sort	0	5.57973
MF317_A2_AAGGAATTCGTCGGGT-1	-19.8573	-0.84621	-19.1339	-3.84876	31.6364	36.4157	36	WKM	all kidney marrow	0	5.23644
MF317_A1_TTTGTTGTCACCATGA-1	-19.9221	-0.576051	-19.1337	-3.84871	31.6366	36.416	36	NO	Neutrophil sort	0	5.26269
MF317_A1_CACTGAATCGGAATTC-1	-20.4286	1.55196	-19.1279	-3.84731	31.6426	36.4229	36	NO	Neutrophil sort	0	5.67332
MF317_A1_AACCACAAGACCATGG-1	-14.6307	-22.4654	-19.1227	-3.84605	31.6479	36.4291	36	NO	Neutrophil sort	0.693147	4.56435
MF317_A1_TGAGCATAGCATTTGC-1	-19.6506	-1.6152	-19.1127	-3.84365	31.6582	36.4409	36	NO	Neutrophil sort	0	5.40717
MF317_A1_CATCGTCTCGTCTAAG-1	-18.8602	-4.85499	-19.1048	-3.84173	31.6663	36.4503	36	NO	Neutrophil sort	0	5.39816
MF317_A2_AGAACCTCAACCCTCT-1	-17.856	-9.01448	-19.1047	-3.84171	31.6664	36.4503	36	WKM	all kidney marrow	0	5.29832
MF317_A1_TTTACTGGTCCACAGC-1	-20.5776	2.26122	-19.1036	-3.84145	31.6676	36.4516	36	NO	Neutrophil sort	0	5.49306
MF317_A1_CTGTACCAGAGCTTTC-1	-19.9523	-0.31943	-19.1015	-3.84094	31.6697	36.4541	36	NO	Neutrophil sort	0	5.67332
MF317_A1_TCGCACTTCTCGTCGT-1	-18.73	-5.36656	-19.0988	-3.84029	31.6725	36.4573	36	NO	Neutrophil sort	0	5.97126
MF317_A1_ACTATGGAGAGCCATG-1	-19.1589	-3.58284	-19.0969	-3.83982	31.6745	36.4596	36	NO	Neutrophil sort	0	5.826
MF317_A1_AAGACAAGTTAAGCAA-1	-17.3131	-11.2105	-19.0946	-3.83928	31.6768	36.4623	36	NO	Neutrophil sort	0	5.0689
MF317_A2_GCTTCACGTCGAAGCA-1	-20.0883	0.291926	-19.0898	-3.83813	31.6817	36.4679	36	WKM	all kidney marrow	0	6.05444
MF317_A1_TGCATGAGTCAGGTGA-1	-19.7254	-1.2018	-19.0881	-3.83771	31.6835	36.47	36	NO	Neutrophil sort	0	5.52545
MF317_A1_ATTTCTGGTCTATGAC-1	-19.5335	-1.99452	-19.0879	-3.83766	31.6837	36.4702	36	NO	Neutrophil sort	0	5.64545
MF317_A1_CACGGGTCAGTAACAA-1	-19.8325	-0.739221	-19.0834	-3.83658	31.6883	36.4755	36	NO	Neutrophil sort	0	4.96284
MF317_A2_GGGTCTGCAGTAGAAT-1	-16.9476	-12.6624	-19.0821	-3.83626	31.6896	36.4771	36	WKM	all kidney marrow	0	5.32301
MF317_A2_CGAGTTACACGCGCTA-1	-20.2259	0.916972	-19.0761	-3.83482	31.6958	36.4841	36	WKM	all kidney marrow	0	5.42053
MF317_A2_GATGGAGTCATTCGGA-1	-19.6585	-1.41323	-19.0728	-3.834	31.6992	36.4881	36	WKM	all kidney marrow	0	5.95584
MF317_A1_TTTCCTCTCGTGAGAG-1	-18.1866	-7.47698	-19.0686	-3.833	31.7035	36.493	36	NO	Neutrophil sort	0	5.02388
MF317_A2_AGTGCCGCATCTAGAC-1	-15.5507	-18.3499	-19.0651	-3.83214	31.7071	36.4972	36	WKM	all kidney marrow	0	4.64439
MF317_A1_GAAACCTAGTACAGCG-1	-19.8683	-0.400706	-19.038	-3.82557	31.735	36.5293	36	NO	Neutrophil sort	0	5.56068
MF317_A1_CCGCAAGCAGATACTC-1	-19.7016	-1.07914	-19.0359	-3.82507	31.7372	36.5318	36	NO	Neutrophil sort	0	5.21494
MF317_A2_GTAATCGCAGGGTCTC-1	-18.5591	-5.78795	-19.035	-3.82486	31.7381	36.5328	36	WKM	all kidney marrow	0	5.51343
MF317_A1_CGCATAATCATCAGTG-1	-19.9355	-0.0643898	-19.0235	-3.82207	31.7499	36.5465	36	NO	Neutrophil sort	0	5.09987
MF317_A1_TAAGTCGAGACTCCGC-1	-16.9424	-12.3551	-19.0153	-3.82006	31.7584	36.5562	36	NO	Neutrophil sort	0	4.62497
MF317_A1_ATGGATCCACGCCAGT-1	-19.4423	-2.05122	-19.0128	-3.81946	31.7609	36.5592	36	NO	Neutrophil sort	0	5.54126
MF317_A2_GAGCTGCGTTCGGTTA-1	-19.8288	-0.454663	-19.0116	-3.81918	31.7622	36.5605	36	WKM	all kidney marrow	0	5.74939
MF317_A2_AGCGATTCAGCTTTCC-1	-19.6898	-1.00885	-19.0075	-3.81817	31.7664	36.5655	36	WKM	all kidney marrow	0	5.47227
MF317_A1_GCAACCGGTTTCCAAG-1	-19.2186	-2.92814	-19.0026	-3.81699	31.7714	36.5712	36	NO	Neutrophil sort	0	5.34233
MF317_A1_TATTCCATCGGTCTAA-1	-20.1438	0.926907	-18.9909	-3.81414	31.7835	36.5851	36	NO	Neutrophil sort	0	5.77144
MF317_A1_GACTCTCGTTACAGCT-1	-20.1196	0.830345	-18.9902	-3.81396	31.7843	36.586	36	NO	Neutrophil sort	0	5.2832
MF317_A1_TTTCATGGTCATGGCC-1	-20.635	2.95149	-18.9896	-3.81383	31.7848	36.5866	36	NO	Neutrophil sort	0	5.37064
MF317_A2_TTGTGTTTCCGAGAAG-1	-20.084	0.729888	-18.979	-3.81125	31.7957	36.5992	36	WKM	all kidney marrow	0	5.81413
MF317_A1_GCCCGAAGTTAGGCCC-1	-18.3437	-6.37312	-18.9682	-3.80861	31.8069	36.612	36	NO	Neutrophil sort	0	5.33272
MF317_A2_AATGACCTCGCTTGAA-1	-20.0294	0.55863	-18.9661	-3.80811	31.809	36.6144	36	WKM	all kidney marrow	0	5.72031
MF317_A1_TCTTGCGTCGGAACTT-1	-19.4845	-1.65414	-18.96	-3.80661	31.8153	36.6217	36	NO	Neutrophil sort	0	5.91889
MF317_A1_GGTGTCGTCCATCACC-1	-16.8392	-12.4807	-18.9532	-3.80496	31.8223	36.6298	36	NO	Neutrophil sort	0	4.89035
MF317_A1_GATCACAAGTGGTTGG-1	-19.069	-3.32032	-18.9509	-3.80441	31.8246	36.6324	36	NO	Neutrophil sort	0	5.57215
MF317_A1_AGCGCCAGTCTCCCTA-1	-17.525	-9.56284	-18.9312	-3.7996	31.8449	36.6558	36	NO	Neutrophil sort	0	5.1358
MF317_A2_CTACTATGTCATCACA-1	-19.7463	-0.441842	-18.9269	-3.79853	31.8494	36.661	36	WKM	all kidney marrow	0	5.54518
MF317_A1_ACGATGTCAGTAGAGC-1	-19.5443	-1.20431	-18.9115	-3.79479	31.8652	36.6792	36	NO	Neutrophil sort	0	5.11199
MF317_A1_CAGATACAGACATACA-1	-20.0268	0.782881	-18.9083	-3.794	31.8685	36.683	36	NO	Neutrophil sort	0	5.33754
MF317_A1_CTACGGGAGATTGTGA-1	-18.8519	-3.98666	-18.8996	-3.79187	31.8775	36.6933	36	NO	Neutrophil sort	0	5.2933
MF317_A1_TCATTGTAGCTAATCC-1	-15.8942	-16.0783	-18.899	-3.79172	31.8781	36.694	36	NO	Neutrophil sort	1.09861	5.26269
MF317_A1_TTGTTTGAGCTCGTGC-1	-18.7445	-4.33294	-18.8782	-3.78664	31.8995	36.7186	36	NO	Neutrophil sort	0	5.52943
MF317_A2_GACCCAGGTTGGTAGG-1	-19.9259	0.495645	-18.8778	-3.78653	31.9	36.7192	36	WKM	all kidney marrow	0	5.56452
MF317_A1_ATCGATGAGTCTGTAC-1	-19.2082	-2.41336	-18.8723	-3.78519	31.9056	36.7257	36	NO	Neutrophil sort	0	5.23111
MF317_A2_GGGTTTAAGGTCGACA-1	-16.6028	-13.0253	-18.8667	-3.78382	31.9113	36.7323	36	WKM	all kidney marrow	0	5.60947
MF317_A1_TTTCGATTCTCAGAAC-1	-17.1163	-10.8887	-18.8583	-3.78177	31.92	36.7422	36	NO	Neutrophil sort	0	5.09375
MF317_A1_AGCGTATCAAATGCTC-1	-19.9497	0.685798	-18.8549	-3.78092	31.9235	36.7463	36	NO	Neutrophil sort	0	5.26786
MF317_A1_CAGTGCGTCCACCTGT-1	-19.0642	-2.90874	-18.8507	-3.77989	31.9279	36.7513	36	NO	Neutrophil sort	0	5.17048
MF317_A1_GTCTACCTCGGTGAAG-1	-16.2067	-14.5509	-18.8485	-3.77936	31.9301	36.7539	36	NO	Neutrophil sort	0	5.04986
MF317_A2_AGTGACTTCCGCGGAT-1	-19.9588	0.751712	-18.8476	-3.77914	31.931	36.7549	36	WKM	all kidney marrow	0	5.96615
MF317_A1_GGAATCTCATAGCACT-1	-17.6319	-8.67732	-18.8349	-3.77603	31.9441	36.7699	36	NO	Neutrophil sort	0	5.16479
MF317_A2_GGGACTCTCAAGAGTA-1	-16.5072	-13.2321	-18.8293	-3.77465	31.9498	36.7766	36	WKM	all kidney marrow	0	5.3845
MF317_A1_ATTCGTTTCAGCTCTC-1	-19.2912	-1.86166	-18.8219	-3.77284	31.9575	36.7853	36	NO	Neutrophil sort	0	5.2832
MF317_A2_TCCGTGTTCCACTAGA-1	-19.2717	-1.92703	-18.8184	-3.77198	31.9611	36.7895	36	WKM	all kidney marrow	0	5.93225
MF317_A1_TCAAGCAGTTTCGATG-1	-18.8411	-3.66946	-18.816	-3.77139	31.9635	36.7923	36	NO	Neutrophil sort	0	5.2575
MF317_A1_CCAAGCGCACAGCTGC-1	-18.3091	-5.81837	-18.8123	-3.77048	31.9674	36.7967	36	NO	Neutrophil sort	0	5.0626
MF317_A1_ATTGTTCGTGTTGAGG-1	-19.5792	-0.618919	-18.8049	-3.76865	31.975	36.8055	36	NO	Neutrophil sort	0	5.92158
MF317_A2_CCGGACACACGACAGA-1	-18.7222	-4.04086	-18.7901	-3.76503	31.9902	36.823	36	WKM	all kidney marrow	0	5.84354
MF317_A1_GATCAGTGTACAAACA-1	-19.5244	-0.748165	-18.7823	-3.7631	31.9982	36.8323	36	NO	Neutrophil sort	0	5.64545
MF317_A1_GATCAGTAGCGAAACC-1	-19.7891	0.356271	-18.775	-3.76131	32.0057	36.8409	36	NO	Neutrophil sort	0	5.46383
MF317_A2_TGGGAAGAGCGGATCA-1	-18.6675	-4.19423	-18.7742	-3.76111	32.0066	36.8419	36	WKM	all kidney marrow	0	5.98645
MF317_A1_ATTCCCGAGGAGAATG-1	-18.3502	-5.45831	-18.7687	-3.75975	32.0123	36.8484	36	NO	Neutrophil sort	0	5.03044
MF317_A1_CGAATTGAGAACTGAT-1	-20.9996	5.31015	-18.765	-3.75884	32.0161	36.8528	36	NO	Neutrophil sort	0	5.19296
MF317_A2_GGACGTCTCCCTCTAG-1	-19.7882	0.394673	-18.7648	-3.75879	32.0163	36.853	36	WKM	all kidney marrow	0	5.15906
MF317_A1_TCTATCAGTCTTCTAT-1	-18.8466	-3.41163	-18.7612	-3.75791	32.0199	36.8573	36	NO	Neutrophil sort	0	5.29832
MF317_A1_CACGTGGTCCGAGAAG-1	-20.8115	4.56255	-18.7608	-3.7578	32.0204	36.8578	36	NO	Neutrophil sort	0	5.03044
MF317_A1_CTTTCAACATTAAGCC-1	-19.2988	-1.57064	-18.7598	-3.75755	32.0214	36.859	36	NO	Neutrophil sort	0	5.11199
MF317_A1_GTAACCAGTTGCTCAA-1	-19.5054	-0.721068	-18.757	-3.75686	32.0243	36.8623	36	NO	Neutrophil sort	0	5.23644
MF317_A1_GCTGGGTCACAGTCCG-1	-19.2229	-1.845	-18.7518	-3.75557	32.0297	36.8685	36	NO	Neutrophil sort	0	5.44242
MF317_A1_TCACAAGTCAACTGAC-1	-17.8567	-7.34407	-18.7426	-3.75331	32.0391	36.8794	36	NO	Neutrophil sort	0	4.68213
MF317_A1_CGCATAAGTGTAACGG-1	-16.1369	-14.3117	-18.7422	-3.75322	32.0395	36.8798	36	NO	Neutrophil sort	1.60944	4.68213
MF317_A2_ATAGAGATCATGAGAA-1	-15.7724	-15.7659	-18.738	-3.75218	32.0439	36.8848	36	WKM	all kidney marrow	0	5.6204
MF317_A1_TCATGAGGTCATAAAG-1	-18.9011	-3.07728	-18.7347	-3.75137	32.0472	36.8887	36	NO	Neutrophil sort	0	5.40268
MF317_A1_AGCGCCACAAGATGGC-1	-18.5706	-4.40609	-18.7324	-3.75079	32.0497	36.8915	36	NO	Neutrophil sort	0	5.24702
MF317_A1_AATAGAGTCTGGCTGG-1	-18.1396	-6.13763	-18.7291	-3.74997	32.0531	36.8954	37	NO	Neutrophil sort	0	5.03044
MF317_A1_AGCTCAAAGACGGTTG-1	-20.4291	3.13984	-18.7284	-3.7498	32.0538	36.8963	37	NO	Neutrophil sort	0	5.3799
MF317_A1_GCCATTCAGCTCGTGC-1	-15.4321	-17.0234	-18.7138	-3.7462	32.0688	36.9135	37	NO	Neutrophil sort	1.09861	4.43082
MF317_A2_TTACTGTCAGAGTGAC-1	-17.3767	-9.14921	-18.7123	-3.74583	32.0703	36.9153	37	WKM	all kidney marrow	0	5.2933
MF317_A1_GTTGCGGGTACTCCGG-1	-17.6599	-7.99871	-18.7113	-3.74559	32.0713	36.9164	37	NO	Neutrophil sort	0	5.63835
MF317_A2_AGTGTTGCAGAATTCC-1	-19.6723	0.153399	-18.7086	-3.74491	32.0742	36.9197	37	WKM	all kidney marrow	0	5.76205
MF317_A1_CACATGAGTGTATCCA-1	-18.2124	-5.72945	-18.7035	-3.74365	32.0794	36.9257	37	NO	Neutrophil sort	0	5.23644
MF317_A1_TCAATCTTCATTATCC-1	-20.0534	1.72046	-18.702	-3.74328	32.081	36.9275	37	NO	Neutrophil sort	0	5.3845
MF317_A1_TGTGATGTCGACGAGA-1	-19.9169	1.2081	-18.6924	-3.7409	32.0909	36.9389	37	NO	Neutrophil sort	0	5.52545
MF317_A2_TCATGAGAGAAGCCTG-1	-19.0986	-2.02727	-18.6752	-3.73664	32.1086	36.9593	37	WKM	all kidney marrow	0	5.53339
MF317_A1_CTAACTTTCCAAGCAT-1	-18.4437	-4.66194	-18.6731	-3.73612	32.1108	36.9618	37	NO	Neutrophil sort	0	5.37528
MF317_A1_TAAGCACGTCTCCTGT-1	-19.6472	0.223111	-18.6668	-3.73456	32.1172	36.9693	37	NO	Neutrophil sort	0	5.38907
MF317_A2_CAGTTCCAGTAGTGCG-1	-20.1236	2.15874	-18.663	-3.73363	32.1211	36.9738	37	WKM	all kidney marrow	0	5.61677
MF317_A1_CCTCAACAGAGAACCC-1	-19.5551	-0.109344	-18.6567	-3.73207	32.1276	36.9812	37	NO	Neutrophil sort	0	5.94017
MF317_A2_CGGTCAGCAATAGAGT-1	-19.3519	-0.925499	-18.6559	-3.73187	32.1285	36.9822	37	WKM	all kidney marrow	0	5.85793
MF317_A1_GAAGGACTCCCAGGCA-1	-19.2199	-1.39605	-18.641	-3.72818	32.1438	36.9998	37	NO	Neutrophil sort	0	5.6204
MF317_A1_TGTTGGATCCCATAGA-1	-19.284	-1.05872	-18.6219	-3.72343	32.1635	37.0225	37	NO	Neutrophil sort	0	5.16479
MF317_A1_TCGACCTAGCGCTGAA-1	-19.4826	-0.253421	-18.6206	-3.72309	32.1649	37.0241	37	NO	Neutrophil sort	0	5.66296
MF317_A1_TCGCACTAGTGGTTAA-1	-17.9311	-6.46295	-18.6129	-3.72118	32.1728	37.0332	37	NO	Neutrophil sort	0	5.04343
MF317_A1_TCGGGCAAGAAGTCTA-1	-18.906	-2.54137	-18.6126	-3.72113	32.173	37.0335	37	NO	Neutrophil sort	0	4.63473
MF317_A1_CGCCATTGTCCACTTC-1	-19.7571	0.918635	-18.6038	-3.71894	32.1821	37.0439	37	NO	Neutrophil sort	0	5.54908
MF317_A2_TATTGGGCACGGTGAA-1	-18.955	-2.25256	-18.5907	-3.71567	32.1956	37.0595	37	WKM	all kidney marrow	0	5.70711
MF317_A2_ATTCCCGAGCGGATCA-1	-16.1364	-13.5588	-18.5871	-3.71478	32.1993	37.0638	37	WKM	all kidney marrow	0	5.5835
MF317_A1_TCCTGCATCAAGTAAG-1	-18.2475	-5.02459	-18.5747	-3.71168	32.2122	37.0785	37	NO	Neutrophil sort	0	5.32788
MF317_A1_GCTGCAGGTGGCTACC-1	-18.0267	-5.90134	-18.5725	-3.71114	32.2144	37.0811	37	NO	Neutrophil sort	0.693147	5.42053
MF317_A2_TTCCTTCGTGATACTC-1	-19.318	-0.698187	-18.5674	-3.70988	32.2196	37.0871	37	WKM	all kidney marrow	0	5.24175
MF317_A1_AGCCAATAGGACAGCT-1	-18.9369	-2.19474	-18.5598	-3.70797	32.2275	37.0962	37	NO	Neutrophil sort	0	5.54518
MF317_A1_TCCCACAGTAAGGTCG-1	-19.1408	-1.30287	-18.5416	-3.70343	32.2463	37.1178	37	NO	Neutrophil sort	0	5.69709
MF317_A2_GTTGTAGCATGACTGT-1	-16.2322	-12.9531	-18.5411	-3.7033	32.2468	37.1184	37	WKM	all kidney marrow	0	5.7462
MF317_A1_GTAACCATCGAACGCC-1	-19.1635	-1.19637	-18.5379	-3.70252	32.25	37.1221	37	NO	Neutrophil sort	0	5.38907
MF317_A2_GTTGAACAGTCGAATA-1	-19.5839	0.490095	-18.5374	-3.70238	32.2506	37.1228	37	WKM	all kidney marrow	0	5.33754
MF317_A1_ACGTTCCTCTTCTAAC-1	-17.6883	-7.0968	-18.5357	-3.70197	32.2523	37.1247	37	NO	Neutrophil sort	0	5.18739
MF317_A2_CCTGCATTCGCCAATA-1	-19.4133	-0.18108	-18.5345	-3.70166	32.2535	37.1262	37	WKM	all kidney marrow	0	5.52943
MF317_A1_TCACGCTAGTTTGCTG-1	-18.2822	-4.70399	-18.5325	-3.70116	32.2556	37.1286	37	NO	Neutrophil sort	0	5.24175
MF317_A1_GCTGAATGTCAAAGAT-1	-16.4056	-12.2162	-18.5321	-3.70106	32.256	37.129	37	NO	Neutrophil sort	1.09861	4.85981
MF317_A2_CCTTTGGAGAAGTCCG-1	-18.6799	-3.10109	-18.5302	-3.70059	32.258	37.1313	37	WKM	all kidney marrow	0	5.3033
MF317_A1_CTGAATGCAGCGCTTG-1	-18.4569	-3.96785	-18.524	-3.69905	32.2643	37.1386	37	NO	Neutrophil sort	0	5.44674
MF317_A1_ACATTTCCAAGCACAG-1	-17.7402	-6.83521	-18.5238	-3.699	32.2645	37.1388	37	NO	Neutrophil sort	0	5.16479
MF317_A1_CCTCCTCCATGACGGA-1	-17.4737	-7.87825	-18.5183	-3.69762	32.2702	37.1453	37	NO	Neutrophil sort	0	5.44674
MF317_A1_GTGGTTACAATAGAGT-1	-19.0004	-1.76375	-18.5171	-3.69731	32.2715	37.1468	37	NO	Neutrophil sort	0	5.37528
MF317_A1_TTCCTTCAGTTCCAGT-1	-19.2369	-0.787395	-18.5097	-3.69545	32.2792	37.1557	37	NO	Neutrophil sort	0	5.37528
MF317_A1_ATCGATGCATCCCACT-1	-18.6399	-3.16619	-18.5077	-3.69495	32.2812	37.158	37	NO	Neutrophil sort	0	5.57595
MF317_A1_GTAGGTTAGGTCGTAG-1	-19.6532	0.88692	-18.5074	-3.69488	32.2815	37.1583	37	NO	Neutrophil sort	0	5.82008
MF317_A1_TTGCGTCGTACGCTAT-1	-19.4824	0.213903	-18.5049	-3.69425	32.2841	37.1613	37	NO	Neutrophil sort	0	5.47646
MF317_A1_ATCCGTCAGGCGAAGG-1	-19.9739	2.18168	-18.5042	-3.69408	32.2848	37.1621	37	NO	Neutrophil sort	0	5.3033
MF317_A2_TTCCTCTAGGAGCAAA-1	-15.9987	-13.688	-18.4994	-3.69288	32.2898	37.1679	37	WKM	all kidney marrow	0	5.11799
MF317_A2_GCCGTGAAGCAGCGAT-1	-18.5872	-3.32223	-18.4947	-3.6917	32.2946	37.1734	37	WKM	all kidney marrow	0	6.04973
MF317_A2_TGATCTTGTCGTTATG-1	-16.6218	-11.1644	-18.4927	-3.69122	32.2966	37.1757	37	WKM	all kidney marrow	0	4.91265
MF317_A2_CCAAGCGTCAGCGGAA-1	-19.0875	-1.29535	-18.488	-3.69003	32.3015	37.1814	37	WKM	all kidney marrow	0	5.57215
MF317_A1_TTGGGCGGTAGAGTTA-1	-18.2744	-4.51181	-18.4807	-3.6882	32.309	37.1901	37	NO	Neutrophil sort	0	4.96981
MF317_A1_CTCCTCCCATAGGAGC-1	-19.2397	-0.651954	-18.4793	-3.68784	32.3105	37.1917	37	NO	Neutrophil sort	0	5.61313
MF317_A1_AACCACATCGACCATA-1	-19.1743	-0.86706	-18.468	-3.68502	32.3221	37.2051	37	NO	Neutrophil sort	0	5.36598
MF317_A1_CTATAGGCATGGAGAC-1	-18.5397	-3.36831	-18.4607	-3.68319	32.3296	37.2137	37	INT	Neutrophil sort	0	5.80212
MF317_A1_CGAGTTACATGGAAGC-1	-15.3285	-16.1507	-18.4562	-3.68206	32.3343	37.2191	37	NO	Neutrophil sort	0.693147	4.76217
MF317_A1_GTGATGTAGTATTAGG-1	-15.9261	-13.7532	-18.4526	-3.68116	32.338	37.2234	37	NO	Neutrophil sort	0	4.77068
MF317_A1_CCGTAGGTCTCTCGAC-1	-17.3423	-8.0321	-18.4359	-3.67697	32.3552	37.2432	37	NO	Neutrophil sort	0	5.19296
MF317_A1_TCGAACATCTCAGAAC-1	-19.1325	-0.854297	-18.4244	-3.67409	32.367	37.2568	37	NO	Neutrophil sort	0	4.81218
MF317_A1_GTCATCCTCTCATTGT-1	-17.8479	-5.96309	-18.4233	-3.6738	32.3682	37.2582	37	NO	Neutrophil sort	0	5.3845
MF317_A1_AACTTCTTCTATTGTC-1	-19.5578	0.848541	-18.4214	-3.67332	32.3702	37.2604	37	NO	Neutrophil sort	0	5.62402
MF317_A2_TTCCGTGGTACAGTTC-1	-18.8237	-2.05685	-18.4177	-3.67239	32.374	37.2648	37	WKM	all kidney marrow	0	5.70711
MF317_A1_TACCGGGGTCACTCTC-1	-15.8187	-13.988	-18.4128	-3.67117	32.379	37.2706	37	NO	Neutrophil sort	0	5.24702
MF317_A1_CCAAGCGCATCTCGTC-1	-19.5874	1.02377	-18.4072	-3.66975	32.3848	37.2773	37	NO	Neutrophil sort	0	5.35186
MF317_A1_TGCTGAACAGGCCCTA-1	-16.5895	-10.8795	-18.4034	-3.6688	32.3887	37.2818	37	NO	Neutrophil sort	1.94591	4.72739
MF317_A1_CGAGAAGCACCAATTG-1	-17.9545	-5.43364	-18.3989	-3.66768	32.3933	37.287	37	NO	Neutrophil sort	0	5.54908
MF317_A1_CTTCCGAGTGAATTAG-1	-19.156	-0.658238	-18.3987	-3.66762	32.3936	37.2873	37	NO	Neutrophil sort	0	5.78383
MF317_A1_GGGACCTCATCGTGGC-1	-19.1126	-0.826043	-18.3975	-3.66733	32.3947	37.2887	37	NO	Neutrophil sort	0	5.63479
MF317_A1_ATGCATGGTCTGATAC-1	-19.3093	-0.0231101	-18.3925	-3.66607	32.3999	37.2946	37	NO	Neutrophil sort	0	5.1985
MF317_A1_GTAAGTCAGACGAAGA-1	-17.7545	-6.18861	-18.3897	-3.66536	32.4028	37.298	37	NO	Neutrophil sort	0	5.31812
MF317_A1_TGTACAGTCTCTCCGA-1	-19.5727	1.03954	-18.3882	-3.66497	32.4044	37.2998	37	INT	Neutrophil sort	0	5.2933
MF317_A1_ACCAACATCCGGTAGC-1	-19.6795	1.48132	-18.3838	-3.66388	32.4089	37.305	37	NO	Neutrophil sort	0	5.4848
MF317_A2_GCTACAACAAGTGTCT-1	-17.8356	-5.8398	-18.3835	-3.6638	32.4092	37.3053	37	WKM	all kidney marrow	0	5.7301
MF317_A1_CTGCAGGAGGCTCACC-1	-18.2017	-4.3662	-18.3789	-3.66263	32.414	37.3109	37	NO	Neutrophil sort	0	5.33754
MF317_A1_ATCACTTTCCATTTAC-1	-15.9545	-13.273	-18.3761	-3.66192	32.4169	37.3142	37	NO	Neutrophil sort	0	4.96981
MF317_A1_ATACCGAAGTCGGCAA-1	-18.3792	-3.64137	-18.3741	-3.66143	32.4189	37.3165	37	NO	Neutrophil sort	0	5.00395
MF317_A2_TCCGATCTCACAGTGT-1	-18.6375	-2.55925	-18.3605	-3.65799	32.433	37.3327	37	WKM	all kidney marrow	0	5.87212
MF317_A1_GTATTTCCATGCCATA-1	-18.698	-2.26732	-18.3479	-3.65481	32.446	37.3477	37	NO	Neutrophil sort	0	4.7362
MF317_A2_ACGGTTATCCGATCGG-1	-19.2466	-0.0841857	-18.3455	-3.65421	32.4484	37.3505	37	WKM	all kidney marrow	0	5.73334
MF317_A1_ATCTTCATCGCTGATA-1	-18.769	-1.86073	-18.3176	-3.64718	32.4771	37.3836	37	NO	Neutrophil sort	0	5.42495
MF317_A1_GACCCTTTCAAGGTGG-1	-19.2401	0.00537713	-18.3172	-3.64707	32.4776	37.384	37	NO	Neutrophil sort	0	5.35186
MF317_A1_AGAAGTACATTGCAAC-1	-15.8753	-13.2757	-18.3089	-3.64498	32.4861	37.3939	37	NO	Neutrophil sort	0	4.62497
MF317_A1_CGCCAGAGTTTCCAAG-1	-17.9832	-4.92416	-18.3068	-3.64444	32.4883	37.3964	37	NO	Neutrophil sort	0	5.31321
MF317_A1_CGTGATAAGGTCGACA-1	-19.817	2.35228	-18.3004	-3.64282	32.4949	37.404	37	NO	Neutrophil sort	0	5.70711
MF317_A1_TGCTCGTTCTAGCCTC-1	-19.6963	1.88436	-18.2982	-3.64226	32.4972	37.4066	37	NO	Neutrophil sort	0	5.47227
MF317_A1_CCTCTCCAGGGTGAGG-1	-18.681	-2.12635	-18.2976	-3.64211	32.4978	37.4074	37	NO	Neutrophil sort	0	5.51343
MF317_A1_ACCTGAATCGATTTCT-1	-17.3711	-7.28108	-18.2925	-3.64081	32.5031	37.4135	37	NO	Neutrophil sort	0	5.56068
MF317_A1_TCCTCGAGTGAACTAA-1	-18.4733	-2.92576	-18.2923	-3.64076	32.5033	37.4137	37	NO	Neutrophil sort	0	5.12396
MF317_A1_GCTTTCGGTCCGGATC-1	-18.9033	-1.21993	-18.2906	-3.64035	32.505	37.4156	37	NO	Neutrophil sort	0	5.19296
MF317_A1_AGCTCAACACATAACC-1	-19.6789	1.85471	-18.2879	-3.63965	32.5078	37.4189	37	NO	Neutrophil sort	0	5.60947
MF317_A1_GGTCTGGAGTTAGTAG-1	-16.8153	-9.44349	-18.2851	-3.63894	32.5107	37.4222	37	NO	Neutrophil sort	0	4.41884
MF317_A1_TAAGCCAGTATGCGTT-1	-12.3352	-27.1192	-18.2815	-3.63804	32.5144	37.4264	37	NO	Neutrophil sort	1.60944	2.83321
MF317_A2_AGCCAGCCAATATCCG-1	-19.1953	-0.0167047	-18.2781	-3.63718	32.5179	37.4305	37	WKM	all kidney marrow	0	5.36598
MF317_A1_TGTTCATGTTGCTCGG-1	-17.35	-7.29037	-18.2756	-3.63654	32.5205	37.4335	37	NO	Neutrophil sort	0	5.03695
MF317_A1_TTTCACACATCATCTT-1	-18.7455	-1.77146	-18.2732	-3.63593	32.523	37.4363	37	NO	Neutrophil sort	0	5.28827
MF317_A2_AGGTAGGCAGTAGGAC-1	-18.0229	-4.58258	-18.2635	-3.63347	32.533	37.4479	37	WKM	all kidney marrow	0	5.67675
MF317_A1_CATCGGGAGGGCGAGA-1	-18.993	-0.753505	-18.263	-3.63336	32.5335	37.4484	37	NO	Neutrophil sort	0	5.63835
MF317_A2_TGTACAGTCAGCTCTC-1	-18.6435	-2.09991	-18.2551	-3.63135	32.5416	37.4578	37	WKM	all kidney marrow	0	5.46806
MF317_A1_ACAGAAAGTAGCGAGT-1	-19.5973	1.66461	-18.2541	-3.6311	32.5427	37.459	37	NO	Neutrophil sort	0	5.73334
MF317_A2_AGGTGTTGTCGCTCGA-1	-19.192	0.0668855	-18.2541	-3.63109	32.5427	37.459	37	WKM	all kidney marrow	0	5.54518
MF317_A1_CTCCCAAAGCATGATA-1	-19.2699	0.381629	-18.2522	-3.6306	32.5447	37.4613	37	NO	Neutrophil sort	0	5.31321
MF317_A1_GTTGAACGTCTCTCTG-1	-18.2283	-3.71623	-18.2502	-3.63009	32.5468	37.4637	37	NO	Neutrophil sort	0.693147	5.24702
MF317_A1_GCTTCACGTACCCGAC-1	-19.3689	0.781511	-18.2499	-3.63002	32.5471	37.464	37	NO	Neutrophil sort	0	5.01064
MF317_A1_GAAATGATCATCTATC-1	-16.4302	-10.7954	-18.2483	-3.62962	32.5487	37.4659	37	NO	Neutrophil sort	0	5.30827
MF317_A2_CATCGTCGTTATAGCC-1	-18.6596	-2.00635	-18.2478	-3.62949	32.5492	37.4665	37	WKM	all kidney marrow	0	5.33272
MF317_A1_TGCAGGCCACACGGTC-1	-19.5949	1.69362	-18.2443	-3.62861	32.5528	37.4706	37	NO	Neutrophil sort	0	5.84932
MF317_A1_ACTTCCGTCTTCGGAA-1	-18.8552	-1.216	-18.2429	-3.62825	32.5543	37.4723	37	NO	Neutrophil sort	0	5.67675
MF317_A1_TTATTGCGTGCTATTG-1	-19.7079	2.20469	-18.2274	-3.62431	32.5702	37.4907	37	NO	Neutrophil sort	0	5.72685
MF317_A1_TATATCCAGAATTTGG-1	-15.7782	-13.2506	-18.2237	-3.62339	32.574	37.495	37	NO	Neutrophil sort	0	4.8828
MF317_A1_GTGACGCAGGTGATAT-1	-19.9088	3.0198	-18.221	-3.62268	32.5769	37.4983	37	NO	Neutrophil sort	0	5.46383
MF317_A1_TGTTCTAGTCGCTGCA-1	-19.8775	2.95004	-18.2074	-3.61924	32.5909	37.5144	37	NO	Neutrophil sort	0	5.47227
MF317_A2_CATACAGAGAGCTGAC-1	-18.5748	-2.16731	-18.2058	-3.61881	32.5926	37.5164	37	WKM	all kidney marrow	0	5.30827
MF317_A1_TGAGGGATCTTCTGTA-1	-17.1843	-7.62143	-18.2025	-3.61799	32.5959	37.5202	37	NO	Neutrophil sort	0	4.93447
MF317_A1_TGGAGGATCACGGGAA-1	-20.2425	4.40707	-18.201	-3.61759	32.5975	37.5221	37	NO	Neutrophil sort	0	5.93225
MF317_A1_CTAGGTAGTGGATACG-1	-18.7294	-1.53972	-18.2008	-3.61756	32.5977	37.5223	37	NO	Neutrophil sort	0	5.51745
MF317_A1_GATTTCTTCCGAACGC-1	-18.6774	-1.72428	-18.196	-3.61634	32.6026	37.528	37	NO	Neutrophil sort	0	5.40717
MF317_A1_GACTCTCTCCATACAG-1	-17.4985	-6.33779	-18.1914	-3.61516	32.6074	37.5335	37	NO	Neutrophil sort	0	4.54329
MF317_A1_CAATTTCAGTAGAATC-1	-15.4133	-14.4804	-18.1807	-3.61244	32.6184	37.5462	37	INT	Neutrophil sort	0	5.54908
MF317_A2_CTTGATTTCGACATCA-1	-18.4108	-2.69969	-18.1784	-3.61186	32.6208	37.5489	37	WKM	all kidney marrow	0	5.36129
MF317_A2_ATTGGGTAGAATAACC-1	-19.2222	0.514428	-18.1712	-3.61003	32.6282	37.5574	37	WKM	all kidney marrow	0	5.3033
MF317_A2_TCAATTCGTCCGGCAT-1	-15.9233	-12.4043	-18.165	-3.60844	32.6346	37.5648	37	WKM	all kidney marrow	0	4.63473
MF317_A1_GAGAAATGTATTGACC-1	-19.4862	1.60948	-18.1563	-3.60623	32.6436	37.5751	37	NO	Neutrophil sort	0	5.16479
MF317_A1_GAACTGTAGTACCGGA-1	-19.5458	1.87953	-18.1468	-3.6038	32.6534	37.5864	37	NO	Neutrophil sort	0	5.78383
MF317_A1_CAGATCATCAGTAGGG-1	-17.8485	-4.75263	-18.142	-3.60257	32.6584	37.5922	37	NO	Neutrophil sort	0	5.04343
MF317_A1_GTAATCGGTTCTTGTT-1	-16.609	-9.60672	-18.1414	-3.60242	32.659	37.5929	37	NO	Neutrophil sort	0	5.1299
MF317_A2_TCCATGCAGGTACTGG-1	-14.438	-18.0957	-18.1372	-3.60136	32.6633	37.5978	37	WKM	all kidney marrow	1.38629	4.47734
MF317_A1_CTGTGAACATGGAATA-1	-15.9344	-12.1955	-18.1294	-3.59936	32.6713	37.6071	37	NO	Neutrophil sort	0.693147	5.09987
MF317_A1_CTCAGAAGTTATCTGG-1	-15.9423	-12.1526	-18.1265	-3.59863	32.6743	37.6105	37	NO	Neutrophil sort	0	4.90527
MF317_A2_GAAGCGAAGAGCCTGA-1	-18.1639	-3.39133	-18.1119	-3.59488	32.6894	37.6279	37	WKM	all kidney marrow	0	5.9135
MF317_A1_CAGTTCCCATGGATCT-1	-19.1889	0.63179	-18.1086	-3.59403	32.6929	37.6319	37	NO	Neutrophil sort	0	5.69373
MF317_A1_AATGGAATCACTGTTT-1	-19.3208	1.19073	-18.0976	-3.59121	32.7042	37.645	37	NO	Neutrophil sort	0	5.44674
MF317_A1_GCACGTGCAATTGAGA-1	-19.0082	-0.0183125	-18.0943	-3.59039	32.7076	37.6488	37	NO	Neutrophil sort	0	5.57973
MF317_A1_TCGTAGAGTGAGTAGC-1	-19.5207	1.99199	-18.0926	-3.58994	32.7094	37.6509	37	NO	Neutrophil sort	0	5.46383
MF317_A1_AGGTGTTGTAGTCTTG-1	-17.6321	-5.36817	-18.0875	-3.58865	32.7146	37.6569	37	NO	Neutrophil sort	0	5.37528
MF317_A2_TTAATCCGTTGTAAAG-1	-18.6194	-1.50669	-18.0866	-3.58842	32.7155	37.6579	37	WKM	all kidney marrow	0	5.59842
MF317_A1_CTGAGCGAGGCCGCTT-1	-20.3121	5.1764	-18.0667	-3.58332	32.7361	37.6816	37	NO	Neutrophil sort	0	5.3799
MF317_A2_AGGCATTCAGACCGCT-1	-14.4453	-17.6893	-18.0615	-3.58198	32.7415	37.6878	37	WKM	all kidney marrow	0	5.18178
MF317_A2_ACAGGGAAGTATGTAG-1	-17.9501	-4.00566	-18.0589	-3.58132	32.7441	37.6909	37	WKM	all kidney marrow	0	5.59099
MF317_A1_ACTTAGGAGCTCTATG-1	-19.3442	1.45088	-18.0546	-3.58021	32.7486	37.696	37	NO	Neutrophil sort	0	5.53339
MF317_A1_TCCGGGAGTAGCGTAG-1	-19.5313	2.19034	-18.0523	-3.57963	32.7509	37.6987	37	NO	Neutrophil sort	0	5.71373
MF317_A1_GAGTCATCACCTGCGA-1	-18.5874	-1.48613	-18.0509	-3.57927	32.7524	37.7004	37	NO	Neutrophil sort	0	4.69135
MF317_A1_GATCACACAGACAAGC-1	-16.337	-10.2516	-18.0485	-3.57865	32.7549	37.7033	37	NO	Neutrophil sort	0.693147	5.14749
MF317_A1_ACTGATGAGCCTAACT-1	-18.456	-1.97657	-18.0452	-3.57781	32.7583	37.7071	37	NO	Neutrophil sort	0	5.42053
MF317_A1_GCTGGGTGTGAGATCG-1	-17.1804	-6.94582	-18.0444	-3.5776	32.7591	37.7081	37	NO	Neutrophil sort	0	5.41165
MF317_A1_TGTTGGAGTATGCTTG-1	-15.5491	-13.2975	-18.0426	-3.57713	32.761	37.7103	37	NO	Neutrophil sort	0	4.14313
MF317_A2_GCCGATGAGAGGGTCT-1	-17.7323	-4.7725	-18.0392	-3.57627	32.7645	37.7143	37	WKM	all kidney marrow	0	5.65249
MF317_A1_TGTACAGCACAATCTG-1	-18.2573	-2.7197	-18.0376	-3.57585	32.7661	37.7162	37	NO	Neutrophil sort	0	4.99721
MF317_A1_TCTTTGATCCAGTTCC-1	-17.2674	-6.51357	-18.0228	-3.57205	32.7814	37.7338	37	NO	Neutrophil sort	0	5.1985
MF317_A2_ACACAGTCATCACCAA-1	-16.0041	-11.3943	-18.0142	-3.56986	32.7903	37.744	37	WKM	all kidney marrow	0	5.40268
MF317_A1_ACAAGCTAGATGCTTC-1	-16.5609	-9.22303	-18.0134	-3.56963	32.7912	37.745	37	NO	Neutrophil sort	0	5.03044
MF317_A2_TAGATCGCAACCAACT-1	-18.4683	-1.78551	-18.0099	-3.56874	32.7947	37.7491	37	WKM	all kidney marrow	0	5.42053
MF317_A2_ACAGCCGCAACTCCAA-1	-19.1121	0.741737	-18.0045	-3.56734	32.8004	37.7556	37	WKM	all kidney marrow	0	5.49306
MF317_A1_CACCGTTCATCCGTTC-1	-17.9902	-3.61765	-18.0033	-3.56703	32.8016	37.757	37	NO	Neutrophil sort	0	5.36598
MF317_A2_TCAGCCTAGGAACGTC-1	-18.2587	-2.54584	-17.9965	-3.5653	32.8085	37.765	37	WKM	all kidney marrow	0	5.35186
MF317_A1_GTCTTTAAGCTGCGAA-1	-15.9063	-11.6898	-17.9962	-3.56522	32.8089	37.7654	37	NO	Neutrophil sort	0	5.18178
MF317_A1_CTCCAACCAGTGTGCC-1	-17.369	-5.992	-17.9934	-3.5645	32.8118	37.7687	37	NO	Neutrophil sort	0	5.1985
MF317_A1_CAGCAGCAGATAGCAT-1	-20.0291	4.3664	-17.9889	-3.56334	32.8164	37.7741	37	NO	Neutrophil sort	0	5.43808
MF317_A2_TCAGCCTCAGAACTCT-1	-15.7526	-12.2459	-17.9869	-3.56283	32.8184	37.7764	37	WKM	all kidney marrow	0	5.47646
MF317_A1_CTATCTACACATGGTT-1	-18.3101	-2.27902	-17.98	-3.56106	32.8256	37.7846	37	NO	Neutrophil sort	0	5.57215
MF317_A1_GACTTCCAGCTGCCTG-1	-19.5763	2.65304	-17.9767	-3.5602	32.829	37.7886	37	NO	Neutrophil sort	0	5.743
MF317_A2_AAACCCAAGCTAATCC-1	-17.522	-5.28761	-17.9675	-3.55784	32.8385	37.7995	37	WKM	all kidney marrow	0	5.59471
MF317_A1_CATACTTGTGAGTTTC-1	-18.6115	-1.05078	-17.9657	-3.55736	32.8404	37.8017	37	NO	Neutrophil sort	0	5.3033
MF317_A1_TTCGATTGTCTGCCTT-1	-18.1869	-2.67416	-17.9597	-3.55583	32.8465	37.8087	37	NO	Neutrophil sort	0	5.03044
MF317_A1_TTCCTCTTCGGTGTTA-1	-16.5765	-8.84004	-17.9411	-3.55103	32.8657	37.8309	37	NO	Neutrophil sort	0	5.24702
MF317_A1_TTTCATGTCTGATTCT-1	-18.3717	-1.87294	-17.9389	-3.55045	32.8681	37.8335	37	NO	Neutrophil sort	0	5.03695
MF317_A1_GGTCTGGTCCTCCACA-1	-18.0847	-2.97297	-17.9359	-3.54968	32.8712	37.8371	37	NO	Neutrophil sort	0	5.54518
MF317_A1_AGGAAATCAAATAAGC-1	-17.4116	-5.57889	-17.9352	-3.54951	32.8719	37.8379	37	NO	Neutrophil sort	0	5.11199
MF317_A2_TGGGAAGCAATCCAGT-1	-15.9302	-11.3131	-17.9335	-3.54905	32.8737	37.84	37	WKM	all kidney marrow	0	5.1299
MF317_A1_GATTTCTTCTAACGCA-1	-17.9792	-3.33023	-17.9233	-3.54645	32.8841	37.852	37	NO	Neutrophil sort	0	5.49717
MF317_A2_CGTGTCTAGTGGTTGG-1	-18.9837	0.575785	-17.9194	-3.54543	32.8882	37.8567	37	WKM	all kidney marrow	0	5.48894
MF317_A1_GATTCGATCACGGTCG-1	-18.5279	-1.1815	-17.9175	-3.54494	32.8901	37.8589	37	NO	Neutrophil sort	0	5.6204
MF317_A1_GTTATGGTCGATACGT-1	-15.2448	-13.8906	-17.9167	-3.54473	32.891	37.8599	37	NO	Neutrophil sort	0	4.69135
MF317_A1_ATCGATGCAAGAAATC-1	-18.7219	-0.425068	-17.9163	-3.54462	32.8914	37.8604	37	NO	Neutrophil sort	0	5.3845
MF317_A1_AGTGTTGCAGTCGCAC-1	-15.2726	-13.7765	-17.9154	-3.54439	32.8923	37.8615	37	NO	Neutrophil sort	0.693147	5.28827
MF317_A1_ACCACAAGTCAAGCGA-1	-17.4776	-5.23236	-17.9138	-3.54397	32.894	37.8634	37	NO	Neutrophil sort	1.38629	5.16479
MF317_A1_GGTGTCGCAATCAGCT-1	-19.2492	1.62955	-17.9128	-3.54373	32.895	37.8645	38	NO	Neutrophil sort	0	5.33272
MF317_A2_TGGAACTAGCTGACAG-1	-18.8837	0.246177	-17.9045	-3.54158	32.9036	37.8744	38	WKM	all kidney marrow	0	5.80814
MF317_A1_TGAGCGCGTGCCAAGA-1	-15.6282	-12.2994	-17.8941	-3.53889	32.9143	37.8868	38	NO	Neutrophil sort	0	5.52146
MF317_A1_GTGGTTACACCCTATC-1	-20.0452	4.78145	-17.8933	-3.53867	32.9152	37.8878	38	NO	Neutrophil sort	0	5.49306
MF317_A2_CAGAGCCCACCCTTAC-1	-15.8569	-11.3838	-17.8864	-3.5369	32.9222	37.8959	38	WKM	all kidney marrow	0	5.18739
MF317_A1_CAGCAGCTCTTCCCAG-1	-16.2872	-9.71181	-17.8844	-3.53638	32.9243	37.8983	38	NO	Neutrophil sort	0	5.01064
MF317_A1_CTCATTAGTTCTCTAT-1	-19.1372	1.31095	-17.8831	-3.53605	32.9257	37.8998	38	NO	Neutrophil sort	0	5.39816
MF317_A1_GTGTGATAGGTCGTCC-1	-18.9044	0.42585	-17.8794	-3.53508	32.9295	37.9043	38	NO	Neutrophil sort	0	5.39816
MF317_A2_AAGTACCAGCCTCAGC-1	-19.6215	3.20529	-17.8773	-3.53455	32.9316	37.9067	38	WKM	all kidney marrow	0	5.33272
MF317_A2_CGGAACCAGTAGTGCG-1	-18.6639	-0.485057	-17.8748	-3.53388	32.9343	37.9098	38	WKM	all kidney marrow	0	5.72685
MF317_A1_AGGAAATAGGAAAGTG-1	-17.3691	-5.47292	-17.8713	-3.53299	32.9379	37.9139	38	NO	Neutrophil sort	0	5.12396
MF317_A1_GGAGAACAGCCAAGTG-1	-16.5002	-8.82635	-17.8706	-3.5328	32.9386	37.9148	38	NO	Neutrophil sort	0.693147	5.24702
MF317_A2_CCACAAAAGGATCATA-1	-15.5052	-12.6204	-17.8599	-3.53005	32.9496	37.9274	38	WKM	all kidney marrow	0	5.35659
MF317_A1_TAAGTCGAGTCATGAA-1	-17.7311	-4.01236	-17.8563	-3.5291	32.9534	37.9317	38	NO	Neutrophil sort	0.693147	5.0876
MF317_A1_TCCTTTCAGTCACTCA-1	-17.1878	-6.08739	-17.8512	-3.52779	32.9586	37.9378	38	NO	Neutrophil sort	1.09861	5.48894
MF317_A1_TTAGGGTAGTCACAGG-1	-15.5345	-12.4058	-17.8383	-3.52443	32.972	37.9532	38	NO	Neutrophil sort	0	4.8752
MF317_A1_AGCTACAGTTCGTGCG-1	-15.4795	-12.533	-17.8195	-3.51957	32.9913	37.9754	38	NO	Neutrophil sort	0	4.99721
MF317_A1_CATTGAGGTCTTCGAA-1	-16.495	-8.62145	-17.8195	-3.51957	32.9914	37.9754	38	NO	Neutrophil sort	1.60944	5.22575
MF317_A2_ATCTTCAGTCGCAACC-1	-16.7857	-7.49688	-17.8184	-3.51927	32.9925	37.9768	38	WKM	all kidney marrow	0	5.23644
MF317_A1_ACGTTCCTCTCTGGTC-1	-13.9064	-18.5604	-17.8118	-3.51756	32.9993	37.9846	38	NO	Neutrophil sort	0.693147	4.77912
MF317_A1_TCTTAGTCAGCAGAAC-1	-17.7228	-3.8466	-17.8084	-3.51669	33.0028	37.9886	38	NO	Neutrophil sort	0	5.2575
MF317_A1_TACGCTCCATAACAGA-1	-15.8842	-10.9147	-17.8063	-3.51612	33.0051	37.9912	38	NO	Neutrophil sort	0.693147	4.98361
MF317_A2_CTTAGGACATGACACT-1	-18.9036	0.718374	-17.8035	-3.5154	33.0079	37.9945	38	WKM	all kidney marrow	0	5.47227
MF317_A1_ATCTTCATCGCATAGT-1	-17.8289	-3.40064	-17.7994	-3.51434	33.0121	37.9994	38	NO	Neutrophil sort	0	4.77912
MF317_A2_CGATGCGTCCCAAGTA-1	-17.9345	-2.9833	-17.7967	-3.51363	33.015	38.0026	38	WKM	all kidney marrow	0	5.65249
MF317_A1_GGTGTTAAGTGCACCC-1	-17.6627	-4.00869	-17.7917	-3.51235	33.0201	38.0085	38	NO	Neutrophil sort	0	5.50126
MF317_A1_GATGACTAGGACTTCT-1	-18.9606	1.02303	-17.7816	-3.50971	33.0306	38.0206	38	NO	Neutrophil sort	0	5.36129
MF317_A2_ACTATCTGTGCCGTTG-1	-18.7716	0.298253	-17.7812	-3.5096	33.031	38.0211	38	WKM	all kidney marrow	0	5.84644
MF317_A2_GGTAATCAGAAGATCT-1	-19.1444	1.73857	-17.7793	-3.50911	33.0329	38.0233	38	WKM	all kidney marrow	0	5.22036
MF317_A1_ACTCCCACATCTAACG-1	-19.1734	1.8519	-17.7788	-3.50898	33.0334	38.0239	38	NO	Neutrophil sort	0	5.54126
MF317_A1_CTACAGATCGCAAGAG-1	-17.86	-3.19042	-17.7772	-3.50858	33.035	38.0257	38	NO	Neutrophil sort	0	5.9428
MF317_A2_GCCAGTGAGTAGCTCT-1	-19.1888	1.92011	-17.7764	-3.50835	33.036	38.0268	38	WKM	all kidney marrow	0	5.73334
MF317_A1_CGAATTGCAGTATGAA-1	-17.391	-4.98727	-17.7758	-3.5082	33.0365	38.0275	38	NO	Neutrophil sort	0	5.32301
MF317_A1_CGTAGTAAGGACACTG-1	-18.9389	0.964549	-17.7752	-3.50804	33.0372	38.0282	38	NO	Neutrophil sort	0	5.64191
MF317_A2_TGCAGATTCCCTCTTT-1	-18.9963	1.1977	-17.7719	-3.50719	33.0405	38.0321	38	WKM	all kidney marrow	0	5.37528
MF317_A1_AGGAGGTGTCTAGATC-1	-19.0215	1.29501	-17.7718	-3.50717	33.0406	38.0321	38	NO	Neutrophil sort	0	5.60212
MF317_A1_ATTCATCCAACGGTAG-1	-17.3667	-5.05851	-17.7705	-3.50683	33.042	38.0337	38	NO	Neutrophil sort	0	4.99721
MF317_A1_GTGTTCCCACTGTTCC-1	-19.092	1.62275	-17.7571	-3.50333	33.0559	38.0497	38	NO	Neutrophil sort	0	5.45104
MF317_A2_AATGGCTGTCCTCCTA-1	-18.2339	-1.66316	-17.7548	-3.50273	33.0583	38.0525	38	WKM	all kidney marrow	0	5.70044
MF317_A2_GCAGCCAGTGCAATGG-1	-14.8214	-14.7254	-17.7465	-3.50057	33.0668	38.0623	38	WKM	all kidney marrow	0	4.91265
MF317_A1_AGCATCATCCGGGACT-1	-15.0509	-13.8303	-17.7429	-3.49964	33.0705	38.0666	38	NO	Neutrophil sort	1.09861	4.80402
MF317_A1_TTCGATTAGGAGAGTA-1	-18.8663	0.839024	-17.7355	-3.49771	33.0782	38.0754	38	NO	Neutrophil sort	0	5.4161
MF317_A2_CCGGACACATAATGCC-1	-17.4241	-4.68884	-17.7347	-3.4975	33.079	38.0763	38	WKM	all kidney marrow	0	5.51745
MF317_A1_CAGCACGGTCTTGCTC-1	-17.8552	-3.02751	-17.7328	-3.49699	33.081	38.0786	38	NO	Neutrophil sort	0	5.54908
MF317_A1_CGGAATTGTCGATTCA-1	-17.8695	-2.97024	-17.7322	-3.49684	33.0816	38.0793	38	NO	Neutrophil sort	0	5.0626
MF317_A1_TACCTCGTCTAGAACC-1	-18.2785	-1.39375	-17.7303	-3.49635	33.0835	38.0816	38	NO	Neutrophil sort	0.693147	5.3033
MF317_A1_GCCAACGTCACCATAG-1	-16.0504	-9.89289	-17.7199	-3.49365	33.0943	38.0939	38	NO	Neutrophil sort	0	5.10595
MF317_A1_CATGAGTCATACCAGT-1	-17.265	-5.223	-17.7165	-3.49276	33.0978	38.098	38	NO	Neutrophil sort	0	5.17615
MF317_A1_GCATTAGCAGAGATGC-1	-19.7444	4.32549	-17.7038	-3.48943	33.111	38.1131	38	NO	Neutrophil sort	0	5.34711
MF317_A1_TGATTCTTCCCTCGAT-1	-15.6895	-11.1646	-17.6954	-3.48724	33.1196	38.1231	38	NO	Neutrophil sort	0	4.55388
MF317_A1_GGGACTCAGTGCAACG-1	-17.8051	-3.06524	-17.6949	-3.4871	33.1202	38.1237	38	NO	Neutrophil sort	0	5.39816
MF317_A1_ACCTACCGTTAGTTCG-1	-18.9918	1.4833	-17.6933	-3.48669	33.1218	38.1256	38	NO	Neutrophil sort	0	5.19296
MF317_A1_GAGTTTGCACCAGTTA-1	-17.8573	-2.85132	-17.6914	-3.48618	33.1238	38.1279	38	NO	Neutrophil sort	0	5.63835
MF317_A2_TACGGGCGTGGATCAG-1	-17.2693	-5.09963	-17.691	-3.48609	33.1242	38.1283	38	WKM	all kidney marrow	0	5.70711
MF317_A2_ACAGAAAGTTGAGTCT-1	-18.8105	0.800232	-17.6903	-3.48592	33.1248	38.1291	38	WKM	all kidney marrow	0	5.63479
MF317_A1_GGTCTGGAGGTACATA-1	-17.2791	-5.03884	-17.6853	-3.48461	33.13	38.1351	38	NO	Neutrophil sort	0	4.14313
MF317_A1_TCCACCAAGCAATTCC-1	-19.0452	1.76103	-17.674	-3.48164	33.1418	38.1486	38	NO	Neutrophil sort	0	5.63835
MF317_A2_ACCAACATCGTGGTAT-1	-17.6457	-3.58252	-17.6722	-3.48117	33.1436	38.1507	38	WKM	all kidney marrow	0	5.69373
MF317_A1_GAATCACAGATGGCAC-1	-18.3192	-1.00382	-17.6713	-3.48094	33.1445	38.1518	38	INT	Neutrophil sort	0	5.77455
MF317_A1_TTACAGGAGCACCGAA-1	-18.3947	-0.668915	-17.6596	-3.47788	33.1566	38.1657	38	NO	Neutrophil sort	0	5.0689
MF317_A2_AACCTGACATCTCGTC-1	-15.2436	-12.7079	-17.6592	-3.47778	33.157	38.1662	38	WKM	all kidney marrow	0	5.41165
MF317_A1_AAAGTGATCATCCTGC-1	-17.8362	-2.78725	-17.6557	-3.47686	33.1606	38.1703	38	NO	Neutrophil sort	0	5.2832
MF317_A1_TGACAGTGTTCTGAGT-1	-18.0452	-1.98415	-17.6546	-3.47656	33.1618	38.1717	38	NO	Neutrophil sort	0	5.14166
MF317_A2_AGATCGTGTGCTCGTG-1	-18.728	0.640452	-17.6502	-3.47543	33.1663	38.1768	38	WKM	all kidney marrow	0	5.09987
MF317_A1_CTTCCGAAGGATGGCT-1	-13.7987	-18.1678	-17.6472	-3.47464	33.1694	38.1804	38	NO	Neutrophil sort	0.693147	4.11087
MF317_A1_CATAGACCACGCAAAG-1	-17.2119	-5.10734	-17.6401	-3.47279	33.1767	38.1888	38	NO	Neutrophil sort	0	4.77912
MF317_A2_AGATGAATCAAACCTG-1	-19.0749	2.01464	-17.6371	-3.47199	33.1799	38.1924	38	WKM	all kidney marrow	0	5.50126
MF317_A1_CTCAATTGTCCGTACG-1	-17.5126	-3.94467	-17.6365	-3.47183	33.1805	38.1932	38	NO	Neutrophil sort	0	5.34233
MF317_A1_TCAATTCCATCATTGG-1	-18.307	-0.889253	-17.6306	-3.47029	33.1866	38.2002	38	NO	Neutrophil sort	0	5.37064
MF317_A1_ATTCCATTCTGCGGCA-1	-17.7692	-2.92395	-17.6263	-3.46915	33.1911	38.2053	38	NO	Neutrophil sort	0	4.89784
MF317_A1_CAGATCAAGTCGGCAA-1	-17.3232	-4.6247	-17.6262	-3.46913	33.1911	38.2054	38	NO	Neutrophil sort	0	5.53733
MF317_A1_AGCGATTAGTGAGTGC-1	-15.9519	-9.8471	-17.6244	-3.46866	33.193	38.2075	38	NO	Neutrophil sort	0.693147	4.84419
MF317_A1_TGACGCGTCTTCCCGA-1	-18.4519	-0.286055	-17.6174	-3.46682	33.2002	38.2159	38	NO	Neutrophil sort	0	5.66296
MF317_A1_TGGGAAGAGTAACAGT-1	-17.9572	-2.14835	-17.6117	-3.46533	33.2061	38.2226	38	NO	Neutrophil sort	0	5.71043
MF317_A1_CGAAGTTCAGCAGACA-1	-16.8874	-6.18267	-17.6015	-3.46264	33.2167	38.2348	38	NO	Neutrophil sort	0.693147	5.79301
MF317_A2_GATTCTTCATAATGAG-1	-16.9019	-6.12218	-17.6001	-3.46229	33.2181	38.2365	38	WKM	all kidney marrow	0	5.55296
MF317_A1_CAATGACTCGGTCACG-1	-16.597	-7.27282	-17.5974	-3.46159	33.2209	38.2396	38	NO	Neutrophil sort	0	5.55296
MF317_A1_TCTAACTTCTATGCCC-1	-16.0933	-9.16339	-17.5915	-3.46001	33.2271	38.2468	38	NO	Neutrophil sort	0	4.99043
MF317_A1_AGAGAGCCATTGAGCT-1	-18.9404	1.68137	-17.59	-3.45962	33.2286	38.2485	38	NO	Neutrophil sort	0	5.743
MF317_A1_CTCCAACTCCATAGGT-1	-14.1204	-16.5867	-17.5732	-3.45523	33.2459	38.2684	38	NO	Neutrophil sort	1.38629	4.93447
MF317_A2_TTCACCGCACGTTGGC-1	-17.1848	-4.85281	-17.5539	-3.45013	33.2659	38.2915	38	WKM	all kidney marrow	0	5.65249
MF317_A1_GCACATAAGTAACCGG-1	-17.8698	-2.24435	-17.5526	-3.4498	33.2673	38.293	38	NO	Neutrophil sort	0	5.50126
MF317_A1_GTTACGAAGAAGTCTA-1	-18.3193	-0.524919	-17.5498	-3.44906	33.2702	38.2964	38	NO	Neutrophil sort	0	5.28827
MF317_A1_CGCATAAAGAAACTGT-1	-19.2616	3.06559	-17.5474	-3.44844	33.2726	38.2992	38	NO	Neutrophil sort	0	5.31812
MF317_A1_TCTCAGCGTACTAGCT-1	-15.3876	-11.6207	-17.54	-3.44649	33.2803	38.308	38	NO	Neutrophil sort	0.693147	5.11799
MF317_A2_GGGCGTTCAATGGCCC-1	-18.6267	0.70046	-17.5348	-3.44513	33.2856	38.3141	38	WKM	all kidney marrow	0	5.73334
MF317_A1_TCAGCCTGTGAATTAG-1	-17.1978	-4.71319	-17.5321	-3.4444	33.2884	38.3174	38	NO	Neutrophil sort	0	5.21494
MF317_A2_CTCAATTCATTAGGAA-1	-15.1897	-12.3044	-17.5245	-3.44239	33.2963	38.3265	38	WKM	all kidney marrow	0.693147	5.48064
MF317_A1_GTCATTTCAGTATACC-1	-17.9055	-1.96625	-17.5169	-3.4404	33.3041	38.3355	38	NO	Neutrophil sort	0	5.46383
MF317_A1_TGAGGAGTCAAAGAAC-1	-17.4004	-3.88224	-17.5169	-3.4404	33.3042	38.3355	38	NO	Neutrophil sort	0	5.6058
MF317_A2_TACATTCAGGTAGCCA-1	-18.2999	-0.404177	-17.5	-3.43593	33.3217	38.3557	38	WKM	all kidney marrow	0	5.66643
MF317_A2_TTGTTTGAGGACAGTC-1	-17.3629	-3.93256	-17.4943	-3.43444	33.3275	38.3624	38	WKM	all kidney marrow	0	5.84354
MF317_A1_TTGATGGCAGAGGCTA-1	-16.996	-5.28504	-17.4853	-3.43206	33.3368	38.3731	38	NO	Neutrophil sort	0	5.42053
MF317_A1_TTCCACGTCCGTATGA-1	-16.1577	-8.4571	-17.4848	-3.43192	33.3374	38.3737	38	NO	Neutrophil sort	0	5.29832
MF317_A1_CCCTAACCAATGTGGG-1	-18.5498	0.603541	-17.4841	-3.43174	33.3381	38.3746	38	NO	Neutrophil sort	0	5.49306
MF317_A1_AGGCCACAGCCAGACA-1	-17.834	-2.08631	-17.4791	-3.43041	33.3433	38.3806	38	NO	Neutrophil sort	0	4.82028
MF317_A2_CAGCAATCATGCCATA-1	-18.2342	-0.565123	-17.4776	-3.43003	33.3448	38.3823	38	WKM	all kidney marrow	0	5.1985
MF317_A2_TAACTTCGTTGTATGC-1	-17.8072	-2.15839	-17.4716	-3.42843	33.3511	38.3895	38	WKM	all kidney marrow	0	5.46383
MF317_A2_ACCTGAAAGTTGGCGA-1	-18.563	0.739425	-17.4619	-3.42588	33.361	38.401	38	WKM	all kidney marrow	0	5.93754
MF317_A2_GTAACCAGTCGTATTG-1	-18.4189	0.233908	-17.4518	-3.4232	33.3715	38.4131	38	WKM	all kidney marrow	0	5.76519
MF317_A1_GCTGGGTAGATTGAGT-1	-17.1555	-4.54129	-17.4513	-3.42308	33.372	38.4136	38	NO	Neutrophil sort	0	5.43372
MF317_A1_GTTAGACGTAACACCT-1	-17.7299	-2.34631	-17.4455	-3.42154	33.378	38.4205	38	NO	Neutrophil sort	0	5.59842
MF317_A2_TAGGTACAGGATCACG-1	-17.8961	-1.7137	-17.4444	-3.42125	33.3792	38.4218	38	WKM	all kidney marrow	0	5.46383
MF317_A2_GCAGCTGCAGAAGTTA-1	-18.2198	-0.488016	-17.4439	-3.42112	33.3797	38.4224	38	WKM	all kidney marrow	0	5.15906
MF317_A2_GGTAGAGAGAATCCCT-1	-18.1569	-0.725054	-17.4437	-3.42106	33.3799	38.4227	38	WKM	all kidney marrow	0	5.67675
MF317_A1_GGAGGATCACCGGAAA-1	-17.2055	-4.28403	-17.4346	-3.41865	33.3893	38.4335	38	NO	Neutrophil sort	0	4.94876
MF317_A2_TTTATGCCAGGCGAAT-1	-19.4018	4.03862	-17.4276	-3.41681	33.3965	38.4418	38	WKM	all kidney marrow	0	5.57595
MF317_A1_GCATGATCAAGAGTGC-1	-16.914	-5.35649	-17.4276	-3.41681	33.3965	38.4418	38	NO	Neutrophil sort	0	4.76217
MF317_A1_ATGGGAGGTGATGTAA-1	-18.4052	0.286866	-17.4247	-3.41602	33.3996	38.4453	38	NO	Neutrophil sort	0	5.73657
MF317_A1_CCTCATGCACATATCG-1	-17.5599	-2.90094	-17.4235	-3.41572	33.4008	38.4467	38	NO	Neutrophil sort	0	5.50126
MF317_A2_GTACAGTTCGGCATCG-1	-18.1105	-0.799422	-17.4179	-3.41423	33.4066	38.4534	38	WKM	all kidney marrow	0	5.2832
MF317_A1_AGGATCTGTGTCCGGT-1	-18.0795	-0.912061	-17.4168	-3.41394	33.4077	38.4547	38	NO	Neutrophil sort	0	5.50126
MF317_A2_GGGACAAAGGCCCACT-1	-18.5265	0.791936	-17.4122	-3.41271	33.4125	38.4602	38	WKM	all kidney marrow	0	5.76205
MF317_A2_CAATTTCGTAACTGCT-1	-18.5097	0.799609	-17.3938	-3.40783	33.4315	38.4821	38	WKM	all kidney marrow	0	5.52545
MF317_A2_CTAACTTCAGTCTTCC-1	-16.2169	-7.81519	-17.3864	-3.40588	33.4392	38.4909	38	WKM	all kidney marrow	0	5.03695
MF317_A2_CAGCCAGTCGGACAAG-1	-16.0829	-8.19892	-17.3588	-3.39855	33.4677	38.5238	38	WKM	all kidney marrow	0	4.81218
MF317_A1_ACGATGTCATTGAGGG-1	-17.3478	-3.4057	-17.3503	-3.39629	33.4765	38.5339	38	NO	Neutrophil sort	0	5.11799
MF317_A1_GTGACGCCAATCTGCA-1	-18.4783	0.850423	-17.3496	-3.39612	33.4772	38.5347	38	NO	Neutrophil sort	0	5.46383
MF317_A1_ATGAGTCCAGCTACTA-1	-13.3778	-18.2838	-17.3383	-3.39311	33.4889	38.5482	38	NO	Neutrophil sort	0	4.70953
MF317_A1_CGGACACTCTTTACAC-1	-17.5629	-2.54449	-17.3372	-3.39282	33.49	38.5495	38	NO	Neutrophil sort	0	5.66988
MF317_A1_TAAGCCATCCGCGATG-1	-17.5197	-2.68728	-17.3324	-3.39153	33.4951	38.5553	38	NO	Neutrophil sort	0	4.63473
MF317_A1_ACCCAAATCACGAGGA-1	-16.8751	-5.10836	-17.3318	-3.39138	33.4956	38.5559	38	NO	Neutrophil sort	1.38629	5.1299
MF317_A2_AGGCATTAGACATACA-1	-15.3035	-10.991	-17.3262	-3.38989	33.5014	38.5626	38	WKM	all kidney marrow	0	5.48064
MF317_A1_CAGCACGAGCTAGAGC-1	-16.4933	-6.48371	-17.3175	-3.38757	33.5104	38.5729	38	NO	Neutrophil sort	1.60944	5.17615
MF317_A1_ACTATCTCATTGACCA-1	-19.0315	3.05402	-17.3168	-3.38738	33.5112	38.5738	38	NO	Neutrophil sort	0	5.60947
MF317_A1_CTCCCAACAACATACC-1	-15.577	-9.91836	-17.3157	-3.38709	33.5123	38.5751	38	NO	Neutrophil sort	0	5.29832
MF317_A1_AATCACGAGCCACCGT-1	-16.9562	-4.70856	-17.3087	-3.38523	33.5195	38.5834	38	NO	Neutrophil sort	0	5.50533
MF317_A1_GACGTTAGTATCCCTC-1	-18.4602	0.956636	-17.3039	-3.38395	33.5245	38.5892	38	NO	Neutrophil sort	0	5.12396
MF317_A1_CTTCTCTAGAAGATCT-1	-17.9275	-0.990813	-17.2905	-3.38038	33.5384	38.6051	38	NO	Neutrophil sort	0	5.46806
MF317_A1_AACAAGAGTATAATGG-1	-18.0155	-0.654999	-17.2891	-3.38002	33.5398	38.6067	38	NO	Neutrophil sort	0	5.35659
MF317_A1_TTTCATGTCATGTCAG-1	-18.1789	-0.0224667	-17.2839	-3.37863	33.5452	38.613	38	NO	Neutrophil sort	0	5.48064
MF317_A1_CCTCACAGTTATTCCT-1	-17.261	-3.45398	-17.2813	-3.37792	33.5479	38.6161	38	NO	Neutrophil sort	0	5.42495
MF317_A2_GGCTGTGAGCGTTAGG-1	-18.888	2.66195	-17.2776	-3.37694	33.5517	38.6205	38	WKM	all kidney marrow	0	5.81114
MF317_A1_GTAGAAAAGCGTACAG-1	-18.5628	1.46695	-17.271	-3.37518	33.5586	38.6283	38	NO	Neutrophil sort	0	5.7462
MF317_A2_TCGGTCTGTTAACAGA-1	-17.0356	-4.22269	-17.2624	-3.37288	33.5675	38.6386	38	WKM	all kidney marrow	0	5.7589
MF317_A2_CCTCAGTCACTGCTTC-1	-17.0541	-4.14055	-17.2593	-3.37206	33.5707	38.6423	38	WKM	all kidney marrow	0	5.22575
MF317_A1_CAACCTCAGTTGTAAG-1	-19.4017	4.68271	-17.2515	-3.36999	33.5787	38.6515	38	NO	Neutrophil sort	0	5.51343
MF317_A2_TGCAGGCTCATTGGTG-1	-18.6552	1.89826	-17.2487	-3.36923	33.5816	38.6549	38	WKM	all kidney marrow	0	4.8828
MF317_A1_GTCTACCGTGCCCAGT-1	-17.4972	-2.41086	-17.2417	-3.36737	33.5889	38.6632	38	NO	Neutrophil sort	0	5.49717
MF317_A1_AAAGTCCTCCAACTGA-1	-17.9651	-0.638456	-17.236	-3.36584	33.5948	38.67	38	NO	Neutrophil sort	0	5.73979
MF317_A1_CTGGTCTGTTCGTTCC-1	-17.8877	-0.90291	-17.2298	-3.36418	33.6012	38.6774	38	NO	Neutrophil sort	0	5.46383
MF317_A1_TAGCACAGTGTTCGAT-1	-16.3358	-6.69393	-17.2261	-3.36319	33.605	38.6818	38	NO	Neutrophil sort	0	5.39363
MF317_A1_AGGGTTTTCCATTTAC-1	-17.8589	-0.946247	-17.213	-3.35969	33.6186	38.6974	38	NO	Neutrophil sort	0	4.96981
MF317_A2_TTCTCTCAGCAATAAC-1	-16.6418	-5.42953	-17.1974	-3.3555	33.6348	38.7161	38	WKM	all kidney marrow	0	5.77144
MF317_A1_TGGCGTGCAGACGATG-1	-17.0203	-3.97889	-17.188	-3.35299	33.6445	38.7273	38	NO	Neutrophil sort	0	5.53733
MF317_A2_TGCTTGCAGCGCCTAC-1	-17.8105	-1.02645	-17.1873	-3.35281	33.6452	38.728	38	WKM	all kidney marrow	0	5.85507
MF317_A1_GGGCCATTCAGGTGTT-1	-17.5819	-1.85249	-17.1805	-3.35099	33.6522	38.7362	38	NO	Neutrophil sort	0	5.27811
MF317_A1_TCACATTCAAGAGGTC-1	-18.1782	0.38757	-17.177	-3.35004	33.6559	38.7403	38	NO	Neutrophil sort	0	5.47227
MF317_A1_CTGTACCGTCCTACAA-1	-18.4248	1.33058	-17.1705	-3.34829	33.6626	38.7481	38	NO	Neutrophil sort	0	5.61677
MF317_A1_CTGATCCTCTGAGGTT-1	-16.9034	-4.34143	-17.1697	-3.34809	33.6634	38.749	38	NO	Neutrophil sort	0	4.8752
MF317_A1_AGGGCTCGTTTGCAGT-1	-18.1384	0.310895	-17.1576	-3.34485	33.6759	38.7634	38	NO	Neutrophil sort	0	5.31321
MF317_A2_GACCCAGCAACTGCTA-1	-18.4164	1.39054	-17.1463	-3.34181	33.6877	38.777	38	WKM	all kidney marrow	0	5.36598
MF317_A1_CAGATCATCAGAACCT-1	-18.1305	0.32767	-17.1458	-3.34167	33.6882	38.7776	38	NO	Neutrophil sort	0	5.34711
MF317_A1_GGGAAGTCATCCGGTG-1	-17.8183	-0.790427	-17.134	-3.33852	33.7004	38.7916	38	NO	Neutrophil sort	0	5.71703
MF317_A1_GTAGAGGCATCCCGTT-1	-16.4575	-5.85253	-17.1327	-3.33817	33.7017	38.7931	38	NO	Neutrophil sort	0	5.0876
MF317_A1_CTCCACAGTAGCGATG-1	-18.8872	3.21146	-17.1281	-3.33693	33.7065	38.7986	38	NO	Neutrophil sort	0	5.76519
MF317_A1_CTCTCAGGTTGTCCCT-1	-17.55	-1.73278	-17.1196	-3.33464	33.7153	38.8088	38	NO	Neutrophil sort	0	5.27811
MF317_A1_ACACTGACAGACACCC-1	-18.5793	2.11192	-17.1156	-3.33356	33.7195	38.8136	38	NO	Neutrophil sort	0	5.56834
MF317_A1_ACGTCCTAGTCGAGGT-1	-18.596	2.21336	-17.1051	-3.33075	33.7303	38.826	38	NO	Neutrophil sort	0	4.92725
MF317_A1_AGAAGTACATTGAAGA-1	-18.0719	0.350634	-17.0825	-3.32466	33.7537	38.853	39	NO	Neutrophil sort	0	5.1358
MF317_A1_TGAATGCGTCGCACGT-1	-16.7976	-4.37246	-17.0799	-3.32396	33.7564	38.8561	39	NO	Neutrophil sort	0	4.78749
MF317_A1_GAGTCATGTAGTACGG-1	-18.4158	1.73664	-17.0534	-3.31683	33.7838	38.8876	39	NO	Neutrophil sort	0	5.76832
MF317_A1_CGATGGCTCCTTACCG-1	-17.6232	-1.18881	-17.0498	-3.31585	33.7876	38.892	39	NO	Neutrophil sort	0	5.26269
MF317_A1_GTCAAACTCGTCACCT-1	-17.8054	-0.506073	-17.0481	-3.31539	33.7894	38.894	39	NO	Neutrophil sort	0	5.69036
MF317_A1_CATGGTAGTATAGGAT-1	-16.9529	-3.65091	-17.0437	-3.31421	33.7939	38.8993	39	INT	Neutrophil sort	0	5.72359
MF317_A1_TATGTTCCACGGGTAA-1	-15.6664	-8.42025	-17.043	-3.31402	33.7946	38.9001	39	NO	Neutrophil sort	0.693147	5.37064
MF317_A2_TCGGGCAAGACTCATC-1	-18.3987	1.7346	-17.0373	-3.31248	33.8006	38.9069	39	WKM	all kidney marrow	0	5.84354
MF317_A1_GTACAGTGTTTCGACA-1	-18.0543	0.481573	-17.0309	-3.31077	33.8071	38.9144	39	NO	Neutrophil sort	0	5.36598
MF317_A1_GACACGCTCACCTTGC-1	-17.6444	-1.00432	-17.0225	-3.30848	33.8159	38.9245	39	NO	Neutrophil sort	0.693147	4.74493
MF317_A1_TCTCAGCTCTAGCCAA-1	-18.4373	1.94637	-17.0189	-3.30752	33.8196	38.9288	39	NO	Neutrophil sort	0	5.64545
MF317_A2_ATTGGGTCAGTAGATA-1	-16.6059	-4.83196	-17.0175	-3.30715	33.821	38.9304	39	WKM	all kidney marrow	0.693147	5.65599
MF317_A1_CATGAGTCATGGAGAC-1	-17.8922	-0.0538144	-17.014	-3.30619	33.8247	38.9347	39	NO	Neutrophil sort	0	4.43082
MF317_A2_CTGCCATGTTCAGTAC-1	-17.7213	-0.683319	-17.0131	-3.30596	33.8256	38.9357	39	WKM	all kidney marrow	0	5.78996
MF317_A1_AGACCATTCCTGTAAG-1	-17.1504	-2.69506	-16.9871	-3.29893	33.8525	38.9667	39	NO	Neutrophil sort	0	5.03695
MF317_A2_ATGGGAGAGACTACGG-1	-17.6107	-0.951117	-16.9765	-3.29605	33.8635	38.9794	39	WKM	all kidney marrow	0	5.75574
MF317_A1_CCACTTGTCGGAGTAG-1	-17.9579	0.371987	-16.9658	-3.29318	33.8745	38.9921	39	NO	Neutrophil sort	0	5.31812
MF317_A1_CCATCACGTAGAGGAA-1	-16.5258	-4.85001	-16.9489	-3.28859	33.8921	39.0123	39	NO	Neutrophil sort	0	5.15906
MF317_A1_TGATGCAAGGTCACCC-1	-13.7811	-14.9003	-16.9292	-3.28325	33.9125	39.0358	39	NO	Neutrophil sort	0.693147	4.36945
MF317_A1_GTTCATTAGCGAGTCA-1	-16.915	-3.3333	-16.9286	-3.2831	33.9131	39.0364	39	NO	Neutrophil sort	0	5.45532
MF317_A2_GCATTAGTCACCATGA-1	-18.5881	2.84364	-16.9279	-3.28289	33.9139	39.0374	39	WKM	all kidney marrow	0	5.43808
MF317_A1_ATGGATCCAGGACAGT-1	-17.4106	-1.4955	-16.9263	-3.28247	33.9155	39.0392	39	NO	Neutrophil sort	0	5.88053
MF317_A1_TTGAACGTCGGTCATA-1	-18.3298	1.91379	-16.921	-3.28102	33.921	39.0456	39	NO	Neutrophil sort	0	5.77144
MF317_A1_GGGTGTCCACGGTGTC-1	-14.8076	-11.0642	-16.9186	-3.28037	33.9235	39.0484	39	NO	Neutrophil sort	1.09861	4.59512
MF317_A2_TGTTACTGTTGCGGCT-1	-16.8898	-3.38007	-16.9169	-3.27992	33.9252	39.0504	39	WKM	all kidney marrow	0	5.92959
MF317_A2_CTTCTAAGTGACCTGC-1	-15.2246	-9.50807	-16.9144	-3.27923	33.9279	39.0534	39	WKM	all kidney marrow	0	4.95583
MF317_A1_AGGTTACCAACTGGTT-1	-17.4045	-1.46616	-16.9128	-3.27879	33.9295	39.0554	39	NO	Neutrophil sort	0.693147	5.07517
MF317_A1_ACTGTCCAGTATAACG-1	-15.5456	-8.30098	-16.9087	-3.2777	33.9337	39.0602	39	NO	Neutrophil sort	0	4.84419
MF317_A1_GTACAGTAGCCAAGGT-1	-16.5088	-4.73669	-16.9051	-3.27672	33.9374	39.0645	39	NO	Neutrophil sort	0	5.84932
MF317_A1_CCTCTAGCATCGTCCT-1	-17.1565	-2.32766	-16.8994	-3.27515	33.9434	39.0714	39	NO	Neutrophil sort	0	5.45959
MF317_A1_CTTCGGTTCTCCCATG-1	-18.39	2.22857	-16.8963	-3.27432	33.9466	39.075	39	NO	Neutrophil sort	0	5.44242
MF317_A1_CAGATCATCCATACTT-1	-17.8748	0.34648	-16.8919	-3.27312	33.9512	39.0803	39	NO	Neutrophil sort	0	5.67332
MF317_A1_AGGATAATCCGTAATG-1	-18.1302	1.28865	-16.8914	-3.27301	33.9516	39.0808	39	NO	Neutrophil sort	0	5.69709
MF317_A1_GCATCGGGTCCGTACG-1	-16.4224	-4.99099	-16.8891	-3.27238	33.954	39.0836	39	NO	Neutrophil sort	0	5.22036
MF317_A1_TGCGATACACAAGCAG-1	-15.262	-9.2377	-16.8831	-3.27074	33.9603	39.0908	39	NO	Neutrophil sort	0	5.31812
MF317_A1_CTCAGAAAGCTCATAC-1	-17.1789	-2.17112	-16.8803	-3.26999	33.9632	39.0941	39	NO	Neutrophil sort	0	4.98361
MF317_A1_CGGAACCTCTGCGGAC-1	-17.5029	-0.974787	-16.8793	-3.26972	33.9642	39.0952	39	NO	Neutrophil sort	0	5.34711
MF317_A1_GACTCTCCAGCCGTCA-1	-15.4554	-8.5101	-16.8792	-3.26969	33.9643	39.0954	39	NO	Neutrophil sort	1.38629	4.89035
MF317_A1_AATGAAGCAAGTCGTT-1	-17.7195	-0.175039	-16.8786	-3.26952	33.9649	39.0961	39	NO	Neutrophil sort	0	5.40268
MF317_A1_TGCTTCGAGAGAGGTA-1	-14.7382	-11.1328	-16.8759	-3.26878	33.9678	39.0993	39	INT	Neutrophil sort	0	4.44265
MF317_A1_CGGGTCAAGAGCTTTC-1	-12.4866	-19.3961	-16.8707	-3.26738	33.9731	39.1055	39	INT	Neutrophil sort	0	5.2933
MF317_A2_ACTTTGTCAGCTCCTT-1	-16.3568	-5.12878	-16.8635	-3.2654	33.9806	39.1142	39	WKM	all kidney marrow	0	5.7462
MF317_A1_GTAGAGGCACCACTGG-1	-18.1343	1.42876	-16.8578	-3.26387	33.9865	39.1209	39	NO	Neutrophil sort	0	5.2575
MF317_A1_GTCGTAAGTTCGGCGT-1	-16.0727	-6.13967	-16.8551	-3.26314	33.9893	39.1241	39	NO	Neutrophil sort	0	5.78074
MF317_A1_TTCCTAACAGACGATG-1	-16.7357	-3.59617	-16.8284	-3.25586	34.017	39.156	39	NO	Neutrophil sort	0	5.4848
MF317_A1_GTAATCGAGTCTTCGA-1	-18.2591	2.00718	-16.8257	-3.25513	34.0197	39.1592	39	NO	Neutrophil sort	0	5.56068
MF317_A1_TCTTTGATCTGGGAGA-1	-16.6137	-4.01538	-16.8212	-3.2539	34.0244	39.1646	39	NO	Neutrophil sort	0	5.28827
MF317_A1_TCGCTCAAGTGCCGAA-1	-17.9236	0.796206	-16.8201	-3.25361	34.0255	39.1659	39	NO	Neutrophil sort	0	5.61677
MF317_A1_ACTATGGCAAATCGGG-1	-16.7549	-3.4551	-16.8105	-3.25098	34.0355	39.1774	39	NO	Neutrophil sort	0	4.74493
MF317_A2_CATGCAAGTACTAAGA-1	-18.9536	4.63027	-16.8054	-3.24959	34.0408	39.1835	39	WKM	all kidney marrow	0	5.63479
MF317_A2_CTTCTCTAGTCCGTCG-1	-17.153	-1.95662	-16.8008	-3.24833	34.0456	39.189	39	WKM	all kidney marrow	0	5.23111
MF317_A2_CATGGTAAGCAGCGAT-1	-17.2812	-1.47201	-16.7969	-3.24729	34.0496	39.1935	39	WKM	all kidney marrow	0	5.75257
MF317_A1_CGGAATTCAGAGTAAT-1	-15.5669	-7.7394	-16.7926	-3.2461	34.0541	39.1987	39	NO	Neutrophil sort	0	4.94876
MF317_A1_ACAGAAACAGACCAGA-1	-17.085	-2.15023	-16.7864	-3.24441	34.0605	39.2061	39	NO	Neutrophil sort	0	4.99043
MF317_A2_GCACTAATCATTTGTC-1	-16.6145	-3.81847	-16.7723	-3.24056	34.0751	39.223	39	WKM	all kidney marrow	0	5.81114
MF317_A2_GAGTCTAGTCGCTGCA-1	-17.3346	-1.17809	-16.7715	-3.24036	34.0759	39.2238	39	WKM	all kidney marrow	0	5.7462
MF317_A1_ATACCGAGTATGGAAT-1	-18.8646	4.42537	-16.7715	-3.24036	34.0759	39.2238	39	NO	Neutrophil sort	0	5.44242
MF317_A1_TAGGTACTCCGCAAAT-1	-13.1615	-16.4566	-16.7702	-3.23998	34.0773	39.2255	39	NO	Neutrophil sort	0.693147	5.17048
MF317_A2_TCACTATTCTCTGACC-1	-18.4511	2.92385	-16.7683	-3.23947	34.0793	39.2277	39	WKM	all kidney marrow	0	4.72739
MF317_A1_ACAAAGACAACCACGC-1	-15.1865	-9.0243	-16.7661	-3.23888	34.0815	39.2303	39	NO	Neutrophil sort	0	4.36945
MF317_A1_AGTCACAAGCCGTTAT-1	-15.6812	-7.20957	-16.7655	-3.23872	34.0821	39.231	39	NO	Neutrophil sort	0	5.69373
MF317_A1_GTCACGGCAGCAGTTT-1	-15.0454	-9.52741	-16.7633	-3.23811	34.0844	39.2337	39	NO	Neutrophil sort	0	4.93447
MF317_A2_TCGCAGGTCAAGCCGC-1	-17.7694	0.46704	-16.7576	-3.23655	34.0903	39.2405	39	WKM	all kidney marrow	0	5.80212
MF317_A2_CTGGCAGGTTGCATAC-1	-13.4721	-15.2514	-16.7552	-3.2359	34.0928	39.2433	39	WKM	all kidney marrow	0	5.23111
MF317_A1_GGACGTCTCTTTGCTA-1	-16.2156	-5.19182	-16.7505	-3.23462	34.0977	39.2489	39	NO	Neutrophil sort	0	5.42935
MF317_A1_CATGGTACACAATGTC-1	-15.5264	-7.70823	-16.7491	-3.23423	34.0992	39.2506	39	NO	Neutrophil sort	0	4.63473
MF317_A2_TTTACTGTCACAGTGT-1	-16.5409	-3.99242	-16.7482	-3.23397	34.1001	39.2517	39	WKM	all kidney marrow	0	5.60212
MF317_A1_GCTTCACGTCTGGTTA-1	-16.3755	-4.5933	-16.7472	-3.2337	34.1012	39.2529	39	INT	Neutrophil sort	0	5.53339
MF317_A1_TCACGCTTCATGGTAC-1	-17.4904	-0.514505	-16.747	-3.23366	34.1013	39.2531	39	NO	Neutrophil sort	0	5.77144
MF317_A2_GCACATAAGAGAGGTA-1	-17.4273	-0.732689	-16.7438	-3.23279	34.1046	39.2569	39	WKM	all kidney marrow	0	5.35659
MF317_A1_GAATCACAGGGCGAGA-1	-16.1873	-5.26698	-16.7434	-3.23268	34.105	39.2574	39	NO	Neutrophil sort	1.79176	5.28827
MF317_A2_AAGTGAAAGGCGTCCT-1	-18.7187	4.04432	-16.729	-3.22872	34.12	39.2746	39	WKM	all kidney marrow	0	5.63835
MF317_A1_TTACAGGTCTAGGCCG-1	-17.0647	-1.98294	-16.7242	-3.22741	34.125	39.2804	39	NO	Neutrophil sort	0	5.6204
MF317_A2_AAGATAGGTATGAGCG-1	-17.6014	-0.017318	-16.7231	-3.22711	34.1261	39.2817	39	WKM	all kidney marrow	0	5.70044
MF317_A1_GCCCGAATCTAAGGAA-1	-18.2616	2.40452	-16.7207	-3.22645	34.1286	39.2845	39	NO	Neutrophil sort	0	5.47646
MF317_A1_AAGCGAGCAGAGCGTA-1	-16.2506	-4.90696	-16.7114	-3.2239	34.1383	39.2957	39	NO	Neutrophil sort	0	5.41165
MF317_A1_GTCACTCTCACTTTGT-1	-13.9368	-13.3478	-16.7088	-3.2232	34.141	39.2987	39	NO	Neutrophil sort	0	4.86753
MF317_A1_ATCTTCACAGTCGGAA-1	-15.618	-7.13786	-16.6919	-3.21857	34.1585	39.3189	39	NO	Neutrophil sort	1.09861	4.54329
MF317_A2_GGTAGAGTCAGGCGAA-1	-17.0703	-1.81335	-16.6858	-3.21689	34.1648	39.3262	39	WKM	all kidney marrow	0	5.52146
MF317_A2_GTGGAAGCATCCAATG-1	-17.3583	-0.735161	-16.6783	-3.21486	34.1725	39.3351	39	WKM	all kidney marrow	0	5.56068
MF317_A1_GTAGGTTCAGCGTGCT-1	-16.2394	-4.81497	-16.6782	-3.21481	34.1727	39.3353	39	NO	Neutrophil sort	0	5.17048
MF317_A1_CATTCTAAGACGGATC-1	-17.2458	-1.12973	-16.6744	-3.21377	34.1766	39.3398	39	NO	Neutrophil sort	0	5.48064
MF317_A1_ATCCACCTCGCTGTCT-1	-16.543	-3.68205	-16.6716	-3.213	34.1795	39.3431	39	NO	Neutrophil sort	0	4.96284
MF317_A1_TGACTCCCAGGTCAAG-1	-17.1019	-1.63252	-16.6687	-3.21221	34.1825	39.3466	39	INT	Neutrophil sort	0	4.58497
MF317_A1_CTTACCGAGGGTTAGC-1	-16.6627	-3.20501	-16.6613	-3.21017	34.1902	39.3555	39	NO	Neutrophil sort	0	4.47734
MF317_A1_CAACGATGTTAGGCCC-1	-17.1288	-1.5036	-16.6606	-3.20998	34.191	39.3563	39	NO	Neutrophil sort	0	5.66296
MF317_A1_TTCGCTGAGCCTGAGA-1	-15.8927	-5.95303	-16.647	-3.20626	34.205	39.3725	39	NO	Neutrophil sort	0	5.1358
MF317_A1_ACTTTGTAGATTACCC-1	-10.9173	-24.0366	-16.6391	-3.2041	34.2132	39.3819	39	NO	Neutrophil sort	1.79176	4.00733
MF317_A2_GAGTCATCAGAGCGTA-1	-17.4389	-0.280655	-16.6359	-3.2032	34.2166	39.3857	39	WKM	all kidney marrow	0	5.92426
MF317_A1_TGACAGTTCCGTGGGT-1	-17.5061	-0.0337467	-16.6353	-3.20305	34.2172	39.3864	39	NO	Neutrophil sort	0	5.27811
MF317_A2_TCGCAGGCAGGATCTT-1	-17.4284	-0.302183	-16.6317	-3.20204	34.2209	39.3908	39	WKM	all kidney marrow	0	5.47646
MF317_A1_CAGTGCGCATGTGGCC-1	-18.924	5.14945	-16.6295	-3.20144	34.2232	39.3934	39	NO	Neutrophil sort	0	5.6058
MF317_A1_GTTACCCGTCAGGTGA-1	-17.4348	-0.244482	-16.6228	-3.19962	34.2301	39.4013	39	NO	Neutrophil sort	0	5.70044
MF317_A2_TTGCTGCCAATCTCTT-1	-16.4013	-4.00507	-16.6226	-3.19957	34.2303	39.4015	39	WKM	all kidney marrow	0	5.826
MF317_A1_AGACCCGCAAGCTGCC-1	-18.6805	4.32326	-16.6123	-3.19672	34.241	39.4139	39	NO	Neutrophil sort	0	5.47646
MF317_A1_TGCGGCAAGCTTCATG-1	-17.2097	-1.01283	-16.6093	-3.19591	34.2441	39.4174	39	INT	Neutrophil sort	0	5.17615
MF317_A1_CACTGTCCAGACCCGT-1	-15.9355	-5.64575	-16.6092	-3.19588	34.2442	39.4175	39	NO	Neutrophil sort	0	5.23111
MF317_A2_ACCTACCTCTTCCGTG-1	-17.3337	-0.554169	-16.6073	-3.19535	34.2462	39.4198	39	WKM	all kidney marrow	0	5.6204
MF317_A1_ACACGCGGTAACATCC-1	-14.7242	-10.0134	-16.6005	-3.19347	34.2533	39.428	39	NO	Neutrophil sort	0	5.03044
MF317_A1_TATCTTGAGCTTTCCC-1	-16.7735	-2.56314	-16.6001	-3.19337	34.2536	39.4284	39	NO	Neutrophil sort	0.693147	5.83188
MF317_A1_TTGGGCGGTACCCACG-1	-17.1732	-1.09726	-16.5966	-3.19241	34.2573	39.4326	39	NO	Neutrophil sort	0	5.66988
MF317_A1_GACCAATAGGTGCCTC-1	-16.5104	-3.5029	-16.5959	-3.19222	34.258	39.4335	39	NO	Neutrophil sort	0	5.45532
MF317_A1_GAACGTTGTTAGAAAC-1	-17.6202	0.53164	-16.5954	-3.19208	34.2585	39.434	39	NO	Neutrophil sort	0	5.19296
MF317_A1_GAAGTAAAGGCACTCC-1	-17.6193	0.534293	-16.5939	-3.19165	34.2601	39.4359	39	NO	Neutrophil sort	0	5.20949
MF317_A1_AGATAGAAGTAACAGT-1	-18.0753	2.23917	-16.5809	-3.18808	34.2736	39.4514	39	NO	Neutrophil sort	0	5.54518
MF317_A2_TATTCCAGTCATGACT-1	-17.3316	-0.46107	-16.5807	-3.18803	34.2738	39.4516	39	WKM	all kidney marrow	0	5.69373
MF317_A1_GGCTGTGCAGGAGACT-1	-17.6893	0.856732	-16.5756	-3.18662	34.2791	39.4577	39	NO	Neutrophil sort	0	5.55296
MF317_A2_CTGTAGATCGTCCTTG-1	-13.285	-15.1237	-16.5732	-3.18596	34.2816	39.4606	39	WKM	all kidney marrow	0	4.7185
MF317_A2_TCCTTCTGTATTCTCT-1	-16.8689	-2.10574	-16.5715	-3.1855	34.2833	39.4626	39	WKM	all kidney marrow	0	5.92426
MF317_A1_CAACGATAGGAGGTTC-1	-16.4505	-3.61949	-16.5702	-3.18512	34.2847	39.4642	39	NO	Neutrophil sort	0	5.33272
MF317_A1_TGATTCTCACGGATCC-1	-15.3065	-7.77177	-16.5701	-3.18512	34.2848	39.4642	39	NO	Neutrophil sort	0.693147	4.94164
MF317_A2_ATCACAGGTACGCTTA-1	-17.3573	-0.305046	-16.5641	-3.18345	34.291	39.4715	39	WKM	all kidney marrow	0	5.2832
MF317_A1_TTCAGGAAGACAACTA-1	-17.1782	-0.922252	-16.5554	-3.18107	34.3	39.4818	39	NO	Neutrophil sort	0	5.03695
MF317_A1_CTCCCAAAGATACGAT-1	-16.8157	-2.23652	-16.5553	-3.18104	34.3001	39.4819	39	NO	Neutrophil sort	0	5.45104
MF317_A2_AACAAGATCGTCGGGT-1	-17.7335	1.10259	-16.5528	-3.18034	34.3027	39.4849	39	WKM	all kidney marrow	0	5.48064
MF317_A1_AATGACCAGAGAGTTT-1	-14.2371	-11.5699	-16.5502	-3.17961	34.3055	39.4881	39	INT	Neutrophil sort	1.79176	4.54329
MF317_A1_ACCTGAACATGTTCAG-1	-13.2472	-15.1555	-16.5491	-3.17932	34.3066	39.4893	39	NO	Neutrophil sort	1.09861	4.91265
MF317_A1_ATTCGTTCACTAGTAC-1	-19.0661	5.97081	-16.5426	-3.17752	34.3133	39.4971	39	NO	Neutrophil sort	0	5.50939
MF317_A1_GCATGATTCAACCTCC-1	-18.5999	4.28672	-16.5411	-3.17711	34.3149	39.4989	39	NO	Neutrophil sort	0	5.54908
MF317_A1_AAGTTCGCACAATCTG-1	-16.8438	-2.07142	-16.5389	-3.17652	34.3171	39.5015	39	NO	Neutrophil sort	1.09861	5.45104
MF317_A2_ATTCACTAGGATACCG-1	-15.0394	-8.61235	-16.5388	-3.17648	34.3173	39.5017	39	WKM	all kidney marrow	0	5.44242
MF317_A1_TCATGTTTCACAAGGG-1	-14.3203	-11.2182	-16.5385	-3.1764	34.3176	39.502	39	NO	Neutrophil sort	1.09861	4.98361
MF317_A1_TACCCACCATGGCTAT-1	-14.2343	-11.5187	-16.5361	-3.17574	34.32	39.5049	39	HI	Neutrophil sort	0	5.41165
MF317_A1_TGTGCGGCAAGGCTTT-1	-17.2025	-0.733312	-16.5288	-3.17373	34.3276	39.5135	39	NO	Neutrophil sort	0	5.21494
MF317_A1_GGGCTCAAGTCCGTCG-1	-16.2613	-4.08895	-16.5151	-3.16994	34.3418	39.53	39	NO	Neutrophil sort	0	5.3033
MF317_A1_GTGAGCCTCACACCCT-1	-16.9079	-1.7467	-16.5148	-3.16986	34.3421	39.5303	39	NO	Neutrophil sort	0.693147	4.84419
MF317_A1_GATGACTGTTGTCTAG-1	-14.3856	-10.8715	-16.5127	-3.16928	34.3443	39.5328	39	NO	Neutrophil sort	0	5.92959
MF317_A1_CGAATTGGTTCTATCT-1	-15.6652	-6.21571	-16.5072	-3.16775	34.3501	39.5394	39	NO	Neutrophil sort	0	5.273
MF317_A1_CACTGGGCACCCTATC-1	-17.4781	0.375477	-16.4995	-3.16563	34.358	39.5486	39	NO	Neutrophil sort	0	5.6204
MF317_A1_TCTAACTTCCTCAGAA-1	-17.0886	-1.01492	-16.4945	-3.16425	34.3632	39.5545	39	NO	Neutrophil sort	0	5.28827
MF317_A1_GTCACTCCAGTCAGAG-1	-17.258	-0.382954	-16.4895	-3.16286	34.3684	39.5605	39	NO	Neutrophil sort	0	5.2933
MF317_A1_ATAGAGAAGCGTTCAT-1	-17.4672	0.389561	-16.4852	-3.16167	34.3729	39.5657	39	NO	Neutrophil sort	0	5.7869
MF317_A2_ATCACGAAGATACTGA-1	-15.2485	-7.60894	-16.479	-3.15997	34.3793	39.573	39	WKM	all kidney marrow	0	5.92693
MF317_A1_GAGTGTTGTATCGGTT-1	-15.8552	-5.40286	-16.4759	-3.15911	34.3825	39.5767	39	NO	Neutrophil sort	0.693147	5.37528
MF317_A1_TTAATCCGTCACCGAC-1	-18.521	4.24773	-16.4721	-3.15804	34.3865	39.5814	39	NO	Neutrophil sort	0	5.51343
MF317_A2_TATCCTACAGCTTTGA-1	-14.4348	-10.5208	-16.4719	-3.158	34.3867	39.5815	39	WKM	all kidney marrow	0	5.26269
MF317_A1_TACAGGTTCGCAGATT-1	-14.4866	-10.2716	-16.4573	-3.15396	34.4018	39.5989	39	NO	Neutrophil sort	0.693147	4.94164
MF317_A1_CGTGATAAGAGAAGGT-1	-16.0026	-4.79501	-16.457	-3.15388	34.4021	39.5993	39	NO	Neutrophil sort	0	4.41884
MF317_A2_CCACAAATCACTTGGA-1	-17.0819	-0.870804	-16.4503	-3.15202	34.4091	39.6073	39	WKM	all kidney marrow	0	5.73334
MF317_A1_ACGCACGAGCGCCCAT-1	-14.3184	-10.8473	-16.4491	-3.1517	34.4103	39.6087	39	NO	Neutrophil sort	1.09861	5.05625
MF317_A1_GGTTGTAGTCCTTGTC-1	-13.3385	-14.349	-16.4414	-3.14955	34.4183	39.618	39	NO	Neutrophil sort	1.60944	5.01064
MF317_A1_GTGGAAGTCGTAGTCA-1	-17.0027	-1.11134	-16.4383	-3.14869	34.4215	39.6217	39	NO	Neutrophil sort	0	5.25227
MF317_A2_ACACAGTTCAGGACGA-1	-16.6368	-2.4184	-16.4347	-3.1477	34.4252	39.6259	39	WKM	all kidney marrow	0	5.42495
MF317_A1_AGCTCAATCCACGTGG-1	-16.4172	-3.19529	-16.4307	-3.14658	34.4294	39.6308	39	NO	Neutrophil sort	0	4.64439
MF317_A1_GACCTTCAGCTCCATA-1	-17.3752	0.278482	-16.426	-3.14528	34.4343	39.6364	39	NO	Neutrophil sort	0	5.45104
MF317_A1_TGGATGTAGGTAGTCG-1	-16.9959	-1.06675	-16.4201	-3.14365	34.4404	39.6434	39	NO	Neutrophil sort	0.693147	5.56068
MF317_A1_TAAGCGTTCTTTGCTA-1	-15.5496	-6.22672	-16.4061	-3.13976	34.455	39.6602	39	NO	Neutrophil sort	0	4.62497
MF317_A1_CTACCTGAGACCATGG-1	-12.9889	-15.446	-16.4041	-3.13922	34.457	39.6625	39	NO	Neutrophil sort	0.693147	4.93447
MF317_A1_CAGCCAGCATGACTGT-1	-15.207	-7.43147	-16.3986	-3.13767	34.4628	39.6691	39	NO	Neutrophil sort	0	5.83481
MF317_A1_TCTCAGCGTTCACCGG-1	-17.3269	0.241501	-16.3892	-3.13508	34.4725	39.6803	39	NO	Neutrophil sort	0	5.50533
MF317_A1_GTAACCAAGCATGAAT-1	-17.5764	1.17952	-16.3791	-3.13226	34.483	39.6924	39	NO	Neutrophil sort	0	5.39363
MF317_A2_TATCTTGCAAATGGTA-1	-13.1293	-14.8241	-16.3763	-3.1315	34.4858	39.6957	39	WKM	all kidney marrow	0	5.16479
MF317_A1_TGCATGACAGGACGAT-1	-17.2935	0.232555	-16.3596	-3.12684	34.5032	39.7157	39	NO	Neutrophil sort	0	5.01064
MF317_A1_GCTACAACAGTGCCTG-1	-12.6488	-16.4621	-16.3575	-3.12627	34.5054	39.7182	39	NO	Neutrophil sort	0.693147	5.0689
MF317_A1_AACCCAAAGAGTGGCT-1	-17.62	1.42387	-16.3547	-3.12548	34.5083	39.7216	39	NO	Neutrophil sort	0	5.20401
MF317_A2_TACGTCCAGCAGAAAG-1	-15.8473	-4.9246	-16.3482	-3.12369	34.515	39.7293	39	WKM	all kidney marrow	0	5.22575
MF317_A1_GTGGTTAAGATTGATG-1	-18.4484	4.43023	-16.3474	-3.12347	34.5158	39.7302	39	NO	Neutrophil sort	0	5.17048
MF317_A1_CCCTAACGTGCCGAAA-1	-16.5673	-2.32006	-16.3441	-3.12255	34.5192	39.7342	39	NO	Neutrophil sort	0	4.98361
MF317_A1_CTGGACGTCAGAGCGA-1	-17.0593	-0.544615	-16.3424	-3.12206	34.5211	39.7362	39	NO	Neutrophil sort	0	5.56452
MF317_A2_AGTGATCGTTATTCCT-1	-17.3535	0.532293	-16.337	-3.12058	34.5266	39.7426	39	WKM	all kidney marrow	0	5.81114
MF317_A1_TCACATTCACCTGCGA-1	-14.1538	-10.9481	-16.3326	-3.11935	34.5312	39.7479	39	NO	Neutrophil sort	0	5.23644
MF317_A1_TCCGAAATCTTCTAAC-1	-18.4546	4.51278	-16.33	-3.11862	34.5339	39.751	39	NO	Neutrophil sort	0	5.26269
MF317_A2_CCATAAGAGGATAATC-1	-17.9853	2.84046	-16.3265	-3.11765	34.5375	39.7552	39	WKM	all kidney marrow	0	5.55296
MF317_A1_CTTGAGAAGTTAGTAG-1	-16.992	-0.66886	-16.311	-3.11333	34.5536	39.7737	39	NO	Neutrophil sort	0	5.63121
MF317_A1_TCAAGACTCGACATAC-1	-18.0296	3.08421	-16.3029	-3.11108	34.562	39.7834	39	NO	Neutrophil sort	0	5.51745
MF317_A1_CACAGATGTCATGCAT-1	-18.16	3.55413	-16.3024	-3.11093	34.5626	39.784	39	NO	Neutrophil sort	0	5.3845
MF317_A1_GGTTAACTCGAGAGCA-1	-16.5918	-2.07132	-16.302	-3.11083	34.563	39.7845	39	NO	Neutrophil sort	0	5.59471
MF317_A2_CCGTTCAAGCCTCGTG-1	-16.9995	-0.596043	-16.2988	-3.10994	34.5663	39.7883	39	WKM	all kidney marrow	0	6.07074
MF317_A1_GAGTTACTCCTTGACC-1	-13.42	-13.4391	-16.2988	-3.10994	34.5663	39.7883	39	NO	Neutrophil sort	1.38629	4.36945
MF317_A2_TTGCGTCCATGTTACG-1	-16.3425	-2.92274	-16.2909	-3.10774	34.5745	39.7977	39	WKM	all kidney marrow	0	5.743
MF317_A1_CATCCCATCGTTATCT-1	-15.8216	-4.76018	-16.2831	-3.10555	34.5826	39.8071	40	NO	Neutrophil sort	0	5.03044
MF317_A2_GCGGAAAAGATGGGCT-1	-17.2105	0.238646	-16.2782	-3.10417	34.5877	39.813	40	WKM	all kidney marrow	0	5.73979
MF317_A1_TCGAACAAGGGTGAAA-1	-15.7635	-4.90381	-16.2666	-3.10095	34.5997	39.8268	40	NO	Neutrophil sort	0	5.69373
MF317_A1_GAAGAATTCACTGAAC-1	-15.2162	-6.85085	-16.2633	-3.10003	34.6032	39.8307	40	NO	Neutrophil sort	0	5.69709
MF317_A2_ACGTTCCAGCAGGCTA-1	-17.0469	-0.285048	-16.2612	-3.09944	34.6053	39.8332	40	WKM	all kidney marrow	0	5.77765
MF317_A1_TCGCAGGGTTGCGGAA-1	-16.2018	-3.29958	-16.258	-3.09854	34.6087	39.8371	40	NO	Neutrophil sort	0	5.4848
MF317_A1_TGGGCGTGTATGGAAT-1	-15.6044	-5.38577	-16.2444	-3.09475	34.6228	39.8533	40	NO	Neutrophil sort	0	5.2575
MF317_A2_TCAGGGCGTGCTCTTC-1	-16.1402	-3.45379	-16.2408	-3.09373	34.6266	39.8577	40	WKM	all kidney marrow	0	5.51343
MF317_A2_AAATGGATCGGACAAG-1	-15.1652	-6.91657	-16.2342	-3.09189	34.6334	39.8656	40	WKM	all kidney marrow	0	5.58725
MF317_A2_ACGGTCGCATGAGATA-1	-17.7409	2.31319	-16.2303	-3.09082	34.6374	39.8701	40	WKM	all kidney marrow	0	5.54126
MF317_A2_TCCCACAGTGAGCAGT-1	-16.1755	-3.23725	-16.2175	-3.08721	34.6508	39.8855	40	WKM	all kidney marrow	0	5.40717
MF317_A1_CTGGCAGTCTAATTCC-1	-15.5042	-5.5883	-16.205	-3.08374	34.6637	39.9004	40	NO	Neutrophil sort	0	5.22036
MF317_A1_CCCGGAATCGCTTTAT-1	-18.4973	5.10989	-16.2047	-3.08364	34.664	39.9008	40	NO	Neutrophil sort	0	5.34711
MF317_A1_GGGAGTAGTTACAGCT-1	-12.6124	-15.9146	-16.2027	-3.08309	34.6661	39.9031	40	INT	Neutrophil sort	1.09861	4.77068
MF317_A1_ACTATTCCAGAAATCA-1	-15.7761	-4.56158	-16.191	-3.07981	34.6782	39.9172	40	NO	Neutrophil sort	0	5.48894
MF317_A2_TACCCACGTGACACGA-1	-13.8222	-11.4982	-16.181	-3.07701	34.6886	39.9291	40	WKM	all kidney marrow	0	5.52146
MF317_A2_ACTCTCGCATAATCCG-1	-16.2332	-2.89029	-16.1809	-3.07699	34.6887	39.9292	40	WKM	all kidney marrow	0	5.18178
MF317_A1_TAAGCACGTTGCCAAT-1	-16.9853	-0.113242	-16.1563	-3.07008	34.7143	39.9587	40	NO	Neutrophil sort	0	5.03695
MF317_A1_ACTGTGACACACCAGC-1	-17.4316	1.48264	-16.1552	-3.06978	34.7154	39.9599	40	NO	Neutrophil sort	0	5.65948
MF317_A2_ACCTGAAAGTGTTGTC-1	-16.1558	-3.06381	-16.1542	-3.06951	34.7164	39.9611	40	WKM	all kidney marrow	0	5.35659
MF317_A1_AGAAGTAAGACGACGT-1	-15.2086	-6.41326	-16.1471	-3.06751	34.7238	39.9696	40	NO	Neutrophil sort	0	5.09375
MF317_A2_TTCTCTCGTTCGAACT-1	-17.0928	0.314269	-16.1444	-3.06675	34.7266	39.9729	40	WKM	all kidney marrow	0	5.61677
MF317_A2_TGCTCGTGTCATCACA-1	-17.1539	0.609003	-16.1236	-3.0609	34.7483	39.9978	40	WKM	all kidney marrow	0	5.53733
MF317_A2_ATTCTACGTGCAGTGA-1	-15.5344	-5.11442	-16.1123	-3.05773	34.76	40.0113	40	WKM	all kidney marrow	0	5.47646
MF317_A2_TCACATTGTGGTCTCG-1	-16.776	-0.687386	-16.1102	-3.05714	34.7622	40.0138	40	WKM	all kidney marrow	0	5.69373
MF317_A2_TGGGATTAGTAGCTCT-1	-17.7699	2.85367	-16.1093	-3.0569	34.7631	40.0148	40	WKM	all kidney marrow	0	5.35186
MF317_A2_GCAGCCACACAGTACT-1	-15.9696	-3.51811	-16.1	-3.05428	34.7728	40.026	40	WKM	all kidney marrow	0	5.23111
MF317_A1_CAACAGTTCGAGATGG-1	-17.6285	2.39575	-16.0969	-3.05342	34.7759	40.0296	40	NO	Neutrophil sort	0	5.1985
MF317_A1_TTGGGTATCTTGGTGA-1	-17.05	0.370546	-16.088	-3.05091	34.7852	40.0403	40	NO	Neutrophil sort	0	5.80212
MF317_A2_AGTAACCCATAGGTAA-1	-15.1781	-6.28511	-16.0874	-3.05076	34.7858	40.041	40	WKM	all kidney marrow	0	5.47227
MF317_A1_GACGTTACATTGAAAG-1	-16.3303	-2.1669	-16.0821	-3.04926	34.7913	40.0473	40	NO	Neutrophil sort	0	5.31321
MF317_A1_TGGGAGAGTCGAGATG-1	-15.8541	-3.83919	-16.0767	-3.04774	34.7969	40.0538	40	NO	Neutrophil sort	0	5.18739
MF317_A2_GTAGCTAGTGAGATTA-1	-17.5488	2.19304	-16.0746	-3.04713	34.7992	40.0564	40	WKM	all kidney marrow	0	5.15329
MF317_A2_TCAGCCTTCAGCTTGA-1	-15.8432	-3.84847	-16.0691	-3.0456	34.8048	40.0629	40	WKM	all kidney marrow	0	5.5835
MF317_A1_TGCGATAGTAGAAACT-1	-13.295	-12.9019	-16.0687	-3.04548	34.8053	40.0634	40	NO	Neutrophil sort	0.693147	4.48864
MF317_A1_GCGGAAAGTTTGAAAG-1	-17.4205	1.79284	-16.0593	-3.04284	34.815	40.0746	40	NO	Neutrophil sort	0	5.30827
MF317_A1_CAAGCTAGTACATACC-1	-16.5659	-1.24112	-16.0588	-3.04268	34.8156	40.0753	40	NO	Neutrophil sort	0	5.48894
MF317_A2_TACACCCAGGTCTGGA-1	-15.7697	-4.05134	-16.0541	-3.04138	34.8204	40.0808	40	WKM	all kidney marrow	0	5.84644
MF317_A2_AGTACCACAAGCTGCC-1	-17.2142	1.07946	-16.0539	-3.04132	34.8206	40.0811	40	WKM	all kidney marrow	0	4.68213
MF317_A2_TCGCACTGTCACCGAC-1	-16.2456	-2.35972	-16.0537	-3.04127	34.8208	40.0813	40	WKM	all kidney marrow	0	5.48894
MF317_A2_CGTGAATGTCAAAGCG-1	-17.236	1.18059	-16.0475	-3.03952	34.8273	40.0887	40	WKM	all kidney marrow	0	5.76519
MF317_A1_CCTGCATAGGTTGGAC-1	-17.508	2.22163	-16.0265	-3.0336	34.8491	40.1139	40	NO	Neutrophil sort	0	5.45959
MF317_A1_ATAGACCGTGGACTGA-1	-15.2503	-5.77608	-16.0239	-3.03285	34.8519	40.117	40	NO	Neutrophil sort	0	5.0626
MF317_A1_TGACCCTGTAGCTCGC-1	-17.2309	1.26334	-16.0197	-3.03168	34.8562	40.122	40	NO	Neutrophil sort	0.693147	5.54126
MF317_A2_GTCGTAAGTTAGGCTT-1	-16.6005	-0.951703	-16.0143	-3.03017	34.8617	40.1284	40	WKM	all kidney marrow	0	5.50939
MF317_A1_CATCAAGTCGAATGCT-1	-17.1283	0.927041	-16.0125	-3.02964	34.8637	40.1306	40	INT	Neutrophil sort	0	5.45532
MF317_A1_TACCCACTCGAGAACG-1	-16.6959	-0.599382	-16.0107	-3.02914	34.8655	40.1327	40	NO	Neutrophil sort	0	5.45104
MF317_A1_TGAGTCACAGATTTCG-1	-16.2498	-2.16785	-16.0071	-3.02813	34.8693	40.137	40	NO	Neutrophil sort	0	5.24175
MF317_A1_ACCAAACAGTAAACAC-1	-14.1144	-9.73154	-16.0059	-3.02777	34.8706	40.1385	40	NO	Neutrophil sort	0.693147	5.15329
MF317_A1_GATTCTTCAAACCATC-1	-16.8442	-0.022849	-15.9968	-3.02521	34.88	40.1494	40	NO	Neutrophil sort	0	5.64545
MF317_A1_CGTAAGTAGGTGCCAA-1	-17.3439	1.7566	-15.9944	-3.02455	34.8824	40.1522	40	NO	Neutrophil sort	0	5.44242
MF317_A1_GCCAGTGAGTAATTGG-1	-17.9349	3.9042	-15.9791	-3.02021	34.8984	40.1706	40	NO	Neutrophil sort	0	5.30827
MF317_A1_GCTGGGTGTAGTTACC-1	-14.9606	-6.56349	-15.9637	-3.01587	34.9144	40.189	40	NO	Neutrophil sort	1.09861	4.78749
MF317_A1_CCTACGTAGGTCGTGA-1	-11.8663	-17.5054	-15.9632	-3.01574	34.9148	40.1895	40	NO	Neutrophil sort	1.09861	4.68213
MF317_A1_TCTACCGCACGGCCAT-1	-16.8064	-0.0255153	-15.9611	-3.01514	34.9171	40.1921	40	NO	Neutrophil sort	0	5.38907
MF317_A1_CTCAGAATCAAATGCC-1	-13.218	-12.6181	-15.9371	-3.00836	34.942	40.2207	40	NO	Neutrophil sort	0	5.36129
MF317_A1_GGAGCAATCCGTGTAA-1	-16.4251	-1.27755	-15.9355	-3.00789	34.9437	40.2227	40	NO	Neutrophil sort	0	5.66988
MF317_A1_ATGGGAGTCCGAGGCT-1	-13.3749	-12.0102	-15.9246	-3.00481	34.955	40.2358	40	NO	Neutrophil sort	0	4.7185
MF317_A1_GGGACCTAGCTGGCTC-1	-14.9903	-6.30141	-15.9237	-3.00457	34.9559	40.2368	40	INT	Neutrophil sort	0	5.42495
MF317_A2_GAAGAATGTCGTCTCT-1	-16.3569	-1.44169	-15.9151	-3.00212	34.9649	40.2471	40	WKM	all kidney marrow	0	6.06379
MF317_A2_CTCATCGTCATGCCGG-1	-16.855	0.32049	-15.9143	-3.0019	34.9657	40.248	40	WKM	all kidney marrow	0	5.50533
MF317_A1_TACATTCTCGAGCCAC-1	-18.9988	7.90134	-15.9121	-3.00126	34.968	40.2507	40	NO	Neutrophil sort	0	5.11799
MF317_A1_TGATGGTAGATAGCAT-1	-15.9429	-2.8872	-15.9107	-3.00089	34.9694	40.2523	40	NO	Neutrophil sort	0	5.45959
MF317_A2_AGCCAATAGTGGCGAT-1	-16.9312	0.605974	-15.9101	-3.0007	34.9701	40.2531	40	WKM	all kidney marrow	0	5.34711
MF317_A1_TACCTCGGTTCTAAGC-1	-12.1258	-16.3571	-15.9088	-3.00035	34.9714	40.2546	40	NO	Neutrophil sort	1.09861	4.48864
MF317_A1_TTTGATCGTGTACATC-1	-14.2045	-8.97941	-15.8994	-2.99769	34.9811	40.2658	40	NO	Neutrophil sort	0	4.75359
MF317_A1_AGATAGATCTAGCATG-1	-14.2301	-8.87554	-15.8959	-2.99669	34.9848	40.27	40	NO	Neutrophil sort	0	4.77068
MF317_A1_TTTCACAAGTAGTCCT-1	-14.675	-7.29591	-15.8934	-2.99598	34.9874	40.273	40	NO	Neutrophil sort	0	5.01728
MF317_A1_TTGTGGAAGAAGTGTT-1	-16.1369	-2.13509	-15.893	-2.99587	34.9878	40.2735	40	NO	Neutrophil sort	0	5.72685
MF317_A1_GGAGATGTCCCGATCT-1	-15.6827	-3.72948	-15.8908	-2.99523	34.9901	40.2762	40	NO	Neutrophil sort	0	5.55683
MF317_A1_AGAAGCGTCTAGACCA-1	-13.0287	-13.0587	-15.8824	-2.99286	34.9988	40.2862	40	NO	Neutrophil sort	0	4.8752
MF317_A2_CATTGAGTCCGTCACT-1	-16.8022	0.28448	-15.8733	-2.99029	35.0083	40.2971	40	WKM	all kidney marrow	0	5.04343
MF317_A1_CCACGTTGTGTCGATT-1	-14.9675	-6.15024	-15.8649	-2.98789	35.0171	40.3072	40	NO	Neutrophil sort	0.693147	5.0876
MF317_A1_AGAGAGCTCTGTCCGT-1	-16.9453	0.849688	-15.8568	-2.9856	35.0255	40.3168	40	NO	Neutrophil sort	0	5.66643
MF317_A1_CGAGAAGTCAAGCCCG-1	-16.9607	0.998249	-15.831	-2.97826	35.0523	40.3478	40	NO	Neutrophil sort	0	5.0626
MF317_A1_TCAGCCTGTTTCGTTT-1	-17.0304	1.25759	-15.8267	-2.97704	35.0568	40.3529	40	NO	Neutrophil sort	0	5.7462
MF317_A2_CTCACTGAGTTACGTC-1	-16.4998	-0.585949	-15.8206	-2.97531	35.0631	40.3602	40	WKM	all kidney marrow	0	5.79909
MF317_A1_CTCAGGGAGTTGCTGT-1	-15.5606	-3.88661	-15.8197	-2.97507	35.064	40.3612	40	NO	Neutrophil sort	0.693147	5.31812
MF317_A1_CTTCAATAGCTTCTAG-1	-16.9342	0.950371	-15.8185	-2.97471	35.0653	40.3627	40	NO	Neutrophil sort	0	5.72685
MF317_A1_GTGCTGGAGAAGATCT-1	-15.6874	-3.43317	-15.8178	-2.9745	35.0661	40.3636	40	NO	Neutrophil sort	0	5.32301
MF317_A1_CTGCCATGTCTTCTAT-1	-11.7995	-17.1079	-15.8169	-2.97427	35.0669	40.3646	40	NO	Neutrophil sort	1.09861	4.63473
MF317_A2_ATTACCTGTCCGGTCA-1	-17.1312	1.65953	-15.8143	-2.97352	35.0696	40.3677	40	WKM	all kidney marrow	0	5.45959
MF317_A1_CTCCCAAGTGTGAGCA-1	-11.1464	-19.322	-15.798	-2.96889	35.0866	40.3872	40	INT	Neutrophil sort	1.79176	4.52179
MF317_A1_CATCAAGTCACGAACT-1	-16.3953	-0.863772	-15.7966	-2.9685	35.088	40.3889	40	NO	Neutrophil sort	0	5.45959
MF317_A1_ACGTCCTGTACAGAAT-1	-13.5214	-10.9409	-15.7905	-2.96676	35.0944	40.3961	40	NO	Neutrophil sort	0	5.69036
MF317_A2_TGCTGAAGTAAGGTCG-1	-15.9815	-2.27194	-15.7842	-2.96496	35.1009	40.4037	40	WKM	all kidney marrow	0	5.9108
MF317_A1_TGAACGTTCGTCCTTG-1	-15.4705	-4.05711	-15.7817	-2.96424	35.1036	40.4068	40	NO	Neutrophil sort	0	4.94876
MF317_A1_TGTTCCGTCGTTGCCT-1	-16.8826	0.918185	-15.7776	-2.96307	35.1078	40.4117	40	NO	Neutrophil sort	0	5.20949
MF317_A1_TGTGATGTCAGTGTCA-1	-16.7213	0.359439	-15.7755	-2.9625	35.1099	40.4141	40	NO	Neutrophil sort	0	5.32788
MF317_A1_ATGGGAGTCGTCGCTT-1	-16.815	0.723553	-15.7659	-2.95975	35.12	40.4256	40	INT	Neutrophil sort	0	5.91889
MF317_A1_GTGCTGGGTAGATCGG-1	-13.6439	-10.4066	-15.765	-2.95951	35.1209	40.4267	40	NO	Neutrophil sort	0	5.22036
MF317_A1_TCACGGGCACTGCATA-1	-16.4453	-0.561311	-15.7623	-2.95871	35.1238	40.43	40	NO	Neutrophil sort	0.693147	5.4161
MF317_A1_TTTACTGTCTACGCAA-1	-13.7213	-10.0833	-15.7525	-2.95593	35.1339	40.4417	40	NO	Neutrophil sort	0	5.81711
MF317_A2_GTCATTTTCTTCTCAA-1	-16.1332	-1.61592	-15.7514	-2.95562	35.135	40.443	40	WKM	all kidney marrow	0	5.55296
MF317_A1_TTCATTGTCCCAGGAC-1	-16.1535	-1.52509	-15.7461	-2.9541	35.1406	40.4494	40	NO	Neutrophil sort	0	5.34233
MF317_A2_GATTCGAAGATTAGTG-1	-15.8148	-2.69263	-15.7406	-2.95255	35.1462	40.4558	40	WKM	all kidney marrow	0	5.26786
MF317_A1_TGTTCTATCTTTCGAT-1	-16.9676	1.35783	-15.7387	-2.95199	35.1483	40.4582	40	NO	Neutrophil sort	0	5.47646
MF317_A1_CTCACTGAGCTGTACT-1	-16.7304	0.528297	-15.738	-2.95181	35.1489	40.459	40	NO	Neutrophil sort	0	5.54126
MF317_A1_TTACGCCGTTCGTGCG-1	-16.3632	-0.754052	-15.7367	-2.95142	35.1504	40.4606	40	NO	Neutrophil sort	0	4.92725
MF317_A1_TTGATGGCATGACCCG-1	-15.9574	-2.17002	-15.7347	-2.95085	35.1524	40.463	40	NO	Neutrophil sort	0	4.56435
MF317_A1_CGATGGCAGCAGTCTT-1	-16.9777	1.42571	-15.7297	-2.94944	35.1576	40.4689	40	NO	Neutrophil sort	0	5.1358
MF317_A1_CTTCTCTGTGAGGATC-1	-17.2549	2.39898	-15.7294	-2.94934	35.158	40.4694	40	NO	Neutrophil sort	0	5.66643
MF317_A1_TCAGCAAGTCTTACTT-1	-16.6649	0.333283	-15.7286	-2.94913	35.1587	40.4702	40	NO	Neutrophil sort	0	5.65599
MF317_A1_CAATACGGTCACTCAA-1	-16.2841	-0.889226	-15.698	-2.9404	35.1905	40.5068	40	NO	Neutrophil sort	0	5.75257
MF317_A1_GCCAGTGCACCAGGTC-1	-13.0846	-12.0779	-15.6955	-2.93968	35.1931	40.5098	40	NO	Neutrophil sort	1.38629	5.01064
MF317_A1_CACGTGGGTCCGGTGT-1	-16.222	-1.07691	-15.6902	-2.93816	35.1987	40.5162	40	INT	Neutrophil sort	0	5.35186
MF317_A1_TTGTTGTAGACCAAGC-1	-16.5245	-0.00659514	-15.6872	-2.93729	35.2018	40.5198	40	NO	Neutrophil sort	0	5.45532
MF317_A1_ATCACGACATCATCTT-1	-16.8491	1.18437	-15.6727	-2.93315	35.2169	40.5372	40	NO	Neutrophil sort	0	5.4848
MF317_A1_GAGTTGTCATGGGTTT-1	-16.515	0.0483997	-15.6632	-2.93045	35.2267	40.5485	40	NO	Neutrophil sort	0	5.69036
MF317_A2_CGTTCTGCATGGAACG-1	-16.4506	-0.135387	-15.6519	-2.92721	35.2385	40.5621	40	WKM	all kidney marrow	0	5.65599
MF317_A1_GTCAGCGGTACACTCA-1	-17.4744	3.44499	-15.6515	-2.9271	35.2389	40.5625	40	NO	Neutrophil sort	0	5.65599
MF317_A1_TTGTTCAGTGTACATC-1	-15.6707	-2.83744	-15.6455	-2.92538	35.2452	40.5697	40	NO	Neutrophil sort	0	5.20401
MF317_A1_CGCCAGAAGAGTTGAT-1	-15.5014	-3.40445	-15.639	-2.92351	35.2519	40.5775	40	NO	Neutrophil sort	0	5.37064
[truncated: 13,877 more rows]

## Sheet: fig4_a
	phase_annotation	phase_1	phase_1	phase_1	phase_1	phase_1	phase_1	phase_1	phase_1	phase_1	phase_1	phase_1	phase_1	phase_1	phase_1	phase_1	phase_1	phase_1	phase_1	phase_1	phase_1	phase_1	phase_1	phase_2	phase_2	phase_2	phase_2	phase_2	phase_2	phase_2	phase_2	phase_2	phase_2	phase_2	phase_2	phase_2	phase_2	phase_2	phase_2	phase_2	phase_2	phase_2	phase_2	phase_2	phase_2	phase_2	phase_2	phase_2	phase_2
module_annotation	gene_symbol	traj_1	traj_2	traj_3	traj_4	traj_5	traj_6	traj_7	traj_8	traj_9	traj_10	traj_11	traj_12	traj_13	traj_14	traj_15	traj_16	traj_17	traj_18	traj_19	traj_20	traj_21	traj_22	traj_23	traj_24	traj_25	traj_26	traj_27	traj_28	traj_29	traj_30	traj_31	traj_32	traj_33	traj_34	traj_35	traj_36	traj_37	traj_38	traj_39	traj_40	traj_41	traj_42	traj_43	traj_44	traj_45	traj_46	traj_47	traj_48
module_1	aars1	2.5	-0.955293	-0.955293	2.5	-0.955293	0.63121	0.895627	0.895627	0.155259	1.09523	1.82109	2.5	1.26581	1.25653	0.635907	2.28418	1.07608	0.982954	0.521467	0.234584	1.05464	0.767977	0.741384	0.996614	0.761578	0.91218	0.570411	0.803822	1.04734	0.633065	0.113097	0.798987	1.02911	0.375779	0.389388	0.45278	0.366133	0.546397	0.109039	0.206189	0.222481	-0.195094	0.480728	0.366133	0.0185845	0.254879	-0.040214	0.0595743
module_1	abcb10	0.430225	2.5	-1.08106	-1.08106	2.5	-1.08106	0.933987	0.933987	2.5	-1.08106	0.430225	0.933987	0.127968	-0.212924	0.651236	0.369773	-0.74522	0.0524032	-0.793197	0.556517	0.0325179	1.24735	0.626679	0.0471416	0.283971	0.359694	0.0524032	0.476753	1.05802	0.753749	0.946669	0.395079	0.690728	0.425615	0.620856	0.837731	0.762354	0.370151	0.554684	0.206832	0.588822	0.760186	0.717858	0.826303	0.446298	0.476127	0.350847	0.214229
module_1	abcb9	1.40541	0.50276	1.10453	-0.183058	2.5	1.27985	0.50276	0.619298	1.15496	1.82828	0.590164	0.948095	0.0721123	0.968753	0.417871	1.81832	1.17607	0.696904	0.0628346	1.0409	0.925566	1.30452	1.09613	0.879288	0.889808	1.07369	0.599308	0.967722	0.843298	0.745894	1.20103	0.822837	0.775925	0.757301	0.826875	0.646318	0.801034	0.54289	0.780059	0.639929	0.579065	0.576983	0.505338	0.437467	0.475621	0.588838	0.221227	0.420893
module_1	abcc13	2.13218	-1.08833	1.27376	-1.08833	-1.08833	0.0123582	-0.0947864	0.898755	2.5	0.189083	2.5	1.11273	1.81924	0.858167	0.215695	1.26695	1.13906	0.788872	1.57364	0.464254	1.01628	0.0422538	0.753594	0.68319	1.18673	0.584153	0.981091	1.05621	0.848858	1.13428	0.60017	1.21771	0.865323	0.804086	0.774512	0.51794	0.689253	0.808067	0.560759	0.663336	0.609855	0.941689	0.426468	1.05655	0.706226	0.616955	0.619637	0.363336
module_1	abce1	2.35246	2.5	2.5	2.5	-0.710586	2.5	-0.710586	1.44711	1.73985	0.45629	1.9287	0.378498	-0.302179	0.329708	0.609058	0.297349	0.329708	-0.710586	0.0673312	0.249893	0.427037	0.299153	0.396069	-0.266666	0.552176	-0.0657335	0.220132	0.319562	0.478137	0.356813	0.436728	0.152288	0.27876	0.12898	-0.0807728	0.00151752	0.30854	0.479697	-0.18206	0.105414	0.188136	-0.0886177	0.00722956	-0.0357718	-0.00515651	-0.129972	-0.121892	-0.104375
module_1	abcf1	2.5	2.5	1.26858	2.08647	-1.18509	2.02919	2.08647	2.5	1.35197	0.21701	1.26858	0.642067	-0.203619	-0.0945673	0.221161	1.23715	1.04228	0.348456	0.353705	0.0417477	0.871451	-0.240008	-0.423773	-0.011593	0.015622	0.192412	0.361486	0.413342	0.437547	0.21865	0.193505	0.146733	0.184177	0.27963	-0.0032699	0.0186018	0.280866	0.0110348	-0.148056	-0.191108	0.0971558	0.17348	-0.0362146	0.0726625	-0.110605	-0.13093	-0.0685619	-0.314406
module_1	abcf2a	1.30821	-1.1266	2.5	-1.1266	-1.1266	1.36732	0.496611	2.5	1.79518	-1.1266	2.02035	0.361872	-0.639635	-0.314993	0.39516	0.464781	-0.314993	-0.213543	-0.662824	-0.329203	-0.335934	0.847261	-0.450261	-0.323643	0.13008	-0.428624	0.0592294	-0.128006	-0.0888086	0.0508274	0.361637	0.288991	0.166736	0.133472	-0.107237	-0.242986	0.149634	-0.0494633	-0.0164695	-0.0246457	-0.0730685	0.337472	-0.180332	-0.14353	0.0060313	-0.102157	-0.0625236	-0.182561
module_1	abhd2a	-0.933677	-0.933677	-0.933677	-0.933677	-0.933677	-0.933677	-0.933677	-0.933677	-0.933677	-0.933677	-0.933677	-0.933677	-0.933677	-0.933677	-0.933677	-0.585995	-0.933677	-0.933677	-0.933677	-0.933677	-0.704939	-0.933677	-0.933677	-0.74472	-0.372899	-0.933677	-0.526237	-0.0187238	-0.0787207	-0.289821	0.246726	-0.428325	-0.0497392	-0.436988	-0.0723448	-0.255573	-0.0293013	0.268997	-0.166731	0.620532	-0.0547051	-0.0755972	-0.0361278	-0.0293013	0.156187	0.274844	0.185522	-0.150273
module_1	abi3a	-1.35354	-1.35354	-1.35354	-1.35354	-1.35354	-1.35354	-1.35354	-1.35354	-1.35354	0.863027	-1.35354	-1.35354	-1.35354	-1.06621	-1.03029	-1.14666	-1.35354	-1.35354	-0.860971	-1.35354	-1.00172	-1.1752	-1.06621	-1.24111	-0.853026	-0.990595	-0.94948	-0.837366	-0.675248	-0.587321	-1.03428	-0.872426	-0.696085	-0.438101	-0.230162	-0.63515	-0.48148	-0.0413568	-0.319143	-0.0461605	-0.169362	-0.196463	0.297979	-0.0753454	0.068986	0.365936	0.14936	0.402155
module_1	ablim1a	-1.04642	-1.04642	-1.04642	-1.04642	-1.04642	-1.04642	-1.04642	-1.04642	-1.04642	-1.04642	-1.04642	-1.04642	-1.04642	-1.04642	-1.04642	-1.04642	-0.559441	-1.04642	-1.04642	-1.04642	-0.815744	-1.04642	-1.04642	-0.284193	-0.480896	-1.04642	-0.635531	-0.354398	-0.184229	-0.288898	-0.288898	-0.536791	-0.155003	-0.128119	-0.218174	-0.0411781	0.0176123	-0.660511	0.139514	-0.233715	-0.504724	-0.472481	-0.474749	0.0682804	-0.16986	-0.222127	-0.431052	-0.347242
module_1	abracl	2.10578	2.10578	2.10578	-2.5	-2.5	-0.011874	2.5	1.42219	-1.84717	-0.717759	-0.364816	-0.858936	-1.84717	0.116919	-0.621164	-0.627703	-0.31817	0.870482	-0.0695477	-0.274856	-0.916814	0.218724	0.425073	-0.435728	0.566017	0.344262	0.209179	-0.201642	-0.411408	0.504865	0.531277	0.704119	0.525699	0.0281085	0.624514	0.626716	0.19055	0.475773	0.483695	0.347445	0.547164	0.797335	0.381091	0.785541	0.970595	1.07185	0.477699	0.726259
module_1	acadm	-1.21702	-1.21702	2.5	0.999316	2.5	-0.26716	0.999316	0.999316	0.112783	-1.21702	0.445233	0.556049	2.5	-0.10885	0.860795	0.910662	0.476617	-0.385892	0.999316	0.346676	0.357746	0.158638	-0.662934	0.31297	-0.359082	-0.400473	0.237451	0.532719	0.0909828	-0.23198	0.424711	0.761057	0.788105	0.783063	0.19655	0.763536	-0.294612	0.17007	0.126075	0.349899	0.762741	0.0726103	0.415237	0.265939	-0.123863	0.190472	0.0459911	0.385875
module_1	acp5a	1.85831	-1.04279	-1.04279	-1.04279	-1.04279	-1.04279	-1.04279	-1.04279	-1.04279	-1.04279	1.85831	-1.04279	-1.04279	-1.04279	-1.04279	-0.57861	-1.04279	0.106748	-0.490195	-0.385909	-0.126649	-0.642634	0.246592	0.97537	1.04786	0.29782	2.40227	1.82089	0.891901	1.47651	1.10618	1.62284	0.801614	0.94654	1.1657	1.60482	2.01494	0.751514	0.948387	1.53823	0.652239	1.85312	0.696926	1.31632	1.5289	0.891483	0.9702	0.588548
module_1	acsl4a	-1.31266	-1.31266	-1.31266	1.20788	-1.31266	-0.232429	-1.31266	2.5	-1.31266	-0.232429	-1.31266	-0.304445	0.641991	0.3677	-0.367458	0.0741295	0.3677	0.381598	-0.592507	-0.232429	0.114083	2.01312	1.03353	-0.161979	-0.0930444	0.622182	0.528709	0.536451	0.888254	0.609015	0.756977	0.585216	0.647272	0.385821	0.662288	0.689821	0.905775	0.236995	0.563064	0.168865	0.0892131	0.322984	0.539806	-0.150664	-0.0636235	0.884653	0.254162	-0.398454
module_1	actb1	-1.72509	-0.919143	-1.34496	-2.16128	-2.5	-1.71048	-0.692166	-0.565214	-1.25115	-1.81187	-2.5	-2.24649	-2.5	-1.75322	-1.14183	-1.04846	-1.52726	-1.50534	-0.961219	-0.817912	-0.729273	-0.5587	-0.689061	-0.370084	-0.383502	-0.309503	-0.585968	-0.252024	-0.247985	-0.126278	-0.0940184	-0.0650078	0.232377	0.240639	0.0633151	0.320931	0.276794	0.407006	0.358138	0.376659	0.388156	0.502887	0.629143	0.443739	0.655582	0.659452	0.680743	0.681616
module_1	actb2	-2.37733	-2.30213	-2.04452	-1.89244	-2.5	-2.11913	-1.69761	-1.85076	-1.60328	-1.35957	-1.72466	-1.39917	-1.35147	-1.21092	-1.43467	-1.01215	-1.2564	-0.999668	-0.782833	-1.02721	-0.808503	-0.74211	-0.559511	-0.656631	-0.907224	-0.617933	-0.613153	-0.460011	-0.524018	-0.39091	-0.324967	-0.169752	-0.359766	-0.172383	-0.0881965	-0.0345731	-0.051805	0.094198	-0.0195256	0.103974	0.0061732	0.114725	0.17477	0.248066	0.266486	0.290851	0.298813	0.313899
module_1	actn1	-1.55074	-1.55074	2.5	-1.55074	-1.55074	-0.235419	1.51834	-1.55074	0.290709	-1.55074	-1.55074	-0.936923	-0.630015	-0.527713	-0.975287	-1.55074	-0.527713	-0.975287	-0.235419	-0.893079	0.145331	-1.55074	-0.783469	-0.149638	-0.0657005	-0.581556	-0.31568	0.337346	-0.796048	0.495314	0.675476	0.546045	0.133481	1.0948	0.884102	1.59474	0.768898	0.533919	1.30648	0.461439	0.867707	0.376749	0.880421	1.4919	0.92244	0.890655	1.06606	1.1729
module_1	actn4	-1.21093	-1.21093	2.5	-1.21093	-1.21093	0.373795	-1.21093	-1.21093	-1.21093	-1.21093	-1.21093	-1.21093	-1.21093	-0.594646	-1.21093	0.120239	-1.21093	-0.517611	-0.154446	0.769975	-0.919004	0.701668	0.0216343	0.235993	-0.137406	0.151378	0.349033	1.20983	0.607606	0.843342	1.2542	0.207952	1.04529	1.70337	0.936492	0.283881	1.14586	1.27175	0.915347	0.772599	1.06907	0.703945	0.778587	0.750232	0.894478	1.04328	0.916988	0.264973
module_1	actr1	2.5	-1.2431	-1.2431	-1.2431	-1.2431	-1.2431	-1.2431	-1.2431	-1.2431	-1.2431	-1.2431	-0.547402	-0.199554	0.496142	0.713547	-1.2431	-0.663351	0.713547	0.744605	-0.497709	0.404603	0.196273	-0.493786	-0.335668	-0.233217	0.0384473	0.061332	0.541911	0.809775	0.63592	0.818223	0.648017	0.879364	0.84399	1.55064	1.42127	0.973974	0.698613	0.706174	0.553733	1.02895	0.718824	0.151222	0.747477	0.614881	1.07753	0.758671	0.0557336
module_1	actr2a	0.237285	2.5	0.237285	2.07192	1.48279	-1.2607	0.652452	-1.59735	1.96572	-0.904843	0.399107	-2.17022	-2.21337	-0.177882	-0.254559	-0.651407	-0.45466	0.0115906	0.495741	-1.31214	0.106936	-0.0710093	0.152076	0.489027	0.707983	0.807869	-0.00633862	0.857881	0.80765	1.08612	0.557635	0.439186	0.468515	1.30482	0.106112	1.11497	0.927214	1.42218	1.19739	0.548168	0.834119	1.05125	0.937285	0.702214	0.982353	0.532493	0.504101	0.801157
module_1	adam19b	-1.28781	-1.28781	2.18502	-1.28781	-1.28781	-0.295572	-1.28781	-1.28781	-1.28781	-1.28781	-1.28781	-0.824765	0.101322	-1.28781	-0.853705	-0.732156	-0.516069	-1.28781	-0.295572	-0.543631	-1.10503	-1.0483	-0.709004	-0.381854	-0.615648	-0.191126	-0.0305406	-0.0083459	-0.42416	0.199063	0.220081	-0.0763572	0.24259	0.377159	0.439579	0.415845	0.284797	0.0482454	0.63246	0.184118	0.178777	0.431446	0.410857	0.602964	0.296114	0.730511	0.6443	0.55815
module_1	adam8a	-1.60045	-1.60045	-1.60045	-1.60045	-1.60045	-1.60045	-1.23936	-1.60045	-1.60045	-1.60045	-1.60045	-1.52823	-1.49212	-1.34949	-1.39733	-1.55711	-1.48008	-1.39733	-1.33376	-1.307	-1.11364	-1.24241	-1.07357	-0.923828	-1.1343	-0.969256	-1.07383	-0.779379	-0.760028	-0.667525	-0.731817	-0.493816	-0.489641	-0.392168	-0.421531	-0.315106	-0.311723	-0.30061	-0.242761	-0.277082	-0.239194	-0.0362371	-0.0247547	0.0112156	-0.0139273	-0.042901	0.137925	0.236159
module_1	adgrg3	-0.812701	-0.812701	-0.812701	-0.812701	-0.812701	-0.812701	-0.812701	-0.812701	-0.812701	-0.812701	-0.0986788	-0.812701	-0.812701	-0.812701	-0.812701	-0.698458	-0.812701	-0.634196	-0.812701	-0.812701	-0.737541	-0.714215	-0.812701	-0.750612	-0.812701	-0.762594	-0.812701	-0.662381	-0.625417	-0.636399	-0.565879	-0.613439	-0.546456	-0.567894	-0.677768	-0.427838	-0.390314	-0.442937	-0.44309	-0.268817	-0.386134	-0.462746	-0.362557	-0.298111	-0.220907	-0.461418	-0.380622	-0.339731
module_1	adh5	2.20248	2.5	1.64228	2.29952	0.715957	2.5	1.9416	1.86136	2.20902	2.36721	1.50774	1.88363	1.8876	1.53463	1.31917	1.50733	1.7353	1.35103	1.13144	0.942273	0.670472	0.698467	0.584065	0.176851	0.307378	0.415122	0.118399	0.39323	0.0390426	0.139417	0.247134	-0.00355624	0.0229375	0.13433	-0.0204091	0.0825813	-0.059673	-0.0757286	-0.19849	-0.118461	-0.244015	-0.206897	-0.173252	-0.237554	-0.363735	-0.223218	-0.36465	-0.346461
module_1	adssl	2.5	2.5	2.5	2.5	-1.18909	1.94825	2.5	1.73909	1.44627	0.693312	2.2917	0.153471	1.08168	0.417741	0.732529	0.670592	0.0309867	0.458012	1.06036	0.785073	0.333171	-0.191746	0.489111	-0.122538	0.168968	0.69957	0.35574	0.207765	0.29312	0.411095	0.130753	0.228434	0.424134	0.275001	0.20018	-0.0129914	0.129223	0.157733	0.00818897	-0.119966	0.234197	0.338184	0.193637	0.0932964	0.110519	0.416083	0.0640906	0.00813094
module_1	afap1l1b	-0.756295	-0.756295	-0.756295	-0.756295	-0.756295	-0.756295	-0.756295	-0.756295	-0.756295	-0.756295	-0.756295	-0.421183	-0.756295	-0.756295	-0.442127	-0.756295	-0.477035	-0.756295	-0.516929	-0.756295	-0.624014	-0.236294	-0.616665	-0.756295	-0.756295	-0.756295	-0.520669	-0.491733	-0.261867	-0.383948	-0.409704	-0.522496	-0.390584	-0.421183	-0.0834323	-0.506743	-0.552903	-0.313694	-0.312764	-0.390113	-0.332698	-0.337405	-0.221255	-0.14612	-0.185081	-0.294756	-0.235513	-0.260099
module_1	aff4	-1.10822	-1.10822	-1.10822	-1.10822	-1.10822	0.330625	-1.10822	-1.10822	-1.10822	-1.10822	-1.10822	-1.10822	-1.10822	-1.10822	-0.478726	-1.10822	0.0108818	-1.10822	-0.628605	-0.748509	-0.313069	-1.10822	-0.548669	-0.0134465	-0.78332	-1.10822	0.308143	-0.445594	-0.282653	0.0108818	-0.362152	0.297164	0.257464	-0.436759	-0.315156	-0.322468	-0.351371	-0.221385	0.135958	0.159107	0.226307	0.570433	-0.200381	0.148439	-0.375717	0.0228508	-0.336947	-0.373359
module_1	agla	-1.0594	-1.0594	2.5	-1.0594	-1.0594	-1.0594	-1.0594	-1.0594	-1.0594	2.5	-1.0594	-1.0594	-1.0594	-1.0594	-0.238685	-0.00888384	-0.329876	-1.0594	0.191215	0.347543	-0.368272	0.299027	-1.0594	0.653401	1.05858	0.553237	0.787214	1.11506	0.66276	0.399652	1.37236	0.467515	1.61141	1.19171	0.905152	0.710089	1.41395	0.344593	1.38035	1.02772	0.711136	0.425706	0.552414	1.21774	0.885548	1.04725	0.655973	0.856781
module_1	agtrap	-1.81836	-1.81836	-1.81836	-1.81836	-1.81836	-1.81836	-1.81836	0.649761	-1.81836	1.35494	-1.81836	-1.81836	-1.07792	-0.995653	-1.35559	-0.929837	-0.5843	-0.892815	-0.408005	0.561614	-0.535269	0.479546	-0.5843	0.556652	0.13303	-0.551189	-0.29469	0.00885056	-0.533525	0.535943	0.246174	0.140773	-0.301725	0.0563517	0.372921	0.518991	0.250575	0.64626	1.12203	1.20982	1.09741	0.874305	0.656861	0.928099	1.2641	1.05943	1.08651	0.737721
module_1	ahcy	2.5	2.35425	2.28152	2.08962	2.35425	2.46402	2.30576	1.09658	2.32515	1.76054	1.411	1.96097	1.91776	1.45042	1.99527	1.28137	1.26012	0.629851	0.519657	0.420343	0.705702	0.594773	0.300686	0.341558	0.376428	0.545812	0.397709	0.136093	0.117855	0.279571	0.0109953	-0.107096	0.133469	0.0407102	0.105179	-0.0574483	-0.146373	-0.211011	-0.164494	-0.169274	-0.169035	-0.243255	-0.32097	-0.315741	-0.329512	-0.256456	-0.424314	-0.388652
module_1	ahr2	-1.23204	-1.23204	-1.23204	-1.23204	-1.23204	-0.451365	-1.23204	-1.23204	-0.139094	-1.23204	-1.23204	-1.23204	-0.685568	-0.321252	-0.54895	-0.576273	-0.928445	-1.23204	-0.711591	-1.23204	-1.08823	-0.855164	-0.928445	-0.756847	-1.05576	-0.848552	-0.378177	-0.470936	-0.963284	-0.354985	-0.354985	-0.787238	-0.46397	-0.338431	0.0661531	-0.0305745	-0.505516	-0.249593	-0.197923	-0.0165913	-0.275101	-0.250668	-0.0737549	0.0368491	0.0432257	-0.0410536	0.0131545	0.00526144
module_1	aif1l	-0.573326	-0.573326	-0.573326	-0.573326	-0.573326	-0.573326	-0.573326	-0.573326	-0.573326	-0.573326	-0.573326	-0.573326	-0.573326	-0.573326	-0.573326	-0.483998	-0.573326	-0.573326	-0.573326	-0.573326	-0.573326	-0.573326	-0.573326	-0.573326	-0.573326	-0.573326	-0.573326	-0.526753	-0.500106	-0.518185	-0.545755	-0.573326	-0.516549	-0.530788	-0.538157	-0.541649	-0.51414	-0.503099	-0.52078	-0.528957	-0.515802	-0.512378	-0.549052	-0.495874	-0.509152	-0.501672	-0.452612	-0.448726
module_1	aimp1a	1.8661	2.5	2.5	1.53938	2.5	2.5	0.232485	1.53938	1.73669	0.93352	0.885932	0.90814	1.11528	-0.166135	0.150804	0.180209	-0.420963	0.0491019	-0.0317017	0.605883	0.327231	0.0862427	-0.13944	-0.378069	-0.115112	-0.0997469	-0.094239	-0.197415	0.275334	-0.25155	0.163992	-0.109287	0.0803607	0.16415	0.029398	0.225669	-0.0733908	0.16689	0.132696	0.0464883	0.135381	0.059437	-0.0391584	0.323432	0.0113488	0.0280982	-0.241354	-0.230202
module_1	ak2	1.19138	2.5	1.89818	0.36499	0.630356	1.38525	2.28313	1.37838	1.23839	2.25387	1.82529	2.023	1.65461	1.46493	1.39746	1.53604	1.76842	1.06934	1.26825	1.26907	1.421	1.60023	1.14428	0.855545	0.969159	0.799272	0.492501	0.583798	0.817276	0.440988	0.588915	0.536146	0.0632746	0.175417	0.201265	0.198457	0.134137	0.224841	0.0954195	0.142663	0.00659389	-0.146855	-0.162735	0.0258342	0.0131572	-0.165249	-0.355115	-0.246767
module_1	akap13	-1.44235	-1.44235	-1.44235	-1.44235	-1.44235	-0.506184	0.742034	-1.44235	-0.131719	-1.44235	0.195939	-1.00547	-1.44235	-1.07828	-1.03278	-1.18022	-0.714221	-1.44235	-0.818239	-0.974266	-1.44235	-1.44235	-0.896253	-1.29989	-1.01956	-0.522608	-1.13517	-0.838769	-0.412649	-0.471512	-0.424186	-0.362609	-0.553786	-0.469676	-0.173774	0.118554	-0.208047	-0.00993378	0.0064741	-0.0462273	0.410935	0.234945	0.0386973	0.707496	0.129063	0.476458	0.168928	0.0344942
module_1	akirin1	-1.61303	-1.61303	-1.61303	2.15814	-1.61303	1.6194	2.15814	2.15814	2.5	0.00318215	-1.61303	-0.8588	-1.61303	-0.984506	-0.198845	-0.707953	0.272552	-1.61303	0.00318215	0.811291	-0.422138	-0.832792	-0.984506	0.354534	-0.88313	-0.223655	0.685024	0.0244482	0.427108	-0.355977	0.202715	0.623358	0.592143	0.326426	0.666146	0.326305	0.348847	0.877362	0.355848	0.528664	0.966509	1.08066	0.867322	0.948524	0.349857	0.600359	0.688906	0.697495
module_1	akr1b1.2	0.267088	2.5	0.267088	0.90365	-1.6426	1.40469	2.5	-0.369473	-0.878722	1.08552	0.825635	-0.220527	0.872444	0.85164	1.69935	0.432843	0.763575	1.02378	1.51108	1.21167	0.904305	1.37666	0.983739	0.343875	0.0311453	0.708979	0.818912	0.1628	0.418912	0.134104	0.574503	0.755685	0.380744	-0.0907764	0.558487	0.400755	0.388981	0.391981	0.448586	0.577556	0.36389	0.329756	0.684238	0.449406	0.659548	0.621478	0.385268	0.0025094
module_1	alas1	-0.423045	-1.22479	-1.22479	-1.22479	-1.22479	-0.308509	-1.22479	-0.155795	-1.22479	-0.766651	-0.423045	-0.797194	-1.22479	-0.868461	-0.0221707	-0.968234	-0.690294	-0.506234	-0.919365	-0.766651	-0.887215	-0.671863	-0.690294	-0.945924	-0.604085	-0.572988	-1.02436	-0.904729	-0.742697	-0.845301	-0.647338	-0.547225	-0.583803	-0.596071	-0.553472	-0.265654	-0.322392	-0.515424	-0.383713	-0.447788	-0.436469	-0.507325	-0.205008	-0.239154	-0.345205	-0.535891	-0.084652	-0.185483
module_1	aldh2.2	-0.042828	2.5	-1.21895	0.349214	-1.21895	-0.546881	0.349214	0.349214	0.662847	-0.546881	-0.042828	-0.905319	-0.748503	-0.43487	-0.924921	-0.167975	-1.21895	-0.458893	-0.63986	-0.0142776	-0.723742	-0.570056	-0.696231	-0.13641	-0.308405	-0.675462	-0.250861	-0.749434	-0.0941176	-0.488015	-0.347749	-0.475808	-0.175594	-0.0388023	-0.132108	-0.0454997	0.0709661	0.359269	0.388733	0.274175	0.116009	0.35873	0.0850533	0.423996	0.652364	0.443842	0.473175	0.421861
module_1	aldh6a1	1.56327	2.5	1.56327	2.3895	-0.915413	1.91737	-0.915413	0.737044	2.5	0.500979	0.32393	0.599878	0.366049	0.461634	0.99625	0.86924	1.01245	0.815008	-0.443282	0.678028	-0.0563577	-0.0606939	0.186225	0.485583	0.777283	0.215215	0.0140941	-0.0945139	1.01511	0.0996217	0.0130184	0.410395	0.218901	0.198105	0.613562	0.335707	0.195121	0.362903	0.19766	0.285681	0.282154	-0.0719233	-0.0263193	0.202145	0.0309942	0.0699619	0.240299	-0.167128
module_1	aldh9a1a.1	0.656604	1.76926	1.595	2.5	1.76926	1.1282	0.969401	-0.797891	1.38989	1.24981	1.68213	2.21771	1.49077	1.29859	1.10948	2.02344	1.51587	1.76466	1.54123	0.665955	0.826205	1.35717	0.922128	1.03634	0.495646	0.76656	0.864558	1.0385	0.327684	0.424295	0.615029	0.672084	0.165517	0.266286	0.622018	0.209709	0.205413	0.195236	0.0891991	-0.00277167	-0.0316109	0.0367217	0.106711	0.15313	0.136597	-0.133261	-0.131131	-0.13423
module_1	aldoaa	0.645234	1.39627	1.97881	-0.811476	-2.22284	2.5	0.783254	-0.54319	1.75228	1.08541	2.5	1.01425	1.43716	1.14863	0.501126	1.70925	1.41898	1.50796	0.398863	0.540303	0.538995	1.18075	0.824678	0.123079	0.533107	1.31468	0.509466	0.0630258	-0.128622	0.290891	0.407717	0.490576	-0.143753	0.15033	0.373913	-0.284839	-0.0377186	0.432772	0.013124	0.35697	0.0633243	0.269212	-0.100671	-0.107881	0.163014	-0.0346351	0.359638	-0.00336814
module_1	alox12	-1.27178	-1.27178	1.87539	-1.27178	-1.27178	-1.27178	-1.27178	-1.27178	-1.27178	-0.372592	-1.27178	-0.85216	-1.27178	-1.27178	-1.27178	-1.02001	-1.27178	-0.48499	-0.372592	-1.27178	-1.10614	-0.620644	-0.747255	-0.998116	-0.256567	-0.719648	-0.48499	-0.477954	-0.755853	-0.106164	-0.0284565	-0.247123	-0.249223	0.261936	0.115946	0.558486	0.335272	0.437187	0.592077	-0.288659	0.472946	0.217686	0.512865	0.465706	0.516662	0.495674	0.994316	0.644204
module_1	alox5ap	-1.89323	-0.893001	-0.893001	-1.99745	-2.5	-2.5	-1.1222	-1.99745	-2.21834	-2.17457	-1.72134	-2.43923	-1.95576	-1.7057	-1.37552	-1.72188	-1.46779	-1.39312	-0.997159	-0.977689	-1.30674	-1.29718	-0.687041	-0.517789	-0.330028	-0.735521	-0.57848	-0.407199	-0.174977	-0.0838343	0.306713	0.112843	0.200457	0.327421	0.117103	0.481131	0.354848	0.406496	0.388379	0.493535	0.370782	0.712294	0.585769	0.635925	0.809861	0.790156	0.64561	0.73676
module_1	alyref	-0.36296	2.5	-1.66708	2.5	-1.66708	1.00447	1.81057	0.0717449	1.4628	-0.176658	0.941155	-0.276019	-1.14543	0.941155	0.615126	-0.832442	-0.507862	-1.01502	-0.0313516	-0.176658	-0.0767463	0.0876139	-0.0731568	0.506819	-0.993984	-0.408271	0.106105	0.169317	-0.284292	-0.163971	-0.110514	-0.0190422	0.794374	0.0305063	0.127046	0.170884	0.278085	0.482165	0.310104	0.423301	0.204099	-0.202432	0.0580316	0.152349	0.0978569	0.227722	0.187466	0.0403565
module_1	amd1	1.20559	-1.54863	-1.54863	-1.54863	2.5	0.0252077	0.287514	2.12366	-0.446944	2.05936	-0.171522	0.502329	0.426122	0.466527	1.75125	0.600735	0.287514	0.91981	1.11901	0.140287	0.155344	-0.236694	0.556033	1.46543	0.791552	0.457105	-0.0351055	0.282537	0.272758	0.24262	0.134834	0.255697	0.45517	-0.324192	0.652786	0.564683	0.709662	0.348311	0.690215	1.17227	1.00241	0.580143	0.841839	1.26177	0.686408	1.09584	1.07779	0.863249
module_1	ankrd11	-2.02016	-2.02016	1.36272	2.49034	2.5	0.879447	0.235089	0.235089	-0.667011	-2.02016	1.36272	-1.11806	-0.27124	-0.892537	-0.328724	-1.4789	-0.892537	-0.751583	-0.409268	-0.328724	-0.2397	-1.55356	-0.672664	-0.990591	-1.58366	-0.71449	-0.73362	-0.810787	-0.735228	-0.203024	-0.335412	-0.466014	-0.543457	0.310474	-0.168642	-0.648539	-0.472057	-0.0659734	0.102687	-0.186472	0.308499	0.0876865	-0.117114	-0.442535	-0.423296	0.0605706	0.504794	-0.330481
module_1	anp32a	1.63951	2.5	2.5	2.29201	1.63951	0.205345	-0.591413	0.0610896	1.75324	0.205345	-0.0336828	0.208364	0.496706	-0.296753	0.960797	0.614157	-0.0336828	0.420155	1.21561	0.573066	0.78881	0.5248	0.88189	0.815986	0.596716	0.866418	0.532677	0.304465	0.237022	0.414956	0.328415	0.281295	0.28846	0.330481	-0.0487957	0.184645	0.234435	0.329882	-0.0592875	0.17859	0.0841229	0.0994022	-0.162003	0.00847973	-0.212435	-0.087164	-0.27713	-0.0535612
module_1	anp32b	2.13818	1.41701	2.5	2.23891	2.5	2.24121	1.07589	1.89779	2.35737	0.360284	0.184163	0.390441	0.184163	0.388522	1.13499	0.858763	-0.376524	0.722279	0.759345	0.910376	0.400875	0.488278	0.515094	0.542209	0.753801	0.604306	0.378252	0.681893	0.48052	0.671016	0.399884	0.563492	0.655786	0.509621	0.327683	0.332548	0.139146	0.128746	0.0670635	0.182244	0.053789	0.289179	-0.00217465	-0.113907	-0.0865073	-0.112254	-0.318544	-0.243611
module_1	anp32e	1.04211	-1.50839	2.5	1.89228	-1.50839	-0.0509624	-1.50839	1.89228	0.53201	-1.50839	1.04211	0.53201	0.53201	-0.374836	-0.870768	-0.0454394	-1.50839	-0.233141	-0.0509624	-0.202185	-0.434497	-0.101219	-0.374836	0.395605	-0.850199	0.311848	0.750385	2.24015	1.76712	1.48356	1.38848	1.69457	1.18649	1.17182	0.801511	0.891608	0.919447	0.389885	0.937384	0.856313	0.860988	0.683507	1.21787	1.35672	1.0115	0.901352	0.67492	0.381823
module_1	antxr2a	-0.834006	-1.60893	-1.60893	-1.60893	-1.60893	-1.60893	0.457527	-1.60893	-1.60893	-1.16611	-1.60893	-1.19564	-1.60893	-1.09231	-1.4152	-0.865003	-1.09231	-1.02774	-1.22738	-1.16611	-0.745505	-0.798203	-1.12805	-0.96305	-0.850508	-0.67522	-0.922641	-0.803218	-0.634817	-0.260116	-0.393741	-0.344014	-0.336624	-0.398527	-0.648761	-0.375765	-0.322927	-0.159301	-0.13199	-0.176987	0.0559242	0.164428	-0.0489027	0.00701881	0.200922	0.203526	0.213592	0.115269
module_1	anxa1a	-0.892074	-0.892074	-0.892074	-0.892074	-0.892074	-0.892074	-0.892074	-0.892074	-0.892074	-0.344482	-0.892074	-0.892074	-0.892074	-0.892074	-0.892074	-0.738748	-0.892074	-0.892074	-0.892074	-0.892074	-0.892074	-0.892074	-0.785598	-0.76	-0.892074	-0.892074	-0.892074	-0.841638	-0.577882	-0.608137	-0.65546	-0.758359	-0.729652	-0.746049	-0.632961	-0.756147	-0.568916	-0.60278	-0.585762	-0.587453	-0.655194	-0.709543	-0.546571	-0.480289	-0.51303	-0.528133	-0.499179	-0.536974
module_1	anxa2a	1.17286	2.5	0.840279	2.33478	-1.22592	1.08048	2.5	0.151546	-0.39944	1.23576	1.87338	-0.0771338	-1.22592	-0.173315	1.14244	0.951015	1.87562	2.25869	0.545108	1.31945	0.803499	-0.467564	0.294658	0.337092	0.874257	0.819438	0.0436161	0.53163	0.742328	0.347029	0.425816	0.370532	0.592975	0.646012	0.437807	0.429779	0.230818	0.511381	0.0312013	0.033001	0.395884	0.164126	-0.0232038	-0.00360054	-0.0552267	0.0391767	0.21028	0.188322
module_1	anxa3b	-0.527239	-1.84758	-1.84758	-1.84758	-1.84758	-1.84758	-1.84758	-0.0871271	-1.84758	-1.84758	-0.527239	-1.84758	-0.791307	-0.967352	-0.994321	-0.368799	-1.26076	-0.00406831	0.164366	0.0386192	-0.596731	-0.648353	0.023618	-0.814269	0.637206	-0.534659	0.030181	-0.0696411	0.209109	0.141717	0.478805	1.11641	0.83873	0.634147	0.609903	1.16239	0.666693	0.666202	0.871675	0.854818	0.602808	0.756934	0.920383	0.959303	1.0137	1.30709	1.53513	1.11284
[truncated: 1,446 more rows]
[truncated: 52 more columns]

## Sheet: fig4_b
name	module	avg_scaled_expression	phase
phase_1	M1	0.870879	P1
phase_1	M2	-0.121924	P1
phase_1	M3	-0.944895	P1
phase_2	M1	0.241321	P2
phase_2	M2	0.553363	P2
phase_2	M3	-0.28482	P2
[truncated: 6 more rows]

## Sheet: fig4_c
module	group	label	pval	fdr	signature	geneset	overlap	background	GeneRatio
[truncated: 18 more rows]

[truncated: 33 more sheets: fig4_d, fig5_a, fig5_b, fig5_c, fig5_d, fig6b-i,  fig7_a, fig7_b-e, fig7_f, fig8_a, fig8_b-c, Fig1supp, Fig2supp, fig3supp_b-j, fig3supp_k-l, fig3supp_m, fig4supp_a-h, fig5supp, fig6supp, fig7supp_a …]
